# Supplementary material for: Tandem Mass Tag-Based Quantitative Proteomic Analysis of ISG15 Knockout PK15 Cells in Pseudorabies Virus Infection
Source: Genes (Basel). 2021 Sep 30;12(10):1557. doi: 10.3390/genes12101557 (PMC8535405; doi:10.3390/genes12101557)
Supplement: Supplementary file 1 [file genes-12-01557-s001.zip]

Archive with 3 entries (3 files):
- tableS1.xlsx
- tableS2.xlsx
- tableS3 .xlsx
