# Supplementary material for: Tandem Mass Tag-Based Quantitative Proteomic Analysis of ISG15 Knockout PK15 Cells in Pseudorabies Virus Infection
Source: Genes (Basel). 2021 Sep 30;12(10):1557. doi: 10.3390/genes12101557 (PMC8535405; doi:10.3390/genes12101557)
Supplement: Supplementary file 1 [file genes-12-01557-s001.zip › tableS1.xlsx]

## Sheet: Total proteins
	Legend	Accession	UniprotKB protein accession number					Ctrl	Control ISG15-/--PK15			AAs	Number of amino acids
		Description	UniprotKB protein description					PRV	PRV-treated ISG15-/--PK15			MW	Molecular weight in Kda
		Proteins	The number of identified proteins in the protein group of a master protein					PRVvsCtrl	Proteins in the comparison PRV vs Ctrl			calc. pI	Isoelectric point of protein
		Unique peptides	Total identified unique peptides					Sign_PRVvsCtrl	Significantly changing protein (PRV vs Ctrl)
		PSMs	The total number of identified peptide sequences for the protein, including those redundantly identified
								Comparison PRV vs Ctrl
Accession	Description	Score	Coverage	# Proteins	# Unique Peptides	# Peptides	# PSMs	Ctrl1/ref	Ctrl2/ref	Ctrl3/ref	PRV1/ref	PRV2/ref	PRV3/ref	PRVvsCtrl	Sign_PRVvsCtrl	# AAs	MW [kDa]	calc. pI	Ratio（B/A）	Pvalue（B/A）
A0A287AAR4	Actin, cytoplasmic 1 OS=Sus scrofa OX=9823 GN=ACTB PE=3 SV=1 - [A0A287AAR4_PIG]	3797.52	44.01	23	2	16	180	1.013	1.0342	1.00331	0.969898	0.968756	0.959161	+		359	39.9899	5.47803	0.949945	0.0063958
A0A480YIK9	Myosin-9 OS=Sus scrofa OX=9823 PE=3 SV=1 - [A0A480YIK9_PIG]	3633.54	31.89	18	49	69	268	1.03521	1.01467	1.03104	0.958101	0.941779	0.965428	+		1960	226.27	5.61768	0.930016	0.00156413
A0A480IPA8	Plectin isoform 1a OS=Sus scrofa OX=9823 PE=4 SV=1 - [A0A480IPA8_PIG]	3625.9	20.55	22	2	94	222	0.81534	0.789652	0.789184	1.42509	1.37444	1.33805	+		4531	514.118	5.88428	1.72819	2.6267e-05
A0A287B0Y8	Plectin OS=Sus scrofa OX=9823 GN=PLEC PE=1 SV=2 - [A0A287B0Y8_PIG]	3624.92	20.14	7	3	95	221	0.919011	0.907052	0.921526	1.20862	1.13794	1.13396	+		4673	530.2	6.04932	1.26676	0.000582468
A0A0B8RSX6	Filamin A, alpha OS=Sus scrofa domesticus OX=9825 GN=FLNA PE=4 SV=1 - [A0A0B8RSX6_PIG]	3346.07	29.56	19	2	62	225	1.04237	0.927335	1.08374	0.97552	0.925583	1.01701	+		2639	279.71	6.11279	0.955681	0.448467
A0A286ZXU2	Filamin A OS=Sus scrofa OX=9823 GN=FLNA PE=4 SV=2 - [A0A286ZXU2_PIG]	3292.39	28.73	3	2	62	225	1.08831	1.29098	0.949373	0.971124	0.701507	0.728188	+		2652	280.896	6.13818	0.721257	0.0777784
P02543	Vimentin OS=Sus scrofa OX=9823 GN=VIM PE=1 SV=2 - [VIME_PIG]	3168.01	63.3	56	34	35	237	0.907525	0.899165	0.903679	1.18671	1.17216	1.17919	+		466	53.6351	5.12256	1.30538	5.70571e-07
A0A287AMK0	Serum albumin OS=Sus scrofa OX=9823 GN=ALB PE=1 SV=1 - [A0A287AMK0_PIG]	2704.28	23.04	13	16	17	271	0.465983	0.49078	0.470259	2.01776	1.94833	1.93403	+	+	586	67.1257	6.15088	4.13457	6.40742e-07
A0A481CYB2	Actin, alpha skeletal muscle OS=Sus scrofa OX=9823 PE=3 SV=1 - [A0A481CYB2_PIG]	2297.91	46.15	36	3	16	117	0.90038	0.922805	0.834553	1.1712	1.25823	1.19214	+		377	42.0359	5.38916	1.36265	0.000995788
A0A287A9T4	Heat shock protein 90 alpha family class B member 1 OS=Sus scrofa OX=9823 GN=HSP90AB1 PE=1 SV=1 - [A0A287A9T4_PIG]	2165.18	39.35	15	19	37	190	1.02266	0.973744	1.00779	0.961338	0.957192	0.984639	+		709	81.3704	5.22412	0.966371	0.115682
A0A5G2QML3	Histone H2B OS=Sus scrofa OX=9823 GN=HIST1H1D PE=1 SV=1 - [A0A5G2QML3_PIG]	2156.62	37.58	21	5	19	122	0.902622	0.828962	0.822711	1.33091	1.27419	1.21965	+		322	33.4633	10.7407	1.49738	0.000500905
A0A4X1VKL9	AHNAK nucleoprotein OS=Sus scrofa OX=9823 GN=AHNAK PE=4 SV=1 - [A0A4X1VKL9_PIG]	1893.9	33.05	7	23	63	178	0.991705	0.975374	0.977047	1.05546	1.01512	1.02441	+		5347	569.392	6.04932	1.05124	0.0192026
P00355	Glyceraldehyde-3-phosphate dehydrogenase OS=Sus scrofa OX=9823 GN=GAPDH PE=1 SV=4 - [G3P_PIG]	1875.95	48.35	19	8	16	79	0.916478	0.911278	0.895302	1.19002	1.18873	1.19454	+		333	35.8133	8.35303	1.31223	1.76953e-06
A0A480UES1	78 kDa glucose-regulated protein OS=Sus scrofa OX=9823 PE=3 SV=1 - [A0A480UES1_PIG]	1787.69	50.46	7	30	32	134	0.916988	0.905308	0.899855	1.17537	1.16798	1.14169	+		654	72.2244	5.16064	1.28025	2.39099e-05
Q7M2W6	Alpha-crystallin B chain OS=Sus scrofa OX=9823 GN=CRYAB PE=2 SV=1 - [CRYAB_PIG]	1740.6	35.43	5	7	9	80	1.07336	1.0749	1.04454	0.897303	0.875671	0.87425	+		175	20.1164	7.32764	0.829122	0.000124683
A0A480QWI4	Histone H1.4 OS=Sus scrofa OX=9823 PE=3 SV=1 - [A0A480QWI4_PIG]	1652.8	45.21	4	6	17	93	0.909542	0.862579	0.818109	1.30963	1.22464	1.22841	+		219	21.9801	11.1069	1.45265	0.00051871
A0A480ECX1	Heat shock cognate 71 kDa protein isoform X1 OS=Sus scrofa OX=9823 PE=3 SV=1 - [A0A480ECX1_PIG]	1642.26	41.95	13	21	31	142	1.03258	1.00932	1.00948	0.996443	0.950412	0.974319	+		646	70.8223	5.51611	0.957329	0.0476913
A0A480L3S8	Myosin-10 OS=Sus scrofa OX=9823 PE=3 SV=1 - [A0A480L3S8_PIG]	1616.35	25.14	18	0	50	119							+		1969	227.751	5.49072	#DIV/0!	#DIV/0!
A0A4X1VK10	Histone cluster 1 H1 family member c OS=Sus scrofa OX=9823 GN=HIST1H1C PE=3 SV=1 - [A0A4X1VK10_PIG]	1602.75	37.94	5	6	18	94	0.918447	0.909966	0.863606	1.24718	1.15916	1.14689	+		282	28.4702	11.1802	1.31991	0.00132484
A0A480UPH3	Actin, cytoplasmic 2 OS=Sus scrofa OX=9823 PE=3 SV=1 - [A0A480UPH3_PIG]	1552.24	26.67	1	1	11	84	0.924361	0.900549	0.944582	1.13929	1.13893	1.18044	+		375	41.6309	5.38916	1.24884	0.000255157
F1SJB5	Annexin OS=Sus scrofa OX=9823 GN=ANXA1 PE=1 SV=3 - [F1SJB5_PIG]	1477.33	38.73	3	17	17	114	0.931151	0.958185	0.908695	1.15763	1.10398	1.06069	+		346	38.7201	6.81494	1.18737	0.0051514
A0A480TT26	Histone H1.3 OS=Sus scrofa OX=9823 PE=3 SV=1 - [A0A480TT26_PIG]	1435.77	29.15	4	1	11	65	0.711821	0.730968	0.811797	1.44742	1.52309	1.44913	+		223	22.3524	11.0483	1.96029	5.28143e-05
F1SS65	Myosin-2 OS=Sus scrofa OX=9823 GN=MYH2 PE=3 SV=4 - [F1SS65_PIG]	1411.9	23.72	22	4	43	89	0.164968	0.175703	0.224628	2.56065	2.47916	2.53016	+	+	1939	223.051	5.77002	13.3911	1.64104e-07
A0A4X1SJS3	Myosin-1 OS=Sus scrofa OX=9823 GN=MYH1 PE=3 SV=1 - [A0A4X1SJS3_PIG]	1404.19	21.25	22	7	40	87	0.284852	0.322574	0.285722	2.34316	2.26465	2.25857	+	+	1934	222.805	5.8335	7.68785	3.06459e-07
D2SW96	L-lactate dehydrogenase OS=Sus scrofa OX=9823 PE=2 SV=1 - [D2SW96_PIG]	1389.58	33.73	21	13	14	80	0.936152	0.954222	0.923456	1.12913	1.10278	1.10157	+		332	36.5673	8.07471	1.18468	0.00016577
A0A287AWI9	Elongation factor 2 OS=Sus scrofa OX=9823 PE=4 SV=1 - [A0A287AWI9_PIG]	1379.91	26.57	2	28	28	145	1.06501	1.05296	1.04922	0.910683	0.909012	0.896509	+		858	95.2929	6.82959	0.857607	2.11516e-05
A0A480UP67	Myosin-10 isoform 2 OS=Sus scrofa OX=9823 PE=3 SV=1 - [A0A480UP67_PIG]	1379.62	23.73	15	5	48	106	1.03383	1.10382	1.022	0.946818	0.92808	0.836091	+		1976	228.691	5.5542	0.858001	0.0248229
E1CAJ5	Protein disulfide-isomerase OS=Sus scrofa OX=9823 GN=grp-58 PE=2 SV=1 - [E1CAJ5_PIG]	1378.3	38.42	5	24	24	115	0.922543	0.909275	0.930897	1.17231	1.14076	1.15429	+		505	56.8229	6.27783	1.25505	2.94514e-05
A0A4X1TPP0	Annexin OS=Sus scrofa OX=9823 GN=ANXA2 PE=3 SV=1 - [A0A4X1TPP0_PIG]	1326.13	45.72	9	20	20	78	0.911331	0.856734	0.915223	1.20308	1.16551	1.17729	+		339	38.5548	7.31299	1.32147	0.000194275
A0A480TIS7	Pyruvate kinase OS=Sus scrofa OX=9823 PE=3 SV=1 - [A0A480TIS7_PIG]	1306.27	37.31	23	25	25	89	1.04944	1.05385	0.997338	0.934602	0.932075	0.903615	+		579	63.1416	8.29443	0.89346	0.00599644
I3LGC2	Ribosome binding protein 1 OS=Sus scrofa OX=9823 GN=RRBP1 PE=1 SV=2 - [I3LGC2_PIG]	1282.31	39.14	11	38	38	83	0.896599	0.882326	0.869358	1.26761	1.22177	1.2076	+		1497	160.66	9.0415	1.39599	5.97882e-05
A0A480HQB1	Alpha-actinin-1 OS=Sus scrofa OX=9823 PE=4 SV=1 - [A0A480HQB1_PIG]	1264.34	27.24	17	14	22	77	1.08149	1.07705	1.06969	0.8594	0.867086	0.861631	+		892	102.889	5.41455	0.801715	8.39071e-07
A5YV76	Fatty acid synthase OS=Sus scrofa OX=9823 GN=FASN PE=1 SV=1 - [A5YV76_PIG]	1236.77	16.16	14	36	36	112	1.08611	1.07558	1.0726	0.862993	0.836211	0.863112	+		2512	272.077	6.41748	0.792232	2.20676e-05
I3LGD4	Clathrin heavy chain OS=Sus scrofa OX=9823 GN=CLTC PE=1 SV=3 - [I3LGD4_PIG]	1235.32	18.6	8	28	28	80	1.05356	1.04996	1.05861	0.906071	0.888807	0.89782	+		1645	188.492	5.69385	0.851546	9.62228e-06
A0A481CZK5	Histone H4 (Fragment) OS=Sus scrofa OX=9823 PE=3 SV=1 - [A0A481CZK5_PIG]	1211.1	55.1	2	8	8	70	0.850891	0.85751	0.827161	1.29544	1.26602	1.22713	+		98	10.8722	11.2241	1.49418	4.39036e-05
A0A481CXT9	Heat shock protein HSP 90-alpha isoform 2 OS=Sus scrofa OX=9823 PE=3 SV=1 - [A0A481CXT9_PIG]	1209.76	33.14	17	12	29	128	1.01494	1.01345	1.04668	0.920534	0.969935	0.924307	+		694	80.1897	5.14795	0.915354	0.0107085
A0A5G2R8G3	Moesin OS=Sus scrofa OX=9823 GN=MSN PE=1 SV=1 - [A0A5G2R8G3_PIG]	1161.54	44.63	9	23	31	123	1.07322	1.05775	1.06923	0.883449	0.854333	0.893369	+		549	64.5843	6.84424	0.822183	0.000113428
A0A480Z467	Neuroblast differentiation-associated protein AHNAK isoform X1 OS=Sus scrofa OX=9823 PE=4 SV=1 - [A0A480Z467_PIG]	1127.75	29.81	1	3	38	95	1.01944	0.961185	0.964469	1.04277	1.03457	0.995581	+		1674	178.136	6.13818	1.04341	0.148552
A0A480V981	Lamin isoform C OS=Sus scrofa OX=9823 PE=3 SV=1 - [A0A480V981_PIG]	1077.71	36.36	12	22	24	77	0.986621	0.963868	0.977509	1.06597	1.02585	1.0567	+		572	65.1455	6.84424	1.07531	0.00599726
A0A0B8RSY9	Enolase 1, (Alpha) OS=Sus scrofa domesticus OX=9825 GN=ENO1 PE=3 SV=1 - [A0A0B8RSY9_PIG]	1065.04	32.72	16	11	15	75	1.10212	1.08372	1.09337	0.822517	0.802902	0.809788	+		434	47.2584	6.87354	0.742619	3.57366e-06
A0A4X1U626	14_3_3 domain-containing protein OS=Sus scrofa OX=9823 GN=YWHAE PE=3 SV=1 - [A0A4X1U626_PIG]	1064.57	37.08	10	11	12	46	1.03735	1.01218	1.02549	0.945996	0.942203	0.985183	+		240	27.4016	4.89404	0.934427	0.0124085
Q6QA25	Tropomyosin 3 OS=Sus scrofa OX=9823 GN=TPM3 PE=2 SV=1 - [Q6QA25_PIG]	1051.33	52.42	11	9	19	66	1.09152	1.07113	1.05878	0.844445	0.887454	0.875597	+		248	29.0147	4.77979	0.809421	0.000214731
A0A286ZYX8	Fructose-bisphosphate aldolase OS=Sus scrofa OX=9823 GN=ALDOA PE=3 SV=2 - [A0A286ZYX8_PIG]	1035.31	46.2	17	17	20	64	0.763391	0.750783	0.754529	1.47189	1.47003	1.45702	+		368	39.7926	8.25049	1.93897	3.03094e-08
A0A480I658	Cytoplasmic dynein 1 heavy chain 1 OS=Sus scrofa OX=9823 PE=4 SV=1 - [A0A480I658_PIG]	1022.78	10.63	20	46	46	87	1.06813	1.08447	1.05019	0.872405	0.869452	0.898072	+		4582	525.297	6.53662	0.824257	0.000152661
F1RGJ3	Heat shock protein family A (Hsp70) member 9 OS=Sus scrofa OX=9823 GN=HSPA9 PE=1 SV=4 - [F1RGJ3_PIG]	983.536	33.85	7	25	26	78	0.887677	0.887702	0.866155	1.26033	1.22137	1.20834	+		644	70.079	5.60498	1.39693	3.4542e-05
F1SEN1	Annexin OS=Sus scrofa OX=9823 GN=ANXA8 PE=1 SV=2 - [F1SEN1_PIG]	982.775	37	4	13	14	72	0.959405	0.911225	0.94998	1.11314	1.14965	1.12589	+		327	36.7245	5.32568	1.2014	0.000483548
A0A287A8V1	Eukaryotic translation initiation factor 4A1 OS=Sus scrofa OX=9823 GN=EIF4A1 PE=1 SV=1 - [A0A287A8V1_PIG]	966.903	27.18	9	5	10	62	0.995214	1.00752	1.00693	0.988183	0.972148	0.975097	+		390	44.4639	5.56689	0.975334	0.0176005
A0A4X1T3W7	Heterogeneous nuclear ribonucleoprotein U OS=Sus scrofa OX=9823 PE=4 SV=1 - [A0A4X1T3W7_PIG]	961.766	24.61	3	5	24	79	1.01496	1.00841	0.983487	1.01258	1.00468	1.00718	+		825	90.6091	5.85889	1.00585	0.584362
A0A0B8RSA9	Ribosomal protein L7a OS=Sus scrofa domesticus OX=9825 GN=RPL7A PE=4 SV=1 - [A0A0B8RSA9_PIG]	953.574	51.5	9	16	16	67	1.06551	1.07697	1.04918	0.882867	0.862048	0.833005	+		266	29.977	10.6089	0.807705	0.000246467
A0A287AEJ3	Heterogeneous nuclear ribonucleoprotein A2/B1 OS=Sus scrofa OX=9823 GN=HNRNPA2B1 PE=1 SV=2 - [A0A287AEJ3_PIG]	950.958	49.85	19	12	16	80	1.048	1.04167	1.01878	0.931479	0.911421	0.894206	+		329	35.9363	9.12939	0.880535	0.000892283
A0A4X1TZD6	Uncharacterized protein OS=Sus scrofa OX=9823 GN=DHX9 PE=4 SV=1 - [A0A4X1TZD6_PIG]	948.477	20.49	7	29	29	76	0.919086	0.922765	0.927568	1.14375	1.15377	1.13244	+		1269	139.642	6.55127	1.23851	4.91124e-06
A0A4X1SL20	Myosin-2 OS=Sus scrofa OX=9823 GN=MYH2 PE=3 SV=1 - [A0A4X1SL20_PIG]	947.921	18.21	23	3	34	72	0.560942	0.447694	0.550528	1.92672	1.89074	1.90265	+	+	1939	223.026	5.80811	3.6687	3.24421e-06
Q767L7	Tubulin beta chain OS=Sus scrofa OX=9823 GN=TUBB PE=2 SV=1 - [TBB5_PIG]	941.113	13.29	48	2	5	39	1.07257	1.05437	1.03967	0.911681	0.95312	0.918157	+		444	49.639	4.89404	0.878847	0.00132999
A0A1D8MMA5	DEAD-box helicase 21 OS=Sus scrofa OX=9823 GN=DDX21 PE=2 SV=1 - [A0A1D8MMA5_PIG]	922.387	28.44	3	21	21	62	0.969519	0.950173	0.94911	1.09676	1.06932	1.07028	+		784	87.1413	9.30518	1.12812	0.000392733
A0A287A608	Uncharacterized protein OS=Sus scrofa OX=9823 GN=AHNAK PE=1 SV=2 - [A0A287A608_PIG]	920.047	36.1	6	1	36	93	0.931726	1.00031	1.02456	1.00361	1.08266	1.02203	+		2177	235.641	5.92236	1.05131	0.239777
A0A480EWB1	Histone H1.1 OS=Sus scrofa OX=9823 PE=3 SV=1 - [A0A480EWB1_PIG]	910.762	47.25	4	4	13	47	0.858326	0.858731	0.843221	1.31654	1.31496	1.26657	+		218	22.017	10.8726	1.52252	1.30772e-05
A0A4X1VQ22	FERM domain-containing protein OS=Sus scrofa OX=9823 GN=EZR PE=4 SV=1 - [A0A4X1VQ22_PIG]	904.346	28.21	5	15	23	98	1.07115	1.06773	1.10349	0.823113	0.838222	0.847224	+		585	69.3277	6.02393	0.77368	5.28219e-05
Q0PY11	Elongation factor 1-alpha OS=Sus scrofa OX=9823 GN=EEF1A PE=1 SV=1 - [Q0PY11_PIG]	901.888	29.44	25	11	19	87	1.0558	1.03043	1.0388	0.901337	0.928325	0.913352	+		462	50.1091	9.01221	0.877755	0.000296116
A0A4X1U8U7	Uncharacterized protein OS=Sus scrofa OX=9823 GN=P4HB PE=3 SV=1 - [A0A4X1U8U7_PIG]	896.654	38.36	5	18	18	66	0.939416	0.910252	0.905249	1.17978	1.17757	1.14467	+		464	51.794	4.89404	1.27119	8.93373e-05
A0A4X1T1A2	Heterogeneous nuclear ribonucleoprotein U OS=Sus scrofa OX=9823 PE=4 SV=1 - [A0A4X1T1A2_PIG]	884.937	22.89	5	1	20	74	1.02924	1.0027	1.01322	1.0232	0.939354	0.945317	+		804	88.3581	5.73193	0.954915	0.178609
A0A4X1UGK1	Tubulin alpha chain OS=Sus scrofa OX=9823 GN=TUBA4A PE=3 SV=1 - [A0A4X1UGK1_PIG]	883.144	28.18	53	14	14	73	1.08689	1.0233	1.0742	0.882208	0.885673	0.885273	+		433	48.2928	5.49072	0.833175	0.000808983
A0A0B8RSR5	Interleukin enhancer binding factor 3, 90kDa OS=Sus scrofa domesticus OX=9825 GN=ILF3 PE=4 SV=1 - [A0A0B8RSR5_PIG]	867.497	19.89	5	14	16	57	1.00066	1.01922	0.999365	1.02749	1.00356	0.95289	+		885	95.2581	8.71924	0.98831	0.634618
A0A286ZRU9	SERPIN domain-containing protein OS=Sus scrofa OX=9823 GN=SERPINH1 PE=1 SV=1 - [A0A286ZRU9_PIG]	860.713	21.53	6	9	9	45	0.929656	0.952788	0.910489	1.16855	1.13182	1.11748	+		418	46.4953	8.96826	1.22375	0.000436331
A0A480HAC1	Alpha-actinin-4 isoform X1 OS=Sus scrofa OX=9823 PE=4 SV=1 - [A0A480HAC1_PIG]	854.658	29.15	26	16	22	54	1.06006	1.02971	1.0622	0.931276	0.92218	0.890229	+		813	93.8012	6.04932	0.870465	0.00111941
A0A4X1U7Y6	Uncharacterized protein OS=Sus scrofa OX=9823 GN=NPM1 PE=4 SV=1 - [A0A4X1U7Y6_PIG]	843.461	32.65	5	13	13	43	1.06672	1.04114	1.03327	0.906128	0.923565	0.904777	+		294	32.5828	4.76709	0.870539	0.00032462
I3LPT1	Transketolase OS=Sus scrofa OX=9823 GN=TKT PE=1 SV=1 - [I3LPT1_PIG]	836.749	29.17	7	15	15	49	1.10437	1.08096	1.0844	0.849129	0.831096	0.820731	+		569	61.6917	6.66846	0.764881	2.04884e-05
A0A5G2RBH4	Histone H2A OS=Sus scrofa OX=9823 GN=H2AFV PE=3 SV=1 - [A0A5G2RBH4_PIG]	836.339	25.21	8	1	3	48	0.870503	0.888409	0.85694	1.2409	1.25851	1.24993	+		119	12.7112	10.6821	1.43332	3.47401e-06
A0A5G2R367	Lamin B1 OS=Sus scrofa OX=9823 GN=LMNB1 PE=1 SV=1 - [A0A5G2R367_PIG]	826.638	28.26	3	15	19	61	0.882424	0.879189	0.875284	1.23377	1.22447	1.21644	+		545	61.8216	5.37646	1.39356	3.59798e-07
A0A4X1TDK0	Tubulin beta chain OS=Sus scrofa OX=9823 PE=3 SV=1 - [A0A4X1TDK0_PIG]	813.731	7.78	9	1	3	29	1.10698	1.13692	1.03114	0.807352	0.763204	0.816244	+		450	50.3862	4.93213	0.728785	0.00112911
A0A4X1UWL6	Profilin OS=Sus scrofa OX=9823 GN=PFN1 PE=3 SV=1 - [A0A4X1UWL6_PIG]	800.264	28.57	6	6	6	49	1.09437	1.0922	1.04123	0.860304	0.879041	0.816163	+		140	15.0335	8.27979	0.791719	0.000920902
A0A4X1URV2	Uncharacterized protein OS=Sus scrofa OX=9823 GN=EIF4G1 PE=4 SV=1 - [A0A4X1URV2_PIG]	794.736	22.68	19	29	33	84	1.07949	1.07556	1.07081	0.875435	0.842097	0.848842	+		1574	173.002	5.32568	0.795564	3.05439e-05
F1S530	60S ribosomal protein L5 OS=Sus scrofa OX=9823 GN=RPL5 PE=1 SV=2 - [F1S530_PIG]	791.485	38.89	7	12	12	56	1.0203	1.05117	0.99566	0.956777	0.990375	0.929187	+		252	29.4623	9.80322	0.937794	0.0562809
I3LF70	Uncharacterized protein OS=Sus scrofa OX=9823 GN=MKI67 PE=4 SV=2 - [I3LF70_PIG]	784.155	23.65	5	22	44	66	1.0417	1.04097	0.99426	0.954771	0.96551	0.948566	+		3209	345.163	9.94971	0.932374	0.0135298
F1RFY2	Beta-enolase OS=Sus scrofa OX=9823 GN=ENO3 PE=1 SV=3 - [F1RFY2_PIG]	773.331	17.55	18	4	8	42	0.409735	0.435433	0.418597	2.02676	2.12818	2.03943	+	+	416	45.2503	7.21045	4.90153	9.47356e-07
A0A480YIH2	Spectrin alpha chain, non-erythrocytic 1 isoform 3 OS=Sus scrofa OX=9823 PE=4 SV=1 - [A0A480YIH2_PIG]	756.368	16.5	27	35	35	64	1.03431	1.01817	1.02441	0.96296	0.95017	0.960527	+		2443	280.866	5.31299	0.93395	0.00037844
A0A4X1VR95	Talin 1 OS=Sus scrofa OX=9823 GN=TLN1 PE=4 SV=1 - [A0A4X1VR95_PIG]	750.492	10.18	17	25	25	52	1.06776	1.07601	1.04478	0.879731	0.881261	0.889254	+		2524	267.315	6.13818	0.831176	5.2359e-05
A0A287AJQ2	Phosphoglycerate mutase OS=Sus scrofa OX=9823 GN=PGAM1 PE=1 SV=1 - [A0A287AJQ2_PIG]	741.534	44.09	1	7	10	48	1.11349	1.13319	0.989608	0.841238	0.842177	0.767016	+		254	28.7858	7.18115	0.757175	0.00698816
A0A5G2QSP9	Guanine monophosphate synthase OS=Sus scrofa OX=9823 GN=GMPS PE=1 SV=1 - [A0A5G2QSP9_PIG]	728.399	27.2	12	15	15	45	1.03928	1.08173	1.05872	0.894605	0.876314	0.89307	+		592	65.7344	7.47412	0.837801	0.000225188
A4UXY9	Nucleoside diphosphate kinase OS=Sus scrofa OX=9823 PE=2 SV=1 - [A4UXY9_PIG]	719.485	42.76	8	4	7	68	1.12837	1.13173	1.11212	0.801959	0.789837	0.767135	+		152	17.193	7.97217	0.699519	9.06985e-06
F6Q936	Chaperonin containing TCP1 subunit 2 OS=Sus scrofa OX=9823 GN=CCT2 PE=1 SV=1 - [F6Q936_PIG]	715.063	23.03	5	13	13	39	1.08942	1.08879	1.08786	0.830051	0.829663	0.833328	+		534	57.295	6.53662	0.763315	3.28925e-09
A0A4X1W1B7	Valosin containing protein OS=Sus scrofa OX=9823 PE=3 SV=1 - [A0A4X1W1B7_PIG]	708.724	21.71	13	18	18	59	1.04548	1.03439	1.01911	0.937727	0.95385	0.951241	+		806	89.2467	5.26221	0.91734	0.000729175
A0A480M2G1	Plectin isoform X12 OS=Sus scrofa OX=9823 PE=4 SV=1 - [A0A480M2G1_PIG]	702.967	14.56	5	1	26	51	0.923091	0.894483	1.14145	0.922658	1.08068	1.10052	+		1868	205.839	5.77002	1.04895	0.642057
A0A287A7G8	Histone H2B OS=Sus scrofa OX=9823 PE=3 SV=1 - [A0A287A7G8_PIG]	701.592	44.3	25	2	8	52	0.732972	0.790795	0.658043	1.57775	1.5994	1.39117	+	+	149	16.7092	10.3892	2.09382	0.000481882
P00336	L-lactate dehydrogenase B chain OS=Sus scrofa OX=9823 GN=LDHB PE=1 SV=3 - [LDHB_PIG]	695.827	27.25	18	3	8	51	1.10725	1.10265	1.07063	0.837492	0.809464	0.804575	+		334	36.5891	5.85889	0.747298	5.69982e-05
A0A480XY11	Nuclear autoantigenic sperm protein isoform 2 OS=Sus scrofa OX=9823 PE=4 SV=1 - [A0A480XY11_PIG]	693.65	25.73	24	13	13	33	1.02121	1.02807	0.995655	0.970595	0.962013	0.941945	+		754	81.2013	4.33545	0.944043	0.0120203
A0A4X1SUG5	Calpain-2 catalytic subunit OS=Sus scrofa OX=9823 GN=CAPN2 PE=3 SV=1 - [A0A4X1SUG5_PIG]	687.979	17.84	12	11	12	31	0.992968	0.94833	1.01018	1.00351	0.988504	1.0052	+		684	77.7339	5.19873	1.01549	0.471288
A0A4X1UJD6	Malate dehydrogenase OS=Sus scrofa OX=9823 GN=MDH2 PE=3 SV=1 - [A0A4X1UJD6_PIG]	687.555	30.47	7	10	10	34	0.845624	0.88379	0.898622	1.23522	1.25653	1.21107	+		338	35.5327	8.67529	1.40897	6.33542e-05
K9IVQ3	Non-POU domain-containing octamer-binding protein OS=Sus scrofa OX=9823 GN=NONO PE=2 SV=1 - [K9IVQ3_PIG]	683.17	26.81	8	13	14	57	1.02873	1.03246	0.99623	1.0061	0.98257	0.937449	+		470	54.0692	8.95361	0.957056	0.132261
Q95319	Beta-actin, cytoplasmic (Fragment) OS=Sus scrofa OX=9823 PE=2 SV=1 - [Q95319_PIG]	673.943	39.52	1	1	5	35	1.05673	0.995231	1.02801	0.97043	0.969473	0.938592	+		124	13.8508	4.97021	0.934585	0.0311413
F1S300	Translocated promoter region, nuclear basket protein OS=Sus scrofa OX=9823 GN=TPR PE=1 SV=4 - [F1S300_PIG]	666.368	17.77	4	41	41	61	0.930897	0.919172	0.920086	1.16198	1.15295	1.13834	+		2363	266.968	5.0083	1.2466	8.40782e-06
A0A480KQB2	Myb-binding protein 1A isoform 2 OS=Sus scrofa OX=9823 PE=4 SV=1 - [A0A480KQB2_PIG]	664.956	16.16	16	20	20	49	1.0464	1.02187	1.02815	0.938999	0.927241	0.931925	+		1504	168.059	9.34912	0.903678	0.000254655
A0A4X1TKF7	Radixin OS=Sus scrofa OX=9823 PE=4 SV=1 - [A0A4X1TKF7_PIG]	663.69	24.19	15	10	19	85	1.11503	1.11658	1.07538	0.816208	0.785996	0.844356	+		558	65.7219	6.48096	0.739816	0.000185287
A0A480K0L7	Glutamate dehydrogenase OS=Sus scrofa OX=9823 PE=3 SV=1 - [A0A480K0L7_PIG]	656.878	27.51	5	12	12	40	0.870933	0.843289	0.865527	1.2823	1.27227	1.24507	+		527	58.5919	8.27979	1.47287	8.30088e-06
A0A287B771	40S ribosomal protein S4 OS=Sus scrofa OX=9823 GN=RPS4X PE=1 SV=2 - [A0A287B771_PIG]	649.869	26.62	6	9	9	38	1.05591	1.06912	1.04971	0.919119	0.891867	0.851046	+		263	29.5791	10.1548	0.838504	0.00115093
A0A4X1W4R4	Uncharacterized protein OS=Sus scrofa OX=9823 GN=HNRNPA1 PE=4 SV=1 - [A0A4X1W4R4_PIG]	645.745	29.19	12	6	11	55	1.0526	1.05303	0.972103	0.920208	0.966634	0.917118	+		298	32.3195	9.34912	0.911047	0.0434767
A0A5G2QNW1	SERPINE1 mRNA binding protein 1 OS=Sus scrofa OX=9823 GN=SERBP1 PE=1 SV=1 - [A0A5G2QNW1_PIG]	644.48	23.39	4	14	14	67	1.05941	1.05409	1.02594	0.946704	0.911862	0.907307	+		389	42.9455	7.28369	0.88101	0.00154333
A0A4X1VLD9	Uncharacterized protein OS=Sus scrofa OX=9823 GN=SAFB PE=4 SV=1 - [A0A4X1VLD9_PIG]	642.941	20.25	3	14	19	41	1.0378	0.994941	0.978233	1.01158	0.998649	0.965089	+		973	108.676	6.26514	0.98816	0.625462
I7HD36	Sodium/potassium-transporting ATPase subunit alpha (Fragment) OS=Sus scrofa OX=9823 GN=atp1a1 PE=2 SV=1 - [I7HD36_PIG]	641.534	16.37	52	18	18	45	0.925495	0.946048	0.907777	1.11548	1.1416	1.08558	+		1020	112.552	5.57959	1.20269	0.000663249
A0A4X1T159	Uncharacterized protein OS=Sus scrofa OX=9823 PE=4 SV=1 - [A0A4X1T159_PIG]	640.283	30.89	11	12	12	23	1.02414	1.0623	1.03732	0.943506	0.887529	0.887201	+		586	63.9213	8.22119	0.870179	0.00344277
A0A4X1W0W0	RAN binding protein 2 OS=Sus scrofa OX=9823 GN=RANBP2 PE=4 SV=1 - [A0A4X1W0W0_PIG]	637.617	9.48	6	1	23	51	0.948269	0.966576	0.967129	1.1247	1.06737	1.05099	+		3176	349.85	6.22705	1.12529	0.00655735
F1SUX4	Nuclear mitotic apparatus protein 1 OS=Sus scrofa OX=9823 GN=NUMA1 PE=4 SV=4 - [F1SUX4_PIG]	636.995	14.09	13	24	24	38	0.945926	0.975969	0.947957	1.07021	1.07616	1.07245	+		2015	225.421	5.63037	1.1216	0.000293997
K9IVK2	E3 SUMO-protein ligase RanBP2 OS=Sus scrofa OX=9823 GN=RANBP2 PE=2 SV=1 - [K9IVK2_PIG]	634.98	9.54	8	1	23	50	0.98088	1.01757	0.869843	1.08606	1.12452	1.06458	+		3154	348.444	6.23975	1.14185	0.0468405
A0A4X1W4E7	Tr-type G domain-containing protein OS=Sus scrofa OX=9823 GN=EIF5B PE=4 SV=1 - [A0A4X1W4E7_PIG]	634.528	20.07	6	26	26	48	1.10492	1.09748	1.09078	0.822272	0.843564	0.815486	+		1216	137.85	5.43994	0.753474	8.63643e-06
A0A287AXR5	Tyrosine 3-monooxygenase/tryptophan 5-monooxygenase activation protein zeta OS=Sus scrofa OX=9823 GN=YWHAZ PE=1 SV=1 - [A0A287AXR5_PIG]	631.534	28.63	8	5	8	57	1.06006	1.06472	1.03233	0.910882	0.903515	0.940648	+		234	26.6664	5.0083	0.872648	0.000912853
F2Z557	Polyadenylate-binding protein OS=Sus scrofa OX=9823 GN=PABPC1 PE=3 SV=1 - [F2Z557_PIG]	631.011	24.37	5	12	13	31	1.05059	1.02645	1.03526	0.969555	0.949632	0.932469	+		636	70.6259	9.49561	0.916252	0.00248023
A0A4X1SYY4	Ribosomal protein OS=Sus scrofa OX=9823 GN=RPL10A PE=3 SV=1 - [A0A4X1SYY4_PIG]	628.791	43.98	7	3	10	35	1.08217	1.03088	0.998067	0.983087	0.928932	0.912001	+		216	24.6845	9.93506	0.907719	0.0423255
B2ZFN7	Actin (Fragment) OS=Sus scrofa OX=9823 PE=2 SV=1 - [B2ZFN7_PIG]	623.686	28.46	1	1	6	25	0.930247	0.774857	1.03292	1.21953	1.10281	1.19774	+		246	27.4178	5.04639	1.28563	0.0349862
A0A481AZQ4	40S ribosomal protein S24 isoform b OS=Sus scrofa OX=9823 PE=4 SV=1 - [A0A481AZQ4_PIG]	621.486	15.7	14	3	3	34	1.06625	1.02335	1.0775	0.898284	0.929539	0.872231	+		121	13.9287	10.9165	0.852532	0.00264236
A0A5G2R4G6	Aldehyde dehydrogenase 1 family member A1 OS=Sus scrofa OX=9823 GN=ALDH1A1 PE=1 SV=1 - [A0A5G2R4G6_PIG]	619.093	20.96	24	8	8	38	1.09001	1.07734	1.08147	0.848383	0.851245	0.830497	+		458	50.1413	7.37158	0.778782	5.68881e-06
A0A287AFA5	Endoplasmin OS=Sus scrofa OX=9823 GN=HSP90B1 PE=1 SV=2 - [A0A287AFA5_PIG]	615.688	17.68	7	14	16	49	0.911309	0.920594	0.92997	1.15993	1.11608	1.11838	+		803	92.3292	4.81787	1.22902	0.000157998
A0A480QCW7	T-complex protein 1 subunit theta isoform 1 OS=Sus scrofa OX=9823 PE=3 SV=1 - [A0A480QCW7_PIG]	613.94	23.85	8	11	11	38	1.0646	1.04315	1.06123	0.870179	0.904447	0.905855	+		520	56.758	5.65576	0.84585	0.000265703
P53027	60S ribosomal protein L10a (Fragment) OS=Sus scrofa OX=9823 GN=RPL10A PE=2 SV=3 - [RL10A_PIG]	605.375	48.48	1	2	9	34	0.875643	0.945568	0.870395	1.20617	1.17824	1.20726	+		165	18.7789	9.71533	1.3344	0.000323336
A0A5G2RDH2	Myoferlin OS=Sus scrofa OX=9823 GN=MYOF PE=1 SV=1 - [A0A5G2RDH2_PIG]	599.6	16.29	17	26	26	60	0.918036	0.914524	0.899508	1.18612	1.17933	1.15322	+		1921	219.21	6.18896	1.28791	2.21271e-05
K9IWD4	Hypoxia up-regulated protein 1 OS=Sus scrofa OX=9823 GN=HYOU1_tv1 PE=2 SV=1 - [K9IWD4_PIG]	597.455	20.64	11	18	18	62	0.901289	0.910035	0.881448	1.2115	1.17945	1.14776	+		998	111.327	5.24951	1.31416	0.000154232
A0A480F0Y3	Leucine-rich repeat flightless-interacting protein 1 isoform 5 OS=Sus scrofa OX=9823 PE=4 SV=1 - [A0A480F0Y3_PIG]	594.457	34.4	53	16	17	33	1.03331	1.0048	0.999143	0.990698	0.970134	0.973538	+		814	86.2744	4.56396	0.966127	0.0498587
A0A4X1ST59	Importin N-terminal domain-containing protein OS=Sus scrofa OX=9823 GN=IPO7 PE=4 SV=1 - [A0A4X1ST59_PIG]	594.333	8.09	14	7	8	19	1.00318	1.01073	1.02414	0.957406	0.986221	0.982334	+		976	112.45	4.79248	0.963107	0.0266827
A0A4X1UAC9	IF rod domain-containing protein OS=Sus scrofa OX=9823 GN=LOC100737113 PE=3 SV=1 - [A0A4X1UAC9_PIG]	592.524	21.88	19	0	13	36							+		480	51.6941	5.2749	#DIV/0!	#DIV/0!
P61288	Translationally-controlled tumor protein OS=Sus scrofa OX=9823 GN=TPT1 PE=2 SV=1 - [TCTP_PIG]	590.437	29.65	7	6	6	46	1.06765	1.06098	1.04273	0.925259	0.90165	0.900144	+		172	19.5826	4.93213	0.859901	0.000177849
A0A4X1TK46	Chaperonin containing TCP1 subunit 5 OS=Sus scrofa OX=9823 PE=4 SV=1 - [A0A4X1TK46_PIG]	588.519	32.51	12	15	16	60	1.07701	1.05549	1.0452	0.887169	0.870398	0.879937	+		486	53.8071	6.69775	0.830005	6.92927e-05
A0A5G2QE95	Pyrroline-5-carboxylate reductase 1 OS=Sus scrofa OX=9823 GN=PYCR1 PE=1 SV=1 - [A0A5G2QE95_PIG]	585.717	34.26	10	7	8	24	0.920051	0.943839	0.906756	1.14646	1.16242	1.1289	+		289	30.0806	6.68311	1.24079	0.000106511
A0A480HRR5	Elongation factor Tu OS=Sus scrofa OX=9823 PE=4 SV=1 - [A0A480HRR5_PIG]	583.407	16.25	4	8	8	37	0.868571	0.884694	0.873404	1.24712	1.20023	1.21698	+		566	61.3321	8.32373	1.39505	1.8455e-05
A0A4X1UJ40	Uncharacterized protein OS=Sus scrofa OX=9823 GN=IQGAP1 PE=4 SV=1 - [A0A4X1UJ40_PIG]	579.919	10.26	10	14	14	28	1.09834	1.08749	1.09613	0.839043	0.873603	0.818576	+		1657	189.1	6.40479	0.771255	0.00010746
A0A480L6S0	Microtubule-actin cross-linking factor 1 isoform X28 OS=Sus scrofa OX=9823 PE=4 SV=1 - [A0A480L6S0_PIG]	567.406	6.48	29	28	29	44	0.951756	0.959827	0.951691	1.10499	1.10782	1.09261	+		5386	614.641	5.35107	1.15442	1.06664e-05
A0A5G2QM23	MICOS complex subunit MIC60 OS=Sus scrofa OX=9823 GN=IMMT PE=1 SV=1 - [A0A5G2QM23_PIG]	566.991	22.21	10	1	16	33	0.924777	0.939249	0.897082	1.18028	1.2097	1.08664	+		734	81.4723	6.56592	1.25914	0.00365734
A0A4X1W661	CSD_1 domain-containing protein OS=Sus scrofa OX=9823 GN=YBX1 PE=4 SV=1 - [A0A4X1W661_PIG]	565.445	41.98	13	6	9	33	1.06524	1.07356	1.05958	0.875334	0.854225	0.854945	+		324	35.8707	9.87646	0.808066	1.40342e-05
A0A4X1VEW0	Heat shock protein family D (Hsp60) member 1 OS=Sus scrofa OX=9823 PE=3 SV=1 - [A0A4X1VEW0_PIG]	564.296	30.96	5	22	22	40	0.876645	0.885403	0.87094	1.26759	1.23302	1.24469	+		562	60.0192	5.87158	1.42245	4.60856e-06
A0A4X1SLI9	Leucine rich pentatricopeptide repeat containing OS=Sus scrofa OX=9823 GN=LRPPRC PE=4 SV=1 - [A0A4X1SLI9_PIG]	563.46	12.64	3	19	20	53	0.937291	0.953177	0.928984	1.14672	1.14813	1.09794	+		1369	155.917	6.48096	1.20335	0.00044186
A0A480NV65	Keratin, type I cytoskeletal 19 OS=Sus scrofa OX=9823 PE=3 SV=1 - [A0A480NV65_PIG]	561.539	35.02	10	2	13	36	0.677709	0.811957	0.7109	1.65156	1.51056	1.35806	+	+	317	35.9835	4.88135	2.0541	0.00118478
A0A5G2Q8T9	60S ribosomal protein L3 OS=Sus scrofa OX=9823 GN=RPL3 PE=1 SV=1 - [A0A5G2Q8T9_PIG]	561.389	34.25	17	17	17	42	1.05565	1.02661	1.05724	0.908859	0.950884	0.926706	+		400	45.7136	10.1841	0.887546	0.00170679
Q29387	Elongation factor 1-gamma (Fragment) OS=Sus scrofa OX=9823 GN=EEF1G PE=2 SV=2 - [EF1G_PIG]	560.891	24.54	6	11	11	66	1.06736	1.09087	1.04564	0.903955	0.882851	0.863778	+		432	49.5929	6.56592	0.827307	0.000455451
A0A480IMF8	T-complex protein 1 subunit eta OS=Sus scrofa OX=9823 PE=3 SV=1 - [A0A480IMF8_PIG]	560.455	22.41	12	10	11	29	1.07443	1.08513	1.07094	0.848336	0.834895	0.838322	+		482	52.8207	8.06006	0.780545	2.2757e-06
A0A287BHE7	40S ribosomal protein S14 OS=Sus scrofa OX=9823 PE=3 SV=1 - [A0A287BHE7_PIG]	559.221	31.13	2	5	5	25	1.03217	1.05866	0.994384	0.887517	0.979017	0.901952	+		151	16.2625	10.0522	0.897339	0.0359663
A0A4X1UH61	Zinc finger NFX1-type containing 1 OS=Sus scrofa OX=9823 GN=ZNFX1 PE=4 SV=1 - [A0A4X1UH61_PIG]	556.979	9.55	8	18	18	30	1.0251	1.02424	1.0312	0.931727	0.931745	0.968709	+		1885	216.034	7.48877	0.919379	0.00270996
A0A4X1SGH3	Tripartite motif containing 25 OS=Sus scrofa OX=9823 GN=TRIM25 PE=4 SV=1 - [A0A4X1SGH3_PIG]	555.405	20.92	7	12	12	26	1.09382	1.08176	1.05186	0.866704	0.87968	0.842639	+		631	70.7385	7.92822	0.80219	0.000210006
A0A287BSL4	Vinculin OS=Sus scrofa OX=9823 GN=VCL PE=1 SV=2 - [A0A287BSL4_PIG]	549.593	14.18	8	12	12	28	1.06613	1.08241	1.04893	0.884599	0.871673	0.862191	+		910	99.049	5.61768	0.818917	7.75897e-05
F1RIF8	6-phosphogluconate dehydrogenase, decarboxylating OS=Sus scrofa OX=9823 GN=PGD PE=1 SV=3 - [F1RIF8_PIG]	544.449	21.26	16	10	10	30	1.0735	1.02729	1.07999	0.892247	0.941671	0.873191	+		475	52.2674	6.80029	0.851084	0.00387457
A0A480YXA1	Filamin-B isoform 2 OS=Sus scrofa OX=9823 PE=4 SV=1 - [A0A480YXA1_PIG]	540.897	11.58	13	18	24	43	1.02471	1.0385	1.01889	0.948344	0.956329	0.933956	+		2650	282.806	5.70654	0.921007	0.000753594
A0A480XW90	MICOS complex subunit MIC60 OS=Sus scrofa OX=9823 PE=3 SV=1 - [A0A480XW90_PIG]	539.489	24.23	4	1	16	34	0.967488	0.933568	0.889088	1.17362	1.18193	1.06368	+		714	78.9709	6.88818	1.22547	0.00912113
F1S441	Calnexin OS=Sus scrofa OX=9823 GN=CANX PE=1 SV=2 - [F1S441_PIG]	539.46	32.01	8	20	20	59	0.85112	0.832661	0.829939	1.34619	1.29974	1.27913	+		553	63.1267	4.62744	1.56145	2.31447e-05
A0A4X1UED9	Heat shock protein family A (Hsp70) member 2 OS=Sus scrofa OX=9823 GN=HSPA2 PE=3 SV=1 - [A0A4X1UED9_PIG]	538.793	14.29	3	1	9	28	0.985397	1.00541	0.962585	1.08253	1.00752	1.02536	+		630	69.1174	5.46533	1.05486	0.104278
A0A287BBL5	Microtubule-associated protein OS=Sus scrofa OX=9823 GN=MAP4 PE=1 SV=1 - [A0A287BBL5_PIG]	538.069	11.13	16	4	19	59	1.0558	1.0848	1.03396	0.933689	0.859425	0.871886	+		2175	231.031	6.1001	0.839487	0.00338739
A0A4X1VQX8	Uncharacterized protein OS=Sus scrofa OX=9823 GN=DDX17 PE=3 SV=1 - [A0A4X1VQX8_PIG]	535.141	23.08	7	11	16	41	1.01989	1.04929	1.02672	0.9376	0.908907	0.961836	+		650	72.2659	8.5874	0.907116	0.00562311
A0A4X1VW06	T-complex 1 OS=Sus scrofa OX=9823 PE=3 SV=1 - [A0A4X1VW06_PIG]	530.527	19.1	9	11	11	27	1.00367	1.04911	0.999055	0.983963	1.04212	0.929762	+		534	57.9855	6.11279	0.968547	0.42622
A0A4X1VNX9	Uncharacterized protein OS=Sus scrofa OX=9823 GN=HNRNPM PE=4 SV=1 - [A0A4X1VNX9_PIG]	529.797	14.66	13	11	11	38	1.02303	1.02391	1.02563	0.972801	0.951561	0.959782	+		730	77.4453	8.70459	0.938676	0.000544734
A0A480PGW8	Kinectin isoform X4 OS=Sus scrofa OX=9823 PE=4 SV=1 - [A0A480PGW8_PIG]	523.947	21.7	38	28	28	43	0.975256	0.981694	0.975513	1.05018	1.04613	1.0361	+		1267	146.641	5.78271	1.06818	0.000141694
A0A480Z1N4	Filamin-C isoform a OS=Sus scrofa OX=9823 PE=4 SV=1 - [A0A480Z1N4_PIG]	523.288	8.4	16	10	19	41	0.965174	0.982813	0.946642	1.04502	1.07255	1.1058	+		2465	263.344	5.68115	1.11357	0.00584201
A0A286ZU00	DEAD-box helicase 5 OS=Sus scrofa OX=9823 GN=DDX5 PE=3 SV=1 - [A0A286ZU00_PIG]	522.051	25.42	8	15	19	46	0.992246	0.985984	1.00124	0.989682	1.00164	1.02766	+		535	60.5374	9.0708	1.01326	0.336056
A0A480LYR4	Proliferation marker protein Ki-67 isoform 1-like OS=Sus scrofa OX=9823 PE=4 SV=1 - [A0A480LYR4_PIG]	518.488	29.44	1	1	20	34	1.07632	0.970353	1.01164	0.921683	1.05397	1.02311	+		900	97.4856	10.0669	0.98053	0.714194
A0A287AH24	BRO1 domain-containing protein OS=Sus scrofa OX=9823 GN=PDCD6IP PE=1 SV=1 - [A0A287AH24_PIG]	516.733	22.32	14	19	19	55	1.08518	1.05316	1.07213	0.891424	0.844311	0.876101	+		878	96.9906	6.46826	0.813537	0.000281202
A0A5G2QS02	Eukaryotic translation initiation factor 3 subunit A OS=Sus scrofa OX=9823 GN=EIF3A PE=1 SV=1 - [A0A5G2QS02_PIG]	516.46	27.19	5	41	41	89	1.03149	1.04978	1.03199	0.942941	0.937459	0.946623	+		1368	164.859	6.7124	0.908059	0.000131325
A0A287AVR0	Eukaryotic translation initiation factor 3 subunit C OS=Sus scrofa OX=9823 GN=LOC110260088 PE=3 SV=1 - [A0A287AVR0_PIG]	513.335	15.33	7	16	16	40	1.08794	1.0624	1.02883	0.922028	0.905535	0.875887	+		913	105.553	5.71924	0.850362	0.00189711
Q29298	40S ribosomal protein S23 (Fragment) OS=Sus scrofa OX=9823 PE=2 SV=1 - [Q29298_PIG]	511.68	24.43	8	4	4	33	1.05321	1.05724	0.996281	0.941115	0.947495	0.906671	+		131	14.5788	10.6382	0.899749	0.0113855
Q5S1U1	Heat shock protein beta-1 OS=Sus scrofa OX=9823 GN=HSPB1 PE=2 SV=1 - [HSPB1_PIG]	511.38	35.27	9	8	10	39	1.05087	1.08342	1.03242	0.898478	0.873992	0.905657	+		207	22.9277	6.69775	0.845712	0.000779302
A0A4X1UFJ0	Uncharacterized protein OS=Sus scrofa OX=9823 GN=MTHFD1 PE=3 SV=1 - [A0A4X1UFJ0_PIG]	509.706	13.88	9	12	12	29	1.08394	1.08935	1.09546	0.821967	0.825481	0.820602	+		915	98.8019	7.09326	0.755044	2.04904e-07
A0A4X1U5S3	Uncharacterized protein OS=Sus scrofa OX=9823 GN=HNRNPF PE=4 SV=1 - [A0A4X1U5S3_PIG]	506.903	19.11	6	4	6	26	1.00925	0.984743	0.932864	1.04052	1.04858	1.02016	+		382	42.4515	5.59229	1.06232	0.0648169
A0A4X1TTP7	LisH domain-containing protein OS=Sus scrofa OX=9823 GN=NOLC1 PE=4 SV=1 - [A0A4X1TTP7_PIG]	505.063	26.06	4	19	19	62	0.809946	0.790474	0.76997	1.47227	1.38192	1.35983	+		706	73.9076	9.43701	1.77778	7.12047e-05
A0A287AAD3	G3BP stress granule assembly factor 1 OS=Sus scrofa OX=9823 GN=G3BP1 PE=1 SV=1 - [A0A287AAD3_PIG]	505.036	18.93	7	5	6	34	1.02651	1.06945	1.05207	0.913612	0.91682	0.939255	+		449	50.5804	5.32568	0.879818	0.00105491
A0A5S6GIV5	DNA topoisomerase 2-alpha OS=Sus scrofa OX=9823 GN=TOP2A PE=4 SV=1 - [A0A5S6GIV5_PIG]	504.334	12.8	3	15	19	46	0.914867	0.916976	0.880559	1.22551	1.17765	1.14033	+		1531	174.012	8.68994	1.3064	0.000533267
A0A5G2QTR9	Tyrosine 3-monooxygenase/tryptophan 5-monooxygenase activation protein beta OS=Sus scrofa OX=9823 GN=YWHAB PE=1 SV=1 - [A0A5G2QTR9_PIG]	498.503	26.14	6	3	7	31	0.988882	0.989391	1.00199	0.94324	1.06249	0.997919	+		241	27.5509	5.21143	1.00785	0.833404
F1SMV6	Nucleolin OS=Sus scrofa OX=9823 GN=NCL PE=1 SV=2 - [F1SMV6_PIG]	496.32	29.01	9	32	32	69	1.06425	1.04808	1.0225	0.929191	0.920067	0.893364	+		724	78.1811	4.62744	0.874887	0.00128864
A0A4X1UEE3	Eukaryotic initiation factor 4A-III OS=Sus scrofa OX=9823 GN=EIF4A3 PE=3 SV=1 - [A0A4X1UEE3_PIG]	493.365	20.77	4	6	8	32	1.04033	1.05987	1.03912	0.894951	0.910542	0.964177	+		390	44.4528	6.46826	0.882253	0.00500411
A0A5G2QMX0	Histone H2A OS=Sus scrofa OX=9823 GN=H2AFX PE=1 SV=1 - [A0A5G2QMX0_PIG]	485.906	27.27	9	1	5	36	0.884348	0.886134	0.825714	1.27759	1.20501	1.23378	+		143	15.1194	10.7407	1.43148	0.000208937
A0A4X1SMS8	Proteasome activator complex subunit 1 OS=Sus scrofa OX=9823 GN=PSME1 PE=4 SV=1 - [A0A4X1SMS8_PIG]	484.281	40.96	11	10	10	28	1.07236	1.11161	1.09608	0.876197	0.881035	0.835128	+		249	28.629	6.02393	0.790342	0.000243921
A0A4X1V5D6	Uncharacterized protein OS=Sus scrofa OX=9823 GN=HUWE1 PE=4 SV=1 - [A0A4X1V5D6_PIG]	482.022	6.84	7	23	23	35	1.10283	1.09942	1.06538	0.863003	0.87472	0.868888	+		4281	470.503	5.61768	0.797707	5.9377e-05
A0A480KGJ8	Splicing factor 3B subunit 2 OS=Sus scrofa OX=9823 PE=4 SV=1 - [A0A480KGJ8_PIG]	480.933	29.29	15	17	18	35	1.04764	1.07492	1.0298	0.930498	0.877469	0.903358	+		775	87.5354	5.70654	0.860094	0.00188022
A0A286ZY30	KH-type splicing regulatory protein OS=Sus scrofa OX=9823 GN=KHSRP PE=1 SV=1 - [A0A286ZY30_PIG]	480.088	20.31	8	12	13	30	0.991465	1.00524	0.991931	1.02042	0.999583	0.990061	+		714	73.2981	7.29834	1.00717	0.516069
A0A480XGC7	Heterogeneous nuclear ribonucleoprotein H isoform X6 OS=Sus scrofa OX=9823 PE=4 SV=1 - [A0A480XGC7_PIG]	475.268	17.72	13	5	6	29	1.00529	1.06626	0.99332	0.944878	1.00041	0.947207	+		429	47.0754	6.34131	0.943755	0.118268
Q6J267	Galectin (Fragment) OS=Sus scrofa OX=9823 PE=2 SV=1 - [Q6J267_PIG]	467.17	50	11	5	6	29	1.06768	1.04399	1.0459	0.941437	0.858039	0.899278	+		134	14.5902	5.23682	0.854694	0.00374809
A0A287AG29	Calreticulin OS=Sus scrofa OX=9823 GN=CALR PE=1 SV=2 - [A0A287AG29_PIG]	465.968	33.25	5	18	18	50	0.926979	0.897255	0.877298	1.21111	1.18347	1.16273	+		400	46.2948	4.48779	1.31677	0.000143611
Q1W2G0	14-3-3 sigma protein OS=Sus scrofa OX=9823 GN=Sfn PE=2 SV=1 - [Q1W2G0_PIG]	465.697	37.9	1	10	12	40	1.08478	1.09053	1.09776	0.820737	0.811379	0.820704	+		248	27.9178	4.83057	0.749394	6.06932e-07
A0A287BHM1	Tropomyosin alpha-1 chain OS=Sus scrofa OX=9823 GN=TPM1 PE=1 SV=2 - [A0A287BHM1_PIG]	465.313	46.6	18	8	20	48	0.765864	0.746463	0.708009	1.52395	1.47062	1.46626	+	+	309	35.36	4.77979	2.00907	7.66933e-06
A0A481CJI8	Interferon-induced GTP-binding protein Mx1 isoform a OS=Sus scrofa OX=9823 PE=3 SV=1 - [A0A481CJI8_PIG]	460.977	20.51	10	0	15	33							+		663	75.583	5.63037	#DIV/0!	#DIV/0!
A0A287AMV5	Polyribonucleotide nucleotidyltransferase 1 OS=Sus scrofa OX=9823 GN=PNPT1 PE=1 SV=1 - [A0A287AMV5_PIG]	459.07	14.54	4	10	10	27	0.904579	0.907074	0.898447	1.19843	1.19927	1.178	+		784	85.9568	8.35303	1.3194	2.59926e-06
A0A218PI30	Exportin 1 OS=Sus scrofa domesticus OX=9825 GN=XPO1 PE=2 SV=1 - [A0A218PI30_PIG]	457.088	12.32	6	12	12	33	1.09399	1.05713	1.10749	0.82044	0.850445	0.84414	+		1071	123.034	6.11279	0.77181	0.000147759
A0A287A1D1	Arp2/3 complex 34 kDa subunit OS=Sus scrofa OX=9823 GN=ARPC2 PE=1 SV=1 - [A0A287A1D1_PIG]	456.041	30.77	5	9	9	29	1.01852	1.01503	1.02302	0.98347	1.03019	0.977203	+		273	31.361	7.35693	0.9785	0.264033
K9IWG6	Spectrin beta chain, brain 1 (Fragment) OS=Sus scrofa OX=9823 GN=SPTBN1 PE=2 SV=1 - [K9IWG6_PIG]	455.763	12.61	25	25	28	42	1.00649	1.03853	1.01084	0.996151	0.963624	0.956047	+		2315	268.534	5.64307	0.954171	0.0423579
F1RPH0	Phosphoglycerate kinase OS=Sus scrofa OX=9823 GN=PGK1 PE=1 SV=3 - [F1RPH0_PIG]	453.513	31.89	11	15	15	49	1.05843	1.05074	1.03327	0.914886	0.939136	0.915602	+		417	44.5461	7.89893	0.881359	0.000337918
A0A480Y4T8	Interferon-induced GTP-binding protein Mx1 OS=Sus scrofa OX=9823 PE=3 SV=1 - [A0A480Y4T8_PIG]	453.502	19.07	5	0	15	33							+		708	80.5927	6.46826	#DIV/0!	#DIV/0!
F1SA98	Tyrosine 3-monooxygenase/tryptophan 5-monooxygenase activation protein theta OS=Sus scrofa OX=9823 GN=YWHAQ PE=1 SV=4 - [F1SA98_PIG]	453.326	33.93	4	5	9	35	1.11431	1.11487	1.11798	0.865321	0.813101	0.797951	+		224	25.4188	4.86865	0.739845	0.000142726
F1S1V1	Lupus La protein OS=Sus scrofa OX=9823 GN=SSB PE=1 SV=3 - [F1S1V1_PIG]	452.498	26.43	3	16	16	46	1.06791	1.02523	1.04333	0.924273	0.885622	0.923889	+		401	47.2381	9.94971	0.871613	0.00166115
A0A4X1SRL8	Elongation factor 1-alpha OS=Sus scrofa OX=9823 GN=EEF1A2 PE=3 SV=1 - [A0A4X1SRL8_PIG]	450.545	21.44	17	3	11	42	1.09944	1.09866	1.10129	0.844709	0.833852	0.838555	+		443	48.103	8.89502	0.762903	1.42671e-07
P00761	Trypsin OS=Sus scrofa OX=9823 PE=1 SV=1 - [TRYP_PIG]	449.026	38.96	11	7	7	24	1.00216	1.07906	1.03729	0.650499	0.594272	1.02308	+		231	24.3938	7.18115	0.727223	0.106108
A0A5G2Q7X1	Adenosylhomocysteinase OS=Sus scrofa OX=9823 GN=AHCY PE=3 SV=1 - [A0A5G2Q7X1_PIG]	449.015	34.67	13	14	15	37	1.02684	1.0341	1.00242	0.96035	0.978949	0.921135	+		424	46.7308	6.17627	0.933757	0.0258123
A0A5G2QW15	Coatomer subunit delta OS=Sus scrofa OX=9823 GN=ARCN1 PE=1 SV=1 - [A0A5G2QW15_PIG]	447.554	21.31	8	11	11	32	1.07177	1.08387	1.05065	0.880128	0.873838	0.852997	+		488	54.8269	5.94775	0.813079	9.56143e-05
A0A480TC59	Histone H2A OS=Sus scrofa OX=9823 PE=3 SV=1 - [A0A480TC59_PIG]	446.032	31.54	22	1	6	35	0.572497	0.57405	0.494762	1.5427	2.05817	1.56833	+	+	130	14.0649	10.9019	3.14944	0.00227884
A0A287BF12	Keratin 14 OS=Sus scrofa OX=9823 GN=KRT14 PE=1 SV=2 - [A0A287BF12_PIG]	441.266	15.52	14	1	9	25	0.612379	0.714815	0.628348	1.70887	1.62909	1.62096	+	+	464	49.5929	5.13525	2.53583	1.91042e-05
A0A481AVQ2	Bifunctional glutamate/proline--tRNA ligase OS=Sus scrofa OX=9823 PE=3 SV=1 - [A0A481AVQ2_PIG]	440.59	16.17	13	23	23	53	1.09834	1.08571	1.06075	0.858706	0.853012	0.848635	+		1509	169.582	7.25439	0.789065	3.70704e-05
F1S982	Coatomer subunit beta OS=Sus scrofa OX=9823 GN=COPB1 PE=1 SV=3 - [F1S982_PIG]	437.51	15.74	2	12	12	25	1.07881	1.07245	1.09443	0.880218	0.834374	0.807369	+		953	107.074	5.99854	0.77702	0.000410123
A0A480HAE4	WD repeat-containing protein 1 OS=Sus scrofa OX=9823 PE=4 SV=1 - [A0A480HAE4_PIG]	432.514	18.15	4	9	9	25	1.06362	1.08366	1.03752	0.878269	0.92131	0.891798	+		551	59.4367	7.50342	0.845071	0.000872838
A0A480SN35	Titin isoform X6 OS=Sus scrofa OX=9823 PE=4 SV=1 - [A0A480SN35_PIG]	432.365	2.43	2	26	54	68	0.398281	0.378912	0.405535	2.27103	2.11671	2.0956	+	+	28113	3117.04	6.48096	5.48168	5.95507e-06
A0A4X1V0T9	Tropomyosin alpha-4 chain OS=Sus scrofa OX=9823 GN=TPM4 PE=3 SV=1 - [A0A4X1V0T9_PIG]	431.642	42.96	4	5	14	36	1.11242	1.02614	1.04581	0.884096	0.84776	0.870554	+		284	32.8036	4.76709	0.817242	0.00233282
A0A5G2RJ42	Tropomyosin alpha-4 chain OS=Sus scrofa OX=9823 GN=TPM4 PE=1 SV=1 - [A0A5G2RJ42_PIG]	430.738	37.34	5	2	10	27	1.10006	1.03364	1.02292	0.931265	0.931426	0.869384	+		233	27.1278	4.77979	0.865509	0.0111965
A0A480NFB8	Protein disulfide-isomerase OS=Sus scrofa OX=9823 PE=3 SV=1 - [A0A480NFB8_PIG]	430.191	30.8	5	19	19	47	0.943787	0.926346	0.919214	1.1527	1.12293	1.12292	+		646	72.892	5.14795	1.2184	7.92939e-05
A0A286ZJC3	Eukaryotic translation initiation factor 4A2 OS=Sus scrofa OX=9823 GN=EIF4A2 PE=1 SV=1 - [A0A286ZJC3_PIG]	429.739	18.78	6	1	6	26	0.901384	0.832938	0.940854	1.22256	1.15536	1.25696	+		362	41.2642	5.64307	1.35874	0.00180594
F1SUQ5	Ubiquitin protein ligase E3 component n-recognin 4 OS=Sus scrofa OX=9823 GN=UBR4 PE=1 SV=4 - [F1SUQ5_PIG]	427.675	5.25	10	22	22	33	1.05422	1.05476	1.05766	0.880122	0.897827	0.922067	+		5180	572.372	6.02393	0.852646	0.000218378
A0A4X1TSZ4	Fascin OS=Sus scrofa OX=9823 GN=FSCN1 PE=3 SV=1 - [A0A4X1TSZ4_PIG]	427.048	24.95	4	13	13	29	1.0536	1.02906	1.01496	0.960222	0.935347	0.961942	+		493	54.649	6.48096	0.922487	0.00486044
A0A480HM12	Interferon-induced GTP-binding protein Mx1 OS=Sus scrofa OX=9823 PE=3 SV=1 - [A0A480HM12_PIG]	425.131	21.21	4	0	15	37							+		660	75.3991	6.0874	#DIV/0!	#DIV/0!
F2Z5L5	Histone H2A OS=Sus scrofa OX=9823 GN=HIST2H2AC PE=1 SV=1 - [F2Z5L5_PIG]	424.9	25.58	11	1	5	32	0.870584	0.916219	0.81526	1.30041	1.37117	1.22158	+		129	13.9798	10.9019	1.49618	0.00117518
F1RPL1	Histone H2A OS=Sus scrofa OX=9823 GN=LOC100154071 PE=3 SV=1 - [F1RPL1_PIG]	424.9	27.69	10	1	5	30	0.54451	0.544259	0.514446	1.80124	2.17511	1.73364	+	+	130	14.109	10.9019	3.56159	0.00057405
F1SCY2	Interferon-stimulated protein 60 OS=Sus scrofa OX=9823 GN=IFIT1 PE=1 SV=3 - [F1SCY2_PIG]	422.96	8.84	1	6	6	19	1.02327	1.04145	1.05765	0.939707	0.871231	0.860398	+		509	57.8196	5.0083	0.855545	0.00492007
A0A4X1TX94	Coatomer subunit beta' OS=Sus scrofa OX=9823 GN=COPB2 PE=3 SV=1 - [A0A4X1TX94_PIG]	420.747	18.81	5	12	12	23	1.04864	1.0554	1.05871	0.881887	0.887334	0.901546	+		877	98.8425	5.19873	0.844443	1.52634e-05
A0A286ZST2	Programmed cell death 11 OS=Sus scrofa OX=9823 GN=PDCD11 PE=4 SV=1 - [A0A286ZST2_PIG]	416.409	10.99	3	3	17	32	0.97589	1.09903	1.05587	0.903784	0.949197	0.927225	+		1875	209.327	8.82178	0.888022	0.0382274
A0A4X1SQL3	RNA helicase OS=Sus scrofa OX=9823 GN=DDX18 PE=3 SV=1 - [A0A4X1SQL3_PIG]	413.978	21.64	9	14	14	22	0.935806	0.980108	0.958828	1.08254	1.06354	1.0746	+		744	82.7648	9.53955	1.12034	0.00116174
A0A4X1WDC9	Ubiquitin-like domain-containing protein OS=Sus scrofa OX=9823 GN=RPS27A PE=4 SV=1 - [A0A4X1WDC9_PIG]	413.379	51.28	5	3	8	63	1.02418	1.13286	1.08441	0.85131	0.825441	0.864686	+		156	17.9535	9.64209	0.784045	0.00222809
A0A481B9Y0	Microtubule-associated protein OS=Sus scrofa OX=9823 PE=4 SV=1 - [A0A481B9Y0_PIG]	413.371	9.71	3	1	16	42	1.09513	1.08477	1.07686	0.875178	0.825229	0.843578	+		2173	230.444	5.47803	0.78114	0.000106137
A0A287ABU5	Insulin like growth factor 2 mRNA binding protein 3 OS=Sus scrofa OX=9823 GN=IGF2BP3 PE=1 SV=2 - [A0A287ABU5_PIG]	412.246	19.28	13	9	10	44	1.06592	1.04074	1.04374	0.901568	0.899254	0.888879	+		498	55.2261	8.79248	0.853765	6.47209e-05
A0A5S6HET4	Sarcoplasmic/endoplasmic reticulum calcium ATPase 2 OS=Sus scrofa OX=9823 GN=ATP2A2 PE=4 SV=1 - [A0A5S6HET4_PIG]	411.972	10.13	16	6	8	18	0.855247	0.872477	0.878004	1.27993	1.25036	1.20163	+		1007	110.82	5.52881	1.4322	9.49311e-05
A0A4X1TKU4	Interferon-induced GTP-binding protein Mx1 OS=Sus scrofa OX=9823 GN=MX1 PE=3 SV=1 - [A0A4X1TKU4_PIG]	411.723	18.3	2	0	13	32							+		705	80.4668	7.18115	#DIV/0!	#DIV/0!
A0A4X1WBI1	IF rod domain-containing protein OS=Sus scrofa OX=9823 GN=KRT8 PE=3 SV=1 - [A0A4X1WBI1_PIG]	411.672	32.92	15	14	17	42	0.974478	0.935652	0.953582	1.12754	1.09809	1.11207	+		489	54.3936	5.8208	1.16551	0.000358969
I3LG73	Ribosomal L1 domain containing 1 OS=Sus scrofa OX=9823 GN=RSL1D1 PE=4 SV=3 - [I3LG73_PIG]	410.256	19.37	4	1	9	25	1.05302	1.04712	1.06608	0.941504	0.917743	0.87327	+		444	48.5144	10.2427	0.86302	0.00223815
A0A0B8RTB9	26S proteasome non-ATPase regulatory subunit 1 OS=Sus scrofa domesticus OX=9825 GN=PSMD1 PE=3 SV=1 - [A0A0B8RTB9_PIG]	408.357	15.63	4	13	13	34	1.06893	1.08155	1.06251	0.867081	0.866782	0.858882	+		953	105.747	5.38916	0.806956	4.83239e-06
A0A287A0Q8	Stress induced phosphoprotein 1 OS=Sus scrofa OX=9823 GN=STIP1 PE=1 SV=1 - [A0A287A0Q8_PIG]	406.378	36.6	6	27	27	55	1.09096	1.08725	1.05465	0.858022	0.855377	0.842714	+		541	62.1992	6.91748	0.790666	5.48189e-05
P10775	Ribonuclease inhibitor OS=Sus scrofa OX=9823 GN=RNH1 PE=1 SV=1 - [RINI_PIG]	406.037	17.32	5	6	6	22	1.13083	1.10648	1.1211	0.752405	0.797993	0.766821	+		456	48.9917	4.85596	0.689976	2.17978e-05
A0A4X1TPC2	Ribosomal_L23eN domain-containing protein OS=Sus scrofa OX=9823 GN=RPL23A PE=3 SV=1 - [A0A4X1TPC2_PIG]	403.953	46.79	4	13	13	47	1.02197	1.00796	0.989423	0.995683	0.977455	0.965345	+		156	17.6841	10.4478	0.973215	0.104994
A0A480U789	LIM domain only protein 7 isoform 1 OS=Sus scrofa OX=9823 PE=4 SV=1 - [A0A480U789_PIG]	403.882	13.58	15	14	14	22	0.99966	1.04079	0.977821	1.02714	0.967056	0.990974	+		1274	143.775	5.47803	0.989033	0.686559
C3VVV8	Prothymosin alpha OS=Sus scrofa OX=9823 PE=2 SV=1 - [C3VVV8_PIG]	401.637	23.64	5	4	4	24	1.07393	1.08185	1.04446	0.872036	0.85799	0.906916	+		110	12.0649	3.78955	0.823983	0.000526537
A0A4X1UNW5	Uncharacterized protein OS=Sus scrofa OX=9823 GN=FUBP1 PE=4 SV=1 - [A0A4X1UNW5_PIG]	400.58	22.06	12	2	9	26	0.809175	0.892574	0.847467	1.22559	1.27765	1.35038	+		630	66.5811	7.28369	1.51169	0.000561927
A0A287A8T0	Uncharacterized protein OS=Sus scrofa OX=9823 GN=RPL7 PE=4 SV=2 - [A0A287A8T0_PIG]	399.885	26.1	10	13	13	59	1.08201	1.07549	1.06281	0.863918	0.848154	0.865805	+		249	29.2324	10.8579	0.800508	1.12542e-05
A0A4X1W364	Aconitate hydratase, mitochondrial OS=Sus scrofa OX=9823 GN=ACO2 PE=3 SV=1 - [A0A4X1W364_PIG]	399.79	20.52	7	15	15	30	0.900383	0.875436	0.897177	1.20637	1.21305	1.19723	+		765	83.6962	7.82568	1.35303	4.14166e-06
Q1PC32	Triosephosphate isomerase (Fragment) OS=Sus scrofa OX=9823 PE=3 SV=1 - [Q1PC32_PIG]	399.727	37.93	7	7	7	35	0.951743	0.86104	0.871575	1.21542	1.22674	1.19891	+		203	21.8344	6.39209	1.3564	0.000429709
P46405	40S ribosomal protein S12 OS=Sus scrofa OX=9823 GN=RPS12 PE=2 SV=2 - [RS12_PIG]	399.35	46.97	2	5	5	19	1.01936	1.04206	1.08039	0.935652	0.885176	0.930366	+		132	14.5055	7.21045	0.875673	0.00555779
F1RM44	Translocase of outer mitochondrial membrane 40 OS=Sus scrofa OX=9823 GN=TOMM40 PE=4 SV=4 - [F1RM44_PIG]	398.806	17.99	9	3	3	14	0.863484	0.880885	0.876149	1.23912	1.23875	1.26506	+		328	34.7225	7.51807	1.42832	3.22371e-06
A0A4X1VIP2	Uncharacterized protein OS=Sus scrofa OX=9823 GN=SYNCRIP PE=4 SV=1 - [A0A4X1VIP2_PIG]	398.631	17.62	2	6	9	24	1.02155	1.08993	1.00089	0.965127	0.981647	0.912109	+		562	62.6173	7.56201	0.918556	0.0684558
A0A4X1W4B8	Uncharacterized protein OS=Sus scrofa OX=9823 GN=GFPT1 PE=4 SV=1 - [A0A4X1W4B8_PIG]	398.615	14.83	14	9	9	24	1.06034	1.03883	1.06358	0.908199	0.890909	0.886798	+		681	76.6893	6.84424	0.849231	9.7662e-05
A0A480UP05	DNA helicase OS=Sus scrofa OX=9823 PE=3 SV=1 - [A0A480UP05_PIG]	397.735	12.92	4	12	12	26	1.03939	1.03359	1.03999	0.950286	0.933682	0.945185	+		836	93.5252	6.82959	0.908828	5.86367e-05
A0A287A1V7	Kinesin-like protein OS=Sus scrofa OX=9823 GN=KIF5B PE=1 SV=1 - [A0A287A1V7_PIG]	396.92	19.73	13	18	18	41	1.06277	1.06133	1.06781	0.874261	0.88703	0.895683	+		958	108.975	6.63916	0.832408	1.06638e-05
A0A480NGQ4	60S acidic ribosomal protein P2 OS=Sus scrofa OX=9823 PE=3 SV=1 - [A0A480NGQ4_PIG]	396.595	53.91	12	4	4	11	1.07426	1.04549	1.03589	0.864803	0.92129	0.948911	+		115	11.6699	4.53857	0.866704	0.00681377
A0A4X1VXH2	Uncharacterized protein OS=Sus scrofa OX=9823 GN=MYH14 PE=3 SV=1 - [A0A4X1VXH2_PIG]	396.305	8.03	6	7	15	31	1.10502	1.10929	1.05251	0.850982	0.836329	0.829835	+		2006	228.694	5.5542	0.77052	0.000205185
A0A480Y0Z7	RNA-splicing ligase RtcB homolog OS=Sus scrofa OX=9823 GN=RTCB PE=3 SV=1 - [A0A480Y0Z7_PIG]	395.237	19.33	4	7	7	15	1.07543	1.09386	1.03519	0.912106	0.854198	0.822227	+		476	51.6361	6.82959	0.807784	0.00285846
A0A4X1SUV7	Uncharacterized protein OS=Sus scrofa OX=9823 GN=MECR PE=4 SV=1 - [A0A4X1SUV7_PIG]	395.035	7.81	7	2	4	13	0.997831	1.04354	1.04282	1.01468	0.985868	0.9777	+		474	54.4622	11.356	0.965651	0.133909
F1SBU9	Scaffold attachment factor B2 OS=Sus scrofa OX=9823 GN=SAFB2 PE=4 SV=4 - [F1SBU9_PIG]	394.217	15.64	10	6	11	19	0.899	0.877972	0.907933	1.17124	1.21757	1.19583	+		812	92.1638	5.97314	1.33511	4.84189e-05
B5KJG2	Phosphoglycerate mutase OS=Sus scrofa OX=9823 GN=PGAM2 PE=1 SV=1 - [B5KJG2_PIG]	393.869	34.78	3	5	8	23	0.718022	0.69236	0.712329	1.49525	1.61421	1.56312	+	+	253	28.6587	8.71924	2.20123	1.76904e-05
A0A480VUU1	Nucleoside diphosphate kinase (Fragment) OS=Sus scrofa OX=9823 PE=3 SV=1 - [A0A480VUU1_PIG]	392.542	41.84	6	3	6	45	1.0787	1.07857	1.03304	0.930157	0.837335	0.908559	+		141	15.7551	6.18896	0.838807	0.00579109
A0A287B6A4	Inosine-5'-monophosphate dehydrogenase OS=Sus scrofa OX=9823 GN=QRICH1 PE=1 SV=1 - [A0A287B6A4_PIG]	391.637	10.29	8	10	10	18	1.08433	1.05839	1.04815	0.878868	0.940788	0.864335	+		1225	135.051	6.49365	0.841145	0.00280894
A0A480YJW7	E3 ubiquitin-protein ligase RNF213 isoform 3 OS=Sus scrofa OX=9823 PE=4 SV=1 - [A0A480YJW7_PIG]	388.185	4.99	18	24	24	31	1.03741	1.02891	0.996492	0.955006	0.954109	0.958699	+		5074	572.188	6.72705	0.936334	0.00660239
A0A480W3R4	Ubiquitin-like modifier-activating enzyme 1 isoform X5 OS=Sus scrofa OX=9823 PE=3 SV=1 - [A0A480W3R4_PIG]	387.147	11.93	9	8	8	31	1.07486	1.05412	1.07629	0.866794	0.881871	0.881161	+		679	74.2275	5.50342	0.820467	2.48788e-05
A0A4X1TR46	DNA topoisomerase I OS=Sus scrofa OX=9823 GN=TOP1 PE=3 SV=1 - [A0A4X1TR46_PIG]	386.214	23.19	4	16	16	35	0.959225	0.942999	0.952735	1.11243	1.07738	1.10211	+		733	86.6508	9.21729	1.15305	0.000217661
A0A4X1TXF7	Uncharacterized protein OS=Sus scrofa OX=9823 GN=AIMP2 PE=4 SV=1 - [A0A4X1TXF7_PIG]	384.947	12.23	5	3	3	16	1.00862	0.983623	1.02568	0.98094	1.03394	1.03522	+		319	35.101	7.25439	1.01066	0.646447
A0A481A893	Thioredoxin domain containing 12 OS=Sus scrofa OX=9823 GN=TXNDC12 PE=1 SV=1 - [A0A481A893_PIG]	384.093	27.49	3	4	4	13	0.905459	0.932175	0.915401	1.12603	1.17199	1.11345	+		171	19.1155	5.2749	1.23917	0.000349711
A0A480HYV8	Fibronectin OS=Sus scrofa OX=9823 PE=4 SV=1 - [A0A480HYV8_PIG]	381.364	10.01	12	16	16	28	0.706608	0.729415	0.714033	1.5649	1.57939	1.5572	+	+	2177	239.573	6.04932	2.18668	8.75428e-08
A0A481BDH7	ATP-citrate synthase isoform 3 OS=Sus scrofa OX=9823 PE=4 SV=1 - [A0A481BDH7_PIG]	381.348	12.54	5	1	12	34	0.98556	0.982124	0.964924	1.02714	1.05673	1.06031	+		1021	111.389	8.19189	1.07214	0.00458007
A0A480W4U8	Ribosomal L1 domain-containing protein 1 OS=Sus scrofa OX=9823 PE=4 SV=1 - [A0A480W4U8_PIG]	381.172	16.43	2	1	9	24	0.991183	1.01229	1.02857	1.047	0.977878	0.993381	+		487	53.5712	10.1987	0.995453	0.854931
A0A4X1UR50	Nuclear distribution C, dynein complex regulator OS=Sus scrofa OX=9823 PE=4 SV=1 - [A0A4X1UR50_PIG]	380.904	30.32	4	12	13	39	1.04865	1.05702	1.06076	0.90422	0.873139	0.889904	+		409	46.6764	6.58057	0.842356	6.6899e-05
Q9MZ16	Voltage-dependent anion-selective channel protein 1 OS=Sus scrofa OX=9823 GN=VDAC1 PE=2 SV=3 - [VDAC1_PIG]	380.863	26.86	7	6	6	23	0.900089	0.842826	0.892889	1.29666	1.20906	1.26145	+		283	30.7076	8.54346	1.42923	0.000267959
A0A4X1TTJ5	Uncharacterized protein OS=Sus scrofa OX=9823 GN=SRSF6 PE=4 SV=1 - [A0A4X1TTJ5_PIG]	380.387	17	4	3	5	14	0.994547	1.04577	0.923071	1.08531	1.06087	0.983546	+		300	34.7969	11.2095	1.05613	0.303267
A0A287BQP4	40S ribosomal protein S20 OS=Sus scrofa OX=9823 GN=RPS20 PE=3 SV=1 - [A0A287BQP4_PIG]	379.937	30.25	6	4	4	30	1.01452	1.03394	1.01267	0.890322	0.93703	0.929322	+		119	13.3643	9.93506	0.900544	0.00314858
F2Z4Z1	Tyrosine 3-monooxygenase/tryptophan 5-monooxygenase activation protein gamma OS=Sus scrofa OX=9823 GN=YWHAG PE=3 SV=1 - [F2Z4Z1_PIG]	378.846	18.62	1	2	5	16	1.12639	1.049	1.07952	0.85399	0.874771	0.803622	+		247	28.2849	4.89404	0.77802	0.00145549
A0A5G2R8A8	GCN1 activator of EIF2AK4 OS=Sus scrofa OX=9823 GN=GCN1 PE=1 SV=1 - [A0A5G2R8A8_PIG]	378.758	9.6	11	22	22	39	1.0309	1.03039	1.02262	1.02026	0.965809	0.982498	+		2563	280.768	7.03467	0.962599	0.0781008
A0A4X1U8G2	MPN domain-containing protein OS=Sus scrofa OX=9823 GN=PRPF8 PE=4 SV=1 - [A0A4X1U8G2_PIG]	378.522	6.85	2	18	18	33	1.08116	1.0954	1.11042	0.819556	0.875857	0.828528	+		2335	273.427	8.83643	0.767861	0.000195427
A0A4X1SI09	Uncharacterized protein OS=Sus scrofa OX=9823 GN=DDX24 PE=4 SV=1 - [A0A4X1SI09_PIG]	378.116	13.55	6	11	11	16	1.25118	1.22271	1.21815	0.582016	0.553422	0.587518	+	+	856	95.6705	9.34912	0.466667	1.53758e-06
A0A480QG19	Peptidylprolyl isomerase OS=Sus scrofa OX=9823 PE=4 SV=1 - [A0A480QG19_PIG]	376.28	22.37	8	11	11	25	1.05165	1.02839	1.059	0.922946	0.893061	0.911074	+		456	51.2989	5.43994	0.868761	0.000411502
A0A287B186	Vesicle-associated membrane protein-associated protein B OS=Sus scrofa OX=9823 GN=VAPB PE=4 SV=1 - [A0A287B186_PIG]	376.174	43.21	8	8	8	24	0.867829	0.872948	0.852442	1.2868	1.22416	1.2564	+		243	27.02	7.29834	1.45277	3.35335e-05
A0A4X1TFK2	Poly [ADP-ribose] polymerase OS=Sus scrofa OX=9823 GN=PARP1 PE=4 SV=1 - [A0A4X1TFK2_PIG]	373.231	16.11	10	15	15	29	1.0626	1.05464	1.0221	0.904597	0.920873	0.954757	+		1018	113.216	8.86572	0.885608	0.00342509
P08059	Glucose-6-phosphate isomerase OS=Sus scrofa OX=9823 GN=GPI PE=1 SV=3 - [G6PI_PIG]	369.377	15.23	2	7	7	26	0.928017	0.942275	0.895917	1.16553	1.15641	1.14509	+		558	63.0863	7.98682	1.25335	9.73999e-05
A0A4X1U851	CoA_binding domain-containing protein OS=Sus scrofa OX=9823 GN=ACLY PE=4 SV=1 - [A0A4X1U851_PIG]	368.565	12.15	5	1	12	32	1.14801	1.05981	1.07568	0.832893	0.87091	0.794779	+		1012	110.802	7.85498	0.760954	0.00169851
A0A4X1V4V6	14_3_3 domain-containing protein OS=Sus scrofa OX=9823 GN=YWHAH PE=3 SV=1 - [A0A4X1V4V6_PIG]	368.371	23.98	1	3	6	16	1.05017	0.971731	1.09074	0.921571	0.97669	1.05188	+		246	28.194	4.89404	0.947791	0.351739
A0A0B8RVW4	Glucose-6-phosphate 1-dehydrogenase OS=Sus scrofa domesticus OX=9825 GN=G6PD PE=3 SV=1 - [A0A0B8RVW4_PIG]	368.296	20	4	11	11	40	1.06272	1.07319	1.04638	0.873058	0.90462	0.882862	+		515	59.2099	6.69775	0.836046	0.000138856
A0A480VKD4	Nucleoplasmin-3 OS=Sus scrofa OX=9823 PE=4 SV=1 - [A0A480VKD4_PIG]	365.333	10.14	3	2	2	15	0.994405	1.0313	1.03067	0.961234	0.970911	0.992227	+		148	15.9239	5.49072	0.956813	0.0447612
Q2YGT9	60S ribosomal protein L6 OS=Sus scrofa OX=9823 GN=RPL6 PE=1 SV=3 - [RL6_PIG]	365.279	33.8	3	13	13	41	1.10674	1.11005	1.09312	0.791474	0.818449	0.804944	+		284	32.1704	10.7261	0.72959	5.75811e-06
A7E1T5	Uncharacterized protein (Fragment) OS=Sus scrofa OX=9823 PE=2 SV=1 - [A7E1T5_PIG]	364.928	43.52	7	11	12	61	1.01501	1.02882	0.994999	0.992738	0.941482	0.949249	+		193	22.0971	9.45166	0.948877	0.050586
A0A4X1TJ64	Uncharacterized protein OS=Sus scrofa OX=9823 GN=CLPX PE=4 SV=1 - [A0A4X1TJ64_PIG]	364.733	10.18	3	6	6	13	0.958569	0.924179	0.923675	1.13915	1.08904	1.06149	+		619	67.3788	7.56201	1.1722	0.00321155
A0A4X1T1G4	Uncharacterized protein OS=Sus scrofa OX=9823 GN=BCAP31 PE=4 SV=1 - [A0A4X1T1G4_PIG]	364.102	40.24	3	13	13	42	0.859043	0.849461	0.862362	1.27766	1.26519	1.26262	+		246	27.842	8.44092	1.48023	2.79011e-07
K9J4P3	UDP-glucose glycoprotein glucosyltransferase 1 OS=Sus scrofa OX=9823 GN=UGGT1 PE=2 SV=1 - [K9J4P3_PIG]	362.842	6.84	13	11	11	18	0.890846	0.886429	0.871956	1.2748	1.24516	1.18934	+		1549	176.455	5.68115	1.40014	0.000162033
A0A5G2R231	Myosin-7 OS=Sus scrofa OX=9823 GN=MYH7 PE=1 SV=1 - [A0A5G2R231_PIG]	362.564	6.51	18	1	12	28	0.0765881	0.0885994	0.104748	2.83235	2.71264	2.57999	+	+	1934	222.869	5.75732	30.0997	3.67367e-06
A0A5G2RDY5	Uncharacterized protein OS=Sus scrofa OX=9823 GN=RARS PE=1 SV=1 - [A0A5G2RDY5_PIG]	359.216	17.63	5	12	12	28	1.06428	1.03357	1.05538	0.896097	0.919642	0.95597	+		658	75.1258	6.85889	0.879003	0.00294152
A0A480LAL5	Extended synaptotagmin-1 isoform 2 OS=Sus scrofa OX=9823 PE=4 SV=1 - [A0A480LAL5_PIG]	358.556	14	9	12	12	23	0.906491	0.929326	0.889829	1.20375	1.16904	1.17957	+		1100	122.44	5.73193	1.30331	5.70802e-05
A0A287BI82	Citrate synthase OS=Sus scrofa OX=9823 GN=CS PE=1 SV=1 - [A0A287BI82_PIG]	358.183	19.35	6	10	10	35	0.866411	0.853279	0.88278	1.26381	1.27168	1.21664	+		398	44.6016	7.1665	1.44176	3.70972e-05
A0A287AMZ2	T-complex protein 1 subunit gamma OS=Sus scrofa OX=9823 GN=CCT3 PE=1 SV=1 - [A0A287AMZ2_PIG]	356.925	14.5	9	9	9	27	1.09879	1.13102	1.11431	0.797155	0.804958	0.80215	+		545	60.6154	6.85889	0.718953	5.22124e-06
A0A287AUL6	Sad1 and UNC84 domain containing 2 OS=Sus scrofa OX=9823 GN=SUN2 PE=1 SV=1 - [A0A287AUL6_PIG]	356.923	6.94	7	4	4	8	0.883495	0.921697	0.865318	1.21385	1.2027	1.18661	+		692	77.2152	7.18115	1.34924	7.1925e-05
F1SCY1	Uncharacterized protein OS=Sus scrofa OX=9823 GN=IFIT1 PE=1 SV=3 - [F1SCY1_PIG]	356.626	10.04	5	5	5	11	1.11254	1.08243	1.07915	0.788436	0.877271	0.812798	+		478	55.2041	6.60986	0.756997	0.000747417
A0A286ZMW4	Heat shock protein 105 kDa isoform 2 OS=Sus scrofa OX=9823 GN=HSPH1 PE=1 SV=1 - [A0A286ZMW4_PIG]	355.98	19.26	7	12	13	18	1.06651	1.0604	1.0328	0.895857	0.875517	0.887142	+		815	91.8942	5.5542	0.841382	0.000150727
A0A287BSQ4	Uncharacterized protein OS=Sus scrofa OX=9823 GN=LAD1 PE=1 SV=1 - [A0A287BSQ4_PIG]	355.868	27.47	10	9	9	17	0.989704	0.977507	1.00928	1.01415	1.01297	0.999954	+		495	54.529	9.36377	1.017	0.177314
A0A4X1TM42	Uncharacterized protein OS=Sus scrofa OX=9823 GN=BASP1 PE=4 SV=1 - [A0A4X1TM42_PIG]	355.339	59.65	2	9	9	15	1.03911	1.05396	1.02156	0.945239	0.919449	0.945628	+		228	23.0741	4.60205	0.902294	0.00135477
A0A4X1VTE1	Tyrosine--tRNA ligase OS=Sus scrofa OX=9823 GN=YARS PE=3 SV=1 - [A0A4X1VTE1_PIG]	355.101	22.92	2	12	12	23	1.10615	1.08323	1.06457	0.858296	0.845134	0.826307	+		528	59.018	7.21045	0.777436	9.16756e-05
F2Z5K2	Proteasome endopeptidase complex OS=Sus scrofa OX=9823 GN=PSMA5 PE=3 SV=2 - [F2Z5K2_PIG]	352.699	31.9	2	4	4	10	0.906944	0.925707	0.937373	1.16535	1.10881	1.13955	+		232	25.2266	4.75439	1.23238	0.000321889
A0A4X1VBM4	Uncharacterized protein OS=Sus scrofa OX=9823 GN=MATR3 PE=4 SV=1 - [A0A4X1VBM4_PIG]	352.165	19.06	8	7	17	44	1.26604	1.25778	1.20823	0.518242	0.619509	0.546541	+	+	897	100.046	6.03662	0.451306	4.14798e-05
A0A480JZT4	Importin-5 isoform X1 OS=Sus scrofa OX=9823 PE=4 SV=1 - [A0A480JZT4_PIG]	350.486	5.1	8	5	5	18	1.13524	1.09025	1.09034	0.805873	0.816239	0.814271	+		1097	123.545	4.94482	0.734772	4.38994e-05
A0A4X1UE46	Clustered mitochondria protein homolog OS=Sus scrofa OX=9823 GN=CLUH PE=3 SV=1 - [A0A4X1UE46_PIG]	350.044	11.78	14	12	12	24	1.06835	1.02632	1.00181	0.906164	0.950191	0.942551	+		1307	145.94	5.85889	0.903898	0.0138687
X5FB24	Proliferating cell nuclear antigen OS=Sus scrofa OX=9823 PE=2 SV=1 - [X5FB24_PIG]	348.36	24.52	4	7	7	23	1.07547	1.0349	1.03316	0.932115	0.946415	0.912148	+		261	28.7603	4.69092	0.887751	0.00230187
A0A4X1VW25	Uncharacterized protein OS=Sus scrofa OX=9823 GN=TPM2 PE=3 SV=1 - [A0A4X1VW25_PIG]	348.323	42.25	12	4	14	30	0.229523	0.208658	0.238797	2.567	2.46956	2.33724	+	+	284	32.8166	4.70361	10.8922	4.88984e-06
A0A480III7	Staphylococcal nuclease domain-containing protein 1 OS=Sus scrofa OX=9823 PE=4 SV=1 - [A0A480III7_PIG]	348.308	14.92	5	12	12	22	1.02976	1.0306	1.03262	0.894811	0.937355	0.913627	+		831	92.7399	7.84033	0.887751	0.000719676
F1SMW3	Serpin B5 OS=Sus scrofa OX=9823 GN=SERPINB5 PE=3 SV=1 - [F1SMW3_PIG]	347.97	17.6	1	7	7	18	1.06155	1.08621	1.07685	0.881098	0.838403	0.856325	+		375	42.1045	6.31592	0.798801	0.000111805
A0A4X1SP14	Voltage-dependent anion-selective channel protein 2 OS=Sus scrofa OX=9823 GN=VDAC2 PE=4 SV=1 - [A0A4X1SP14_PIG]	347.164	19.05	5	5	5	17	0.826872	0.825079	0.829079	1.32029	1.31852	1.27779	+		294	31.5846	7.54736	1.57862	4.28411e-06
A0A4X1T0Z0	High density lipoprotein binding protein OS=Sus scrofa OX=9823 GN=HDLBP PE=4 SV=1 - [A0A4X1T0Z0_PIG]	347.155	14.56	7	16	16	23	1.02253	1.04123	1.01779	0.944918	0.936759	0.969264	+		1195	133.084	6.88818	0.925166	0.00315169
A0A4X1W8B0	Dynactin domain-containing protein OS=Sus scrofa OX=9823 GN=DCTN1 PE=4 SV=1 - [A0A4X1W8B0_PIG]	347.106	9.63	18	10	10	21	1.04603	1.08981	1.0452	0.92095	0.883878	0.854854	+		1142	126.752	5.40186	0.836107	0.00197437
A0A4X1UZK6	RRM domain-containing protein OS=Sus scrofa OX=9823 GN=HNRNPC PE=4 SV=1 - [A0A4X1UZK6_PIG]	346.911	21.95	16	9	9	40	1.08413	1.07739	1.05567	0.878906	0.861452	0.861248	+		287	31.4545	5.22412	0.808661	3.88053e-05
A0A287ASI0	Keratin 7 OS=Sus scrofa OX=9823 GN=KRT7 PE=3 SV=1 - [A0A287ASI0_PIG]	345.612	22.03	11	7	10	29	0.919858	0.902531	0.904304	1.17569	1.16769	1.20033	+		454	50.7562	5.56689	1.29963	1.73267e-05
I3L5B2	40S ribosomal protein S7 OS=Sus scrofa OX=9823 GN=RPS7 PE=1 SV=3 - [I3L5B2_PIG]	345.207	27.72	4	6	6	19	1.06703	1.0416	1.02661	0.923323	0.911117	0.896299	+		184	20.8625	10.0229	0.870981	0.000676987
A0A4X1VR03	Uncharacterized protein OS=Sus scrofa OX=9823 GN=CKAP5 PE=4 SV=1 - [A0A4X1VR03_PIG]	344.951	11.44	10	22	22	35	1.08304	1.06001	1.03367	0.915225	0.882311	0.886301	+		1940	215.212	7.73779	0.844844	0.000738824
A0A480HTC2	Interferon-induced GTP-binding protein Mx2 OS=Sus scrofa OX=9823 PE=3 SV=1 - [A0A480HTC2_PIG]	344.849	14.5	2	4	8	19	1.015	0.996992	0.985884	1.01158	0.981716	0.991012	+		669	75.4212	6.07471	0.995472	0.730349
A0A4X1W0N4	Protein S100 OS=Sus scrofa OX=9823 GN=S100A5 PE=3 SV=1 - [A0A4X1W0N4_PIG]	344.664	46.24	1	5	5	29	1.07118	1.07812	1.04404	0.910492	0.915566	0.87426	+		93	10.8494	5.09717	0.845611	0.000591308
A0A480PPU9	Far upstream element-binding protein 1 isoform X4 OS=Sus scrofa OX=9823 PE=4 SV=1 - [A0A480PPU9_PIG]	344.283	18.66	7	1	8	23	1.00748	0.979688	0.989084	0.877578	1.0855	1.06652	+		643	67.4485	7.60596	1.01792	0.803465
A0A4X1W618	Eukaryotic translation initiation factor 4B OS=Sus scrofa OX=9823 GN=EIF4B PE=4 SV=1 - [A0A4X1W618_PIG]	343.091	32.92	3	22	22	46	1.00532	0.992284	0.989969	1.03816	1.00001	1.01049	+		571	64.5801	6.27783	1.02045	0.174357
A0A480XWW5	CAD protein isoform 1 OS=Sus scrofa OX=9823 PE=3 SV=1 - [A0A480XWW5_PIG]	342.154	8.53	12	1	13	18	1.15546	1.03254	1.11825	0.89847	0.885295	0.68146	+		1957	214.25	6.62451	0.745625	0.0239357
A0A4X1VYE4	60S ribosomal protein L13a OS=Sus scrofa OX=9823 GN=RPL13A PE=3 SV=1 - [A0A4X1VYE4_PIG]	341.81	29.41	6	9	9	24	1.07819	1.0792	1.09391	0.860512	0.850594	0.860405	+		204	23.6944	11.0923	0.79092	3.0361e-06
F1RWJ5	Importin subunit beta-1 OS=Sus scrofa OX=9823 GN=KPNB1 PE=1 SV=3 - [F1RWJ5_PIG]	341.801	9.59	5	7	7	38	1.05996	1.01809	1.02856	0.918277	0.961505	0.934464	+		876	97.1631	4.77979	0.905892	0.00542873
A0A480F334	Cysteine--tRNA ligase, cytoplasmic isoform X1 OS=Sus scrofa OX=9823 PE=3 SV=1 - [A0A480F334_PIG]	341.631	15.88	14	13	13	23	1.0419	1.06905	1.06508	0.929101	0.898293	0.894079	+		831	94.0465	6.49365	0.856877	0.000403407
A0A4X1V8A2	Cytosol aminopeptidase OS=Sus scrofa OX=9823 GN=LAP3 PE=3 SV=1 - [A0A4X1V8A2_PIG]	340.783	17.57	13	10	10	27	0.994614	1.00418	1.00289	1.0455	0.989565	0.997155	+		535	57.8413	7.44482	1.01018	0.597395
A0A4X1VQE9	AAA domain-containing protein OS=Sus scrofa OX=9823 GN=PSMC3 PE=3 SV=1 - [A0A4X1VQE9_PIG]	340.228	19.91	17	8	8	41	1.02471	1.00226	1.00461	0.993654	0.980861	0.988736	+		442	49.5426	5.18604	0.977462	0.0472038
Q6S4N2	Heat shock 70 kDa protein 1B OS=Sus scrofa OX=9823 GN=HSPA1B PE=2 SV=1 - [HS71B_PIG]	339.132	19.81	8	8	13	36	1.03578	1.02501	1.00641	0.94363	0.945097	0.966061	+		641	70.0551	5.8208	0.930747	0.00323293
P63053	Ubiquitin-60S ribosomal protein L40 OS=Sus scrofa OX=9823 GN=UBA52 PE=1 SV=2 - [RL40_PIG]	338.944	38.28	5	1	6	58	1.155	1.09684	1.08709	0.816111	0.815769	0.809139	+		128	14.719	9.83252	0.731079	0.000149391
A0A4X1TMT2	Uncharacterized protein OS=Sus scrofa OX=9823 GN=CAD PE=3 SV=1 - [A0A4X1TMT2_PIG]	338.801	7.72	13	1	13	18	0.939581	1.00103	0.983321	1.04381	1.04946	1.07506	+		2162	235.827	6.66846	1.08359	0.0168581
A0A4X1SK65	40S ribosomal protein S3a OS=Sus scrofa OX=9823 GN=RPS3A PE=3 SV=1 - [A0A4X1SK65_PIG]	338.241	29.17	7	8	8	30	1.01807	1.06013	1.05974	0.900135	0.925249	0.97084	+		264	29.9257	9.72998	0.891101	0.0103125
A0A286ZJQ4	Microtubule associated protein 1B OS=Sus scrofa OX=9823 GN=MAP1B PE=1 SV=2 - [A0A286ZJQ4_PIG]	338.226	8.91	6	19	20	38	1.06688	1.03319	1.02313	0.955776	0.923829	0.941182	+		2469	269.88	4.77979	0.903172	0.0033443
F1RII7	Hemoglobin subunit beta OS=Sus scrofa OX=9823 GN=HBB PE=1 SV=1 - [F1RII7_PIG]	337.99	8.16	4	1	1	7	0.964838	0.98616	1.02515	1.03993	1.00157	1.02615	+		147	16.1565	7.25439	1.03075	0.218592
I3LP37	Trifunctional purine biosynthetic protein adenosine-3 OS=Sus scrofa OX=9823 GN=GART PE=1 SV=3 - [I3LP37_PIG]	337.797	13.08	8	12	12	28	1.05549	1.05819	1.04209	0.877472	0.900786	0.901358	+		1009	107.784	6.50732	0.849114	6.94617e-05
A0A287A4F2	Splicing factor proline and glutamine rich OS=Sus scrofa OX=9823 GN=SFPQ PE=4 SV=1 - [A0A287A4F2_PIG]	337.238	18.95	3	14	14	39	0.987656	1.02781	0.997875	0.979204	0.975731	0.97654	+		702	75.4553	9.43701	0.972833	0.0870213
A0A480JRT9	26S proteasome non-ATPase regulatory subunit 2 OS=Sus scrofa OX=9823 PE=3 SV=1 - [A0A480JRT9_PIG]	336.343	13.99	9	13	13	35	1.07453	1.06532	1.05478	0.868703	0.871564	0.854868	+		908	100.178	5.19873	0.812343	1.3035e-05
F1SKM0	Ubiquinol-cytochrome c reductase core protein 1 OS=Sus scrofa OX=9823 GN=UQCRC1 PE=1 SV=3 - [F1SKM0_PIG]	335.752	12.08	7	5	5	16	0.906166	0.902109	0.867731	1.20817	1.1669	1.16279	+		480	52.6652	6.13818	1.32207	0.000110075
A0A5G2R5Z1	DNA topoisomerase 2 OS=Sus scrofa OX=9823 GN=TOP2B PE=1 SV=1 - [A0A5G2R5Z1_PIG]	335.283	7.77	5	9	13	24	0.993343	1.01196	0.972518	1.01508	1.00051	1.01078	+		1609	181.488	8.1333	1.0163	0.254841
A0A5G2RC01	Medium-chain-specific acyl-CoA dehydrogenase, mitochondrial OS=Sus scrofa OX=9823 GN=ACADM PE=3 SV=1 - [A0A5G2RC01_PIG]	333.395	20.52	7	7	7	15	0.92761	0.900798	0.923977	1.18356	1.15845	1.19009	+		385	42.3887	7.26904	1.28329	3.46212e-05
A0A4X1T0E6	CCHC-type domain-containing protein OS=Sus scrofa OX=9823 PE=4 SV=1 - [A0A4X1T0E6_PIG]	333.35	13.74	22	8	9	37	0.94195	0.941629	0.93738	1.14437	1.11859	1.10196	+		524	59.5175	8.74854	1.19283	0.000128292
A0A4X1W709	Uncharacterized protein OS=Sus scrofa OX=9823 GN=SYNE2 PE=4 SV=1 - [A0A4X1W709_PIG]	333.062	3.9	19	22	23	29	0.884362	0.886697	0.910547	1.24014	1.23201	1.21534	+		6848	788.937	5.26221	1.37511	7.16596e-06
A0A287AR84	DNA helicase OS=Sus scrofa OX=9823 GN=MCM6 PE=3 SV=1 - [A0A287AR84_PIG]	333.027	12.8	5	11	11	23	1.03683	1.06109	1.04315	0.956309	0.907906	0.925325	+		789	89.5315	5.61768	0.888085	0.00181088
A0A4X1WBH4	Peroxiredoxin 1 OS=Sus scrofa OX=9823 GN=PRDX1 PE=4 SV=1 - [A0A4X1WBH4_PIG]	332.909	46.97	5	7	9	32	1.06278	1.09537	1.05612	0.917858	0.876684	0.881545	+		198	22.1334	8.39697	0.832564	0.000541848
P10668	Cofilin-1 OS=Sus scrofa OX=9823 GN=CFL1 PE=1 SV=3 - [COF1_PIG]	331.649	37.35	6	7	9	40	1.058	1.12725	1.0694	0.809661	0.836147	0.802337	+		166	18.5066	8.00146	0.7522	0.000348331
A0A287AE45	Uncharacterized protein OS=Sus scrofa OX=9823 GN=AHNAK2 PE=4 SV=1 - [A0A287AE45_PIG]	330.041	17.74	6	15	15	24	1.00852	0.978474	0.964018	1.00218	1.0495	1.0418	+		3721	382.074	5.26221	1.04828	0.0731636
F1SPH1	Proliferation-associated 2G4 OS=Sus scrofa OX=9823 GN=PA2G4 PE=4 SV=3 - [F1SPH1_PIG]	329.725	32.06	5	9	9	20	1.0864	1.07695	1.05523	0.871781	0.852162	0.866971	+		340	38.0204	7.53271	0.804986	4.42594e-05
A0A4X1UCE5	Ribosomal_L18A domain-containing protein OS=Sus scrofa OX=9823 PE=3 SV=1 - [A0A4X1UCE5_PIG]	328.593	24.55	2	6	6	30	0.979165	0.978572	0.996358	1.01641	1.03313	1.01598	+		224	26.0306	10.9165	1.03772	0.0102236
F1RT62	Integrin subunit alpha 3 OS=Sus scrofa OX=9823 GN=ITGA3 PE=3 SV=4 - [F1RT62_PIG]	328.006	9	8	9	9	25	1.07802	1.08505	1.04123	0.844343	0.848393	0.867644	+		1011	112.692	6.20166	0.799043	0.000152574
A0A5G2R7M4	Galectin OS=Sus scrofa OX=9823 GN=LGALS3 PE=1 SV=1 - [A0A5G2R7M4_PIG]	327.865	37.25	6	10	10	35	1.02346	1.03504	1.06069	0.9211	1.00465	0.919644	+		255	26.7203	8.90967	0.912223	0.0389852
A0A480PJS6	Early endosome antigen 1 OS=Sus scrofa OX=9823 PE=4 SV=1 - [A0A480PJS6_PIG]	327.194	13.36	12	15	15	18	1.04659	0.996495	1.0273	0.949974	0.988151	1.01058	+		1400	160.651	5.5542	0.960368	0.151636
A0A4X1TVR3	Serotransferrin OS=Sus scrofa OX=9823 GN=TF PE=3 SV=1 - [A0A4X1TVR3_PIG]	326.036	11.33	26	8	8	19	0.554231	0.451614	0.534219	1.84815	1.87163	1.83852	+	+	662	72.9708	6.99072	3.60914	2.17794e-06
A0A287B574	Succinate--CoA ligase [ADP/GDP-forming] subunit alpha, mitochondrial OS=Sus scrofa OX=9823 GN=SUCLG1 PE=3 SV=2 - [A0A287B574_PIG]	326.005	25.39	12	7	7	21	0.871874	0.891405	0.881347	1.25805	1.29571	1.18497	+		323	33.9197	9.0415	1.41371	0.0003809
A0A480MMB4	Basement membrane-specific heparan sulfate proteoglycan core protein isoform X4 OS=Sus scrofa OX=9823 PE=4 SV=1 - [A0A480MMB4_PIG]	324.318	4.09	17	13	13	16	0.723797	0.704521	0.747613	1.5723	1.47305	1.50829	+	+	4130	440.55	6.55127	2.09273	1.50206e-05
A0A4X1UY89	Uncharacterized protein OS=Sus scrofa OX=9823 GN=ZCCHC10 PE=4 SV=1 - [A0A4X1UY89_PIG]	324.3	18.21	8	12	13	31	1.09006	1.07656	1.07431	0.859667	0.863611	0.843098	+		840	94.4365	5.21143	0.791864	9.44327e-06
A0A4X1UT32	Aspartate aminotransferase OS=Sus scrofa OX=9823 PE=4 SV=1 - [A0A4X1UT32_PIG]	323.604	24.68	8	10	10	24	0.960727	0.915629	0.902957	1.16752	1.15029	1.11788	+		393	43.6532	8.90967	1.23617	0.000657157
A0A480JY40	Nucleobindin-2 isoform X3 OS=Sus scrofa OX=9823 PE=4 SV=1 - [A0A480JY40_PIG]	323.126	31	15	12	13	22	0.941787	0.940723	0.927929	1.12936	1.13037	1.13588	+		400	47.7561	5.35107	1.20821	2.3636e-06
A0A4X1U1T3	Dolichyl-diphosphooligosaccharide--protein glycosyltransferase subunit 1 OS=Sus scrofa OX=9823 PE=3 SV=1 - [A0A4X1U1T3_PIG]	320.391	19.03	11	13	13	32	0.884122	0.900989	0.878503	1.23559	1.20958	1.16749	+		599	66.9139	6.41748	1.3563	0.000112325
A0A4X1TSN0	Annexin OS=Sus scrofa OX=9823 GN=ANXA6 PE=3 SV=1 - [A0A4X1TSN0_PIG]	320.332	24.84	4	1	10	18	0.983199	0.969329	0.947397	1.07624	1.09371	1.04706	+		459	51.7071	6.30322	1.10934	0.00351092
F1S9D1	Apoptotic chromatin condensation inducer 1 OS=Sus scrofa OX=9823 GN=ACIN1 PE=1 SV=3 - [F1S9D1_PIG]	320.304	11.89	7	12	12	26	0.909459	0.910312	0.910971	1.20697	1.16232	1.16262	+		1220	138.012	5.8208	1.29339	5.60232e-05
A0A480PNA9	ADP/ATP translocase 2 OS=Sus scrofa OX=9823 PE=3 SV=1 - [A0A480PNA9_PIG]	319.421	22.48	9	2	8	20	0.914763	0.874216	0.908706	1.21302	1.11623	1.21444	+		298	32.8862	9.77393	1.31361	0.00127027
A0A4X1TI61	DNA helicase OS=Sus scrofa OX=9823 GN=MCM3 PE=3 SV=1 - [A0A4X1TI61_PIG]	318.967	19.93	3	14	14	29	0.980013	1.02236	1.00405	0.979244	0.978532	0.995582	+		808	90.913	5.80811	0.982349	0.259313
A0A480VNI5	Chromodomain-helicase-DNA-binding protein 4 isoform X13 OS=Sus scrofa OX=9823 PE=4 SV=1 - [A0A480VNI5_PIG]	317.207	9.54	57	15	15	30	1.11403	1.11679	1.07327	0.790163	0.828893	0.838573	+		1856	211.303	5.75732	0.743813	0.000158775
P62936	Peptidyl-prolyl cis-trans isomerase A OS=Sus scrofa OX=9823 GN=PPIA PE=1 SV=2 - [PPIA_PIG]	317.013	46.95	12	9	10	29	1.1012	1.11369	1.11968	0.780565	0.823116	0.78643	+		164	17.8578	8.1626	0.716767	2.57829e-05
F2Z5J1	26S protease regulatory subunit 4 OS=Sus scrofa OX=9823 GN=PSMC1 PE=1 SV=1 - [F2Z5J1_PIG]	316.35	24.09	3	10	11	26	1.09302	1.07205	1.08492	0.843065	0.803741	0.849695	+		440	49.1537	6.21436	0.768157	8.67464e-05
F2Z5L7	Proteasome subunit alpha type OS=Sus scrofa OX=9823 GN=PSMA1 PE=1 SV=1 - [F2Z5L7_PIG]	316.308	25.1	3	7	7	30	0.985742	0.977889	0.988969	0.995895	1.01169	1.03829	+		263	29.5369	6.60986	1.03159	0.0720473
A0A4X1VJX8	Uncharacterized protein OS=Sus scrofa OX=9823 GN=BCLAF1 PE=4 SV=1 - [A0A4X1VJX8_PIG]	314.839	20.24	12	17	17	33	0.911344	0.916079	0.883921	1.18048	1.20179	1.15254	+		850	97.793	10.0815	1.30371	9.50303e-05
A0A0B8RSM9	Insulin-like growth factor 2 receptor OS=Sus scrofa domesticus OX=9825 GN=M6PR PE=4 SV=1 - [A0A0B8RSM9_PIG]	314.815	25.18	6	6	6	14	0.898388	0.928649	0.951593	1.13731	1.25636	1.1181	+		278	30.8404	5.8335	1.26385	0.0059908
F2Z546	Ribosomal protein L19 OS=Sus scrofa OX=9823 GN=RPL19 PE=1 SV=4 - [F2Z546_PIG]	314.202	26.4	8	7	8	37	1.1168	1.16218	1.08583	0.801453	0.781081	0.75539	+		250	29.5765	11.2974	0.694816	0.000188459
A0A4X1TQI8	Programmed cell death 11 OS=Sus scrofa OX=9823 GN=PDCD11 PE=4 SV=1 - [A0A4X1TQI8_PIG]	313.556	11.24	2	1	15	26	0.862621	1.22957	1.16211	0.882511	0.920143	0.74346	+		1771	196.119	8.5874	0.782385	0.131782
A0A4X1WBK5	Keratin 2 OS=Sus scrofa OX=9823 PE=3 SV=1 - [A0A4X1WBK5_PIG]	313.316	4.69	1	1	5	16	0.864987	0.811242	0.877703	1.30177	1.23134	1.32534	+		639	65.6229	7.51807	1.51079	0.000236419
A0A480YZG3	Dynamin-1-like protein isoform 3 OS=Sus scrofa OX=9823 PE=3 SV=1 - [A0A480YZG3_PIG]	313.029	10.44	11	7	7	15	1.04462	1.08183	1.01562	0.879442	0.901371	0.890199	+		699	78.0362	6.81494	0.85008	0.00147147
A0A287A2C3	Catalase OS=Sus scrofa OX=9823 GN=CAT PE=1 SV=1 - [A0A287A2C3_PIG]	312.657	16.63	7	7	7	15	0.879598	0.876657	0.875582	1.26925	1.22256	1.18052	+		499	56.6	6.7417	1.39535	0.00017319
F1SPF3	DNA helicase OS=Sus scrofa OX=9823 GN=MCM2 PE=1 SV=2 - [F1SPF3_PIG]	312.052	9.19	4	8	8	20	1.03008	1.04058	1.04413	0.907039	0.956924	0.909644	+		903	101.465	5.51611	0.890461	0.00245758
A0A4X1VN06	Uncharacterized protein OS=Sus scrofa OX=9823 GN=LMNB2 PE=3 SV=1 - [A0A4X1VN06_PIG]	312.036	15.71	4	7	11	21	0.85996	0.846168	0.908445	1.26805	1.31178	1.26695	+		573	63.9696	6.13818	1.47128	6.80489e-05
A0A5G2RBI3	Annexin OS=Sus scrofa OX=9823 GN=ANXA6 PE=1 SV=1 - [A0A5G2RBI3_PIG]	309.974	21.88	11	3	12	23	0.922164	0.888621	0.904821	1.21643	1.20299	1.15153	+		640	72.0718	5.65576	1.31497	0.000205281
A0A4X1W2G6	Protein S100 OS=Sus scrofa OX=9823 GN=S100A2 PE=3 SV=1 - [A0A4X1W2G6_PIG]	309.815	27.84	3	6	7	42	1.12525	1.10384	1.06661	0.815595	0.806756	0.778537	+		97	10.9534	4.77979	0.728492	0.000128598
A0A287AIG2	GDT1 family protein OS=Sus scrofa OX=9823 GN=TMEM165 PE=3 SV=1 - [A0A287AIG2_PIG]	309.314	16.26	5	3	3	12	0.945122	0.937784	0.93948	1.13035	1.08626	1.14417	+		326	35.0105	7.02002	1.19076	0.00052125
A0A287B975	CCHC-type zinc finger nucleic acid binding protein OS=Sus scrofa OX=9823 GN=CNBP PE=1 SV=2 - [A0A287B975_PIG]	309.149	48.5	11	8	8	26	1.09132	1.148	1.05595	0.791113	0.831805	0.831901	+		167	18.4	7.7085	0.744953	0.000737062
A0A480F3F0	Tubulin--tyrosine ligase-like protein 12 OS=Sus scrofa OX=9823 PE=4 SV=1 - [A0A480F3F0_PIG]	308.658	10.58	10	6	6	17	1.0555	1.01694	1.05542	0.904364	0.904634	0.956005	+		652	75.1425	5.33838	0.883993	0.00486012
A0A4X1UFU8	PCI domain-containing protein OS=Sus scrofa OX=9823 GN=PSMD3 PE=4 SV=1 - [A0A4X1UFU8_PIG]	308.397	18.76	6	8	8	14	1.07335	1.06446	1.05067	0.873209	0.883066	0.859216	+		517	58.9646	8.45557	0.820294	3.70351e-05
A0A4X1UNH6	HEAT repeat containing 1 OS=Sus scrofa OX=9823 GN=HEATR1 PE=4 SV=1 - [A0A4X1UNH6_PIG]	307.251	6.87	8	14	14	21	1.05911	1.03485	1.07885	0.927868	0.86627	0.897302	+		2141	242.239	6.80029	0.848282	0.00183587
A0A286ZV48	Oxoglutarate dehydrogenase OS=Sus scrofa OX=9823 GN=OGDH PE=1 SV=1 - [A0A286ZV48_PIG]	306.003	15.42	19	12	12	24	0.91565	0.898523	0.862774	1.27001	1.22095	1.15688	+		979	110.938	7.10791	1.36268	0.00087218
A0A4X1TBF9	ADP/ATP translocase 3 OS=Sus scrofa OX=9823 GN=SLC25A6 PE=3 SV=1 - [A0A4X1TBF9_PIG]	305.598	24.92	12	4	10	24	0.861331	0.85308	0.843705	1.29759	1.25071	1.23819	+		297	32.7922	9.92041	1.48019	2.62011e-05
A0A480TG75	Tubulin beta chain OS=Sus scrofa OX=9823 PE=3 SV=1 - [A0A480TG75_PIG]	304.64	10.56	17	2	4	12	1.01496	0.938698	0.996341	1.0321	1.07546	1.0523	+		445	49.89	4.91943	1.07114	0.0555207
A0A287B4P8	Proteasome 26S subunit, ATPase 4 OS=Sus scrofa OX=9823 GN=PSMC4 PE=3 SV=1 - [A0A287B4P8_PIG]	303.108	19.14	1	10	11	27	1.06053	1.05348	1.04112	0.909501	0.908478	0.852009	+		418	47.3365	5.21143	0.846236	0.0012293
I3LB64	NOP56 ribonucleoprotein OS=Sus scrofa OX=9823 GN=NOP56 PE=1 SV=2 - [I3LB64_PIG]	303.008	23.82	3	13	13	21	1.06251	1.06423	1.05572	0.939558	0.872775	0.89028	+		571	63.3357	9.30518	0.84922	0.0013664
A0A4X1T9E9	60S acidic ribosomal protein P0 OS=Sus scrofa OX=9823 GN=RPLP0 PE=4 SV=1 - [A0A4X1T9E9_PIG]	302.741	12.89	5	3	3	12	1.04402	1.01073	1.0382	0.96791	0.933006	0.896152	+		256	27.4894	8.23584	0.904337	0.0129934
Q29201	40S ribosomal protein S16 OS=Sus scrofa OX=9823 GN=RPS16 PE=1 SV=4 - [RS16_PIG]	301.853	57.53	2	4	10	28	1.08075	1.12305	1.00816	0.893046	0.871913	0.796736	+		146	16.435	10.2134	0.797548	0.0082086
F1SMC0	Adenylyl cyclase-associated protein OS=Sus scrofa OX=9823 GN=CAP1 PE=3 SV=3 - [F1SMC0_PIG]	301.222	18.18	19	13	13	30	1.10879	1.1197	1.10465	0.810766	0.827419	0.791391	+		473	51.2214	7.28369	0.728916	1.19289e-05
B5L0Y4	Calpastatin OS=Sus scrofa OX=9823 GN=CAST PE=4 SV=1 - [B5L0Y4_PIG]	300.978	27.76	28	20	21	42	1.04311	1.04389	1.01995	0.925497	0.9235	0.889537	+		753	80.7968	5.42725	0.881422	0.000947902
F1SUQ8	Regulator of chromosome condensation 2 OS=Sus scrofa OX=9823 GN=RCC2 PE=4 SV=2 - [F1SUQ8_PIG]	300.83	12.5	9	7	7	14	1.0665	1.05357	1.04018	0.886664	0.849639	0.85943	+		520	56.0502	8.86572	0.821369	0.00015061
I3LRR4	Uncharacterized protein OS=Sus scrofa OX=9823 GN=NDUFV3 PE=4 SV=3 - [I3LRR4_PIG]	300.507	16.78	4	4	5	12	0.865951	0.851228	0.876936	1.28904	1.24568	1.2332	+		453	46.1671	6.32861	1.45249	2.94642e-05
A0A4X1VUI2	Xpo1 domain-containing protein OS=Sus scrofa OX=9823 GN=TNPO3 PE=4 SV=1 - [A0A4X1VUI2_PIG]	300.023	11.09	5	8	8	16	1.02185	1.09626	1.05537	0.851991	0.828118	0.846688	+		857	96.6253	5.65576	0.796224	0.000686559
P60982	Destrin OS=Sus scrofa OX=9823 GN=DSTN PE=1 SV=3 - [DEST_PIG]	299.571	25.45	8	5	6	19	1.06818	1.0926	1.04781	0.875356	0.908541	0.851183	+		165	18.4935	7.85498	0.821257	0.000818402
A0A4X1VGU5	SF3b1 domain-containing protein OS=Sus scrofa OX=9823 GN=SF3B1 PE=4 SV=1 - [A0A4X1VGU5_PIG]	298.854	13.96	10	12	12	19	0.98255	0.999019	1.00732	1.03271	1.02115	0.95408	+		1304	145.738	7.09326	1.00638	0.81606
A0A4X1VSD3	TNF receptor associated protein 1 OS=Sus scrofa OX=9823 PE=3 SV=1 - [A0A4X1VSD3_PIG]	298.789	14.22	8	8	9	21	0.889564	0.915919	0.900775	1.15684	1.18212	1.17045	+		647	73.7422	6.85889	1.29678	1.4422e-05
A0A480KJD1	Tight junction protein ZO-2 isoform X4 OS=Sus scrofa OX=9823 PE=3 SV=1 - [A0A480KJD1_PIG]	298.69	13.22	13	12	12	19	1.00631	1.00652	1.02001	1.03185	0.998956	0.96246	+		1150	129.109	6.55127	0.986954	0.555865
A0A480TZM0	Neutral alpha-glucosidase AB isoform 2 OS=Sus scrofa OX=9823 PE=3 SV=1 - [A0A480TZM0_PIG]	298.2	12.71	8	12	12	33	0.905318	0.893481	0.862611	1.23227	1.21309	1.20509	+		944	106.608	6.02393	1.37162	2.58327e-05
A0A481D518	2'-5'-oligoadenylate synthase 2 isoform 2 (Fragment) OS=Sus scrofa OX=9823 PE=4 SV=1 - [A0A481D518_PIG]	297.794	8.73	14	4	4	16	0.8651	0.907466	0.886897	1.24919	1.23188	1.20132	+		676	77.1878	7.92822	1.38464	5.19292e-05
A0A4X1VBF2	Uncharacterized protein OS=Sus scrofa OX=9823 GN=SF3A1 PE=4 SV=1 - [A0A4X1VBF2_PIG]	297.109	17.02	5	11	11	24	1.0516	1.0294	1.01841	0.950549	0.928616	0.948544	+		793	88.7164	5.22412	0.912336	0.00165679
A0A4X1VRS0	MSP domain-containing protein OS=Sus scrofa OX=9823 GN=VAPA PE=4 SV=1 - [A0A4X1VRS0_PIG]	296.11	46.59	3	10	10	31	0.868042	0.870973	0.867211	1.22935	1.27887	1.27581	+		249	27.7003	8.6167	1.45192	1.66245e-05
A0A4X1U076	Cysteine and histidine-rich domain-containing protein 1 OS=Sus scrofa OX=9823 GN=CHORDC1 PE=4 SV=1 - [A0A4X1U076_PIG]	295.617	35.78	7	9	9	26	1.08322	1.06506	1.08938	0.851012	0.884633	0.851928	+		313	35.1525	7.63525	0.799211	8.18284e-05
Q29376	Calmodulin (Fragment) OS=Sus scrofa OX=9823 PE=2 SV=1 - [Q29376_PIG]	295.508	40	25	4	4	34	1.06722	1.07073	1.05578	0.908752	0.875619	0.898276	+		120	13.4923	4.32275	0.839973	9.3334e-05
A0A286ZRD4	Tight junction protein 1 OS=Sus scrofa OX=9823 GN=TJP1 PE=1 SV=2 - [A0A286ZRD4_PIG]	295.412	10.61	14	14	14	24	0.994581	1.04434	1.01692	0.975483	0.98602	0.948943	+		1677	187.074	6.7124	0.95242	0.0556229
A0A287BHC7	Zinc finger protein 326 OS=Sus scrofa OX=9823 GN=ZNF326 PE=1 SV=1 - [A0A287BHC7_PIG]	294.721	6.04	5	3	4	13	0.968628	0.984616	0.978434	1.02973	1.05805	1.06503	+		613	68.7886	9.20264	1.07542	0.00330054
A0A5G2R8C2	DEAD-box helicase 3 X-linked OS=Sus scrofa OX=9823 GN=DDX3X PE=1 SV=1 - [A0A5G2R8C2_PIG]	293.724	25.47	13	16	16	37	1.01983	0.982422	1.00051	0.983747	1.01874	1.00878	+		640	70.8541	7.35693	1.00283	0.859373
A0A480YW67	WD repeat-containing protein 43 (Fragment) OS=Sus scrofa OX=9823 PE=4 SV=1 - [A0A480YW67_PIG]	293.489	15.35	7	7	7	12	1.07851	1.1082	1.13092	0.805111	0.855029	0.791447	+		658	73.0398	5.96045	0.738957	0.000300234
K7GS49	Interleukin enhancer-binding factor 2 OS=Sus scrofa OX=9823 GN=ILF2 PE=1 SV=1 - [K7GS49_PIG]	293.337	10.26	3	6	6	17	1.07142	1.00447	1.02514	0.972405	0.942528	0.921022	+		390	43.0232	5.26221	0.914521	0.0234435
A0A4X1TRL4	Uncharacterized protein OS=Sus scrofa OX=9823 GN=IARS PE=4 SV=1 - [A0A4X1TRL4_PIG]	292.39	10.11	9	11	11	21	1.06203	1.0262	1.04886	0.963843	0.884923	0.90334	+		1138	130.288	5.87158	0.877281	0.00787635
A0A4X1UYR9	WD_REPEATS_REGION domain-containing protein OS=Sus scrofa OX=9823 GN=RBBP7 PE=4 SV=1 - [A0A4X1UYR9_PIG]	291.442	23.29	8	4	7	18	1.04878	1.09317	1.03336	0.971963	0.869353	0.872739	+		425	47.8042	5.04639	0.854736	0.0157044
F1RS49	ATP binding cassette subfamily E member 1 OS=Sus scrofa OX=9823 GN=ABCE1 PE=4 SV=4 - [F1RS49_PIG]	290.518	13.35	4	7	7	16	1.1046	1.08373	1.08101	0.828672	0.815167	0.812795	+		562	62.9428	8.47021	0.751415	7.07154e-06
F1RL99	DNA ligase OS=Sus scrofa OX=9823 GN=LIG1 PE=3 SV=3 - [F1RL99_PIG]	290.475	14.69	18	11	11	17	1.04042	1.01708	1.01153	0.994365	0.926308	0.940197	+		885	97.4825	6.18896	0.932173	0.0371366
A0A480F5A7	Threonine--tRNA ligase, cytoplasmic OS=Sus scrofa OX=9823 PE=3 SV=1 - [A0A480F5A7_PIG]	290.096	10.17	6	1	7	14	1.09803	1.04599	1.06308	0.909294	0.869262	0.860195	+		708	81.5401	7.09326	0.822784	0.000914283
K9IVQ0	Basic leucine zipper and W2 domain-containing protein 1 OS=Sus scrofa OX=9823 GN=BZW1 PE=1 SV=1 - [K9IVQ0_PIG]	289.621	10.5	4	4	5	18	1.05861	1.0482	1.01964	0.923869	0.893841	0.937001	+		419	48.0127	5.92236	0.881099	0.00200552
A0A4X1SHZ2	Uncharacterized protein OS=Sus scrofa OX=9823 GN=CSRP1 PE=4 SV=1 - [A0A4X1SHZ2_PIG]	289.307	43.01	5	6	6	21	1.07646	1.12699	1.04273	0.811392	0.868789	0.834223	+		193	20.6308	8.57275	0.774572	0.001187
A0A480RHT6	Phosphate carrier protein, mitochondrial isoform b OS=Sus scrofa OX=9823 PE=3 SV=1 - [A0A480RHT6_PIG]	288.164	24.21	12	10	10	31	0.835439	0.819516	0.875354	1.30764	1.28392	1.296	+		318	35.5122	9.11475	1.53639	1.47572e-05
I3LD21	B-TFIID TATA-box binding protein associated factor 1 OS=Sus scrofa OX=9823 GN=BTAF1 PE=1 SV=2 - [I3LD21_PIG]	287.54	3.97	13	5	5	9	1.13361	1.12809	1.1084	0.714742	0.799927	0.798923	+		1814	202.602	6.49365	0.686505	0.000272755
A0A287BL47	Copine 3 OS=Sus scrofa OX=9823 GN=CPNE3 PE=1 SV=1 - [A0A287BL47_PIG]	286.756	17.91	6	7	8	16	1.01137	0.975008	0.981996	1.0398	1.00466	1.03161	+		497	55.5821	6.45557	1.03628	0.0799749
A0A4X1V8T4	H15 domain-containing protein OS=Sus scrofa OX=9823 GN=LOC100510904 PE=3 SV=1 - [A0A4X1V8T4_PIG]	284.56	32.99	1	10	10	29	0.940521	0.889543	0.870071	1.22668	1.14668	1.11313	+		194	20.8782	10.9019	1.29123	0.00272487
A0A287BG87	Thioredoxin like 1 OS=Sus scrofa OX=9823 GN=TXNL1 PE=1 SV=1 - [A0A287BG87_PIG]	284.465	24.02	7	5	5	13	1.03558	1.10087	1.06728	0.885109	0.87371	0.861036	+		254	28.2108	4.97021	0.817752	0.000635799
A0A4X1THN7	Uncharacterized protein OS=Sus scrofa OX=9823 GN=SLC25A24 PE=3 SV=1 - [A0A4X1THN7_PIG]	284.054	9.87	4	5	5	16	0.843976	0.867352	0.849542	1.2746	1.27962	1.20414	+		476	53.0954	7.76709	1.46761	9.52505e-05
A0A287BPK5	Nucleoporin 205 OS=Sus scrofa OX=9823 GN=NUP205 PE=1 SV=1 - [A0A287BPK5_PIG]	283.262	5.57	12	9	9	16	0.883103	0.899107	0.940532	1.21571	1.18654	1.16292	+		1705	192.48	6.12549	1.3094	0.00025535
A0A5G2QJL9	Uncharacterized protein OS=Sus scrofa OX=9823 GN=GATD3A PE=1 SV=1 - [A0A5G2QJL9_PIG]	282.794	31.65	6	6	6	13	0.834162	0.867044	0.839598	1.31802	1.30967	1.34397	+		237	24.733	7.6499	1.56315	5.09131e-06
A0A480PLI7	T-complex protein 1 subunit zeta isoform a OS=Sus scrofa OX=9823 PE=3 SV=1 - [A0A480PLI7_PIG]	281.789	18.44	13	10	10	28	1.08461	1.08378	1.04285	0.880437	0.878811	0.892387	+		499	54.659	7.47412	0.825733	0.000206747
A0A4X1TWR8	H15 domain-containing protein OS=Sus scrofa OX=9823 GN=LOC100516295 PE=3 SV=1 - [A0A4X1TWR8_PIG]	280.265	28.5	5	7	7	16	0.952271	0.917371	0.903043	1.17361	1.14937	1.17315	+		214	22.5106	10.7114	1.26092	0.000132643
A0A480W1J4	V-type proton ATPase subunit a OS=Sus scrofa OX=9823 PE=3 SV=1 - [A0A480W1J4_PIG]	280.036	4.87	5	3	3	9	0.949595	0.879549	0.987487	1.13189	1.11114	1.19586	+		698	77.6951	7.45947	1.22092	0.00694935
A0A4X1VHH1	SWI/SNF related, matrix associated, actin dependent regulator of chromatin, subfamily a, member 5 OS=Sus scrofa OX=9823 PE=4 SV=1 - [A0A4X1VHH1_PIG]	279.812	13.96	17	2	12	16	1.00103	1.05861	1.02861	1.02361	0.884333	0.947784	+		1003	115.973	6.85889	0.924708	0.149776
A0A4X1VSA7	AP-2 complex subunit alpha OS=Sus scrofa OX=9823 GN=AP2A1 PE=3 SV=1 - [A0A4X1VSA7_PIG]	279.175	8.65	8	5	8	17	1.00372	1.01693	0.997565	0.923087	0.951404	0.968759	+		936	103.467	8.1333	0.942031	0.0157793
A0A4X1TYN7	Acidic nuclear phosphoprotein 32 family member B OS=Sus scrofa OX=9823 GN=ANP32B PE=4 SV=1 - [A0A4X1TYN7_PIG]	279.069	18.4	9	7	8	27	1.0787	1.10183	1.09333	0.810567	0.779723	0.807785	+		250	28.425	4.01807	0.732492	1.66264e-05
A0A4X1UPD4	Ribosomal_L2_C domain-containing protein OS=Sus scrofa OX=9823 GN=RPL8 PE=4 SV=1 - [A0A4X1UPD4_PIG]	278.962	29.37	9	9	9	28	1.07399	1.1131	0.994089	0.904944	0.933915	0.871863	+		252	27.438	11.1948	0.852112	0.0163202
A0A480EZL3	Protein PRRC2A OS=Sus scrofa OX=9823 PE=4 SV=1 - [A0A480EZL3_PIG]	278.771	12.81	11	20	20	27	0.971313	0.998318	0.955718	1.08113	1.03571	1.03508	+		2131	224.713	9.33447	1.07745	0.0184927
A0A5G2RBV3	Uridine 5'-monophosphate synthase OS=Sus scrofa OX=9823 GN=UMPS PE=1 SV=1 - [A0A5G2RBV3_PIG]	278.538	18.33	2	8	8	14	0.978189	1.01224	0.98947	1.03199	0.996196	0.99925	+		480	52.1625	7.48877	1.01595	0.356452
A0A286ZRB3	Histone domain-containing protein OS=Sus scrofa OX=9823 PE=1 SV=1 - [A0A286ZRB3_PIG]	278.464	33.85	11	1	6	19	1.40026	1.3496	1.32737	0.346866	0.325983	0.376629	+	+	130	14.6241	11.1362	0.2574	2.6718e-06
A0A4X1VIR9	GB1/RHD3-type G domain-containing protein OS=Sus scrofa OX=9823 GN=ATL3 PE=4 SV=1 - [A0A4X1VIR9_PIG]	278.03	14.01	9	7	7	25	0.867042	0.868573	0.850402	1.32872	1.22377	1.23973	+		521	58.0521	6.03662	1.46643	0.000265601
A0A287AKY1	cAMP-dependent protein kinase type I-alpha regulatory subunit OS=Sus scrofa OX=9823 GN=PRKAR1A PE=4 SV=1 - [A0A287AKY1_PIG]	277.484	15.53	4	5	5	18	1.05375	1.10506	1.0746	0.829763	0.880492	0.86133	+		380	42.8939	5.35107	0.795316	0.000463693
A0A4X1U6S6	Uncharacterized protein OS=Sus scrofa OX=9823 GN=MRPL12 PE=3 SV=1 - [A0A4X1U6S6_PIG]	277.333	23.74	2	4	4	14	0.856086	0.876287	0.805876	1.35431	1.30002	1.24562	+		198	21.2236	9.17334	1.53647	0.000273342
A0A287AU24	Uncharacterized protein OS=Sus scrofa OX=9823 GN=LOC100526209 PE=1 SV=2 - [A0A287AU24_PIG]	277.016	14.16	13	6	6	9	1.12499	1.15187	1.20265	0.725791	0.668766	0.701403	+		692	73.3162	8.646	0.602374	8.10388e-05
Q95283	Cytochrome c oxidase subunit 4 isoform 1, mitochondrial (Fragment) OS=Sus scrofa OX=9823 GN=COX4I1 PE=2 SV=1 - [COX41_PIG]	275.853	18.56	5	2	2	14	0.945615	0.958725	0.902982	1.14619	1.13694	1.07524	+		97	11.0385	9.33447	1.19629	0.00276052
A0A4X1SVP6	SMC hinge domain-containing protein OS=Sus scrofa OX=9823 GN=SMC1A PE=4 SV=1 - [A0A4X1SVP6_PIG]	275.665	17.58	11	21	21	32	0.993186	1.0016	0.996861	1.02663	0.99476	1.00973	+		1115	129.946	7.76709	1.01319	0.239239
A0A4X1VIA2	ATP-binding cassette sub-family F member 1 OS=Sus scrofa OX=9823 GN=ABCF1 PE=4 SV=1 - [A0A4X1VIA2_PIG]	275.423	9.61	2	2	6	17	1.06046	1.01597	1.03784	0.958674	0.876227	0.888579	+		843	95.7082	6.59521	0.874516	0.0105143
I6YMD1	Interferon-induced protein with tetratricopeptide repeats 2 OS=Sus scrofa OX=9823 GN=IFIT2 PE=2 SV=1 - [I6YMD1_PIG]	274.37	12.39	6	7	7	16	1.16727	1.19831	1.17462	0.667004	0.696975	0.644133	+		468	54.0162	7.26904	0.567231	9.06033e-06
F1RLQ9	Tripeptidyl peptidase 2 OS=Sus scrofa OX=9823 GN=TPP2 PE=1 SV=4 - [F1RLQ9_PIG]	272.25	10.66	21	1	13	25	1.10015	1.09885	1.09136	0.849376	0.821402	0.806638	+		1173	130.206	6.26514	0.752931	2.96889e-05
A0A4X1TQE8	Dipeptidyl peptidase 3 OS=Sus scrofa OX=9823 GN=DPP3 PE=3 SV=1 - [A0A4X1TQE8_PIG]	270.891	11.46	11	7	7	19	1.10873	1.04521	1.01981	0.887418	0.89629	0.887856	+		707	79.3771	5.09717	0.841768	0.00325746
A0A5G2RAT8	Cytochrome b5 OS=Sus scrofa OX=9823 GN=CYB5A PE=1 SV=1 - [A0A5G2RAT8_PIG]	269.097	42.97	4	4	4	12	0.85919	0.834258	0.849987	1.20414	1.35964	1.28468	+		128	14.3243	5.30029	1.51309	0.000667669
A0A5G2QTX5	Condensin complex subunit 1 OS=Sus scrofa OX=9823 GN=NCAPD2 PE=3 SV=1 - [A0A5G2QTX5_PIG]	269.067	4.94	7	6	6	11	1.05551	1.03335	1.06266	0.881507	0.934664	0.850791	+		1335	149.527	6.354	0.846246	0.00343567
A0A4X1SGU4	Uncharacterized protein OS=Sus scrofa OX=9823 GN=PRXL2A PE=4 SV=1 - [A0A4X1SGU4_PIG]	268.994	28.9	3	7	7	19	0.937547	0.89921	0.909694	1.22027	1.17183	1.12073	+		218	24.3459	9.15869	1.27904	0.0011725
A0A4X1TKA8	Uncharacterized protein OS=Sus scrofa OX=9823 GN=HMGN1 PE=4 SV=1 - [A0A4X1TKA8_PIG]	268.159	53.47	10	3	7	20	0.996507	0.992172	0.977122	1.01664	0.924261	1.05547	+		101	10.7537	9.67139	1.01031	0.808456
A0A5G2QSR2	Hydroxysteroid 17-beta dehydrogenase 10 OS=Sus scrofa OX=9823 GN=HSD17B10 PE=1 SV=1 - [A0A5G2QSR2_PIG]	268.058	13.61	2	1	1	5	0.868206	0.865473	0.786302	1.29372	1.27546	1.2794	+		169	17.359	8.1626	1.52723	8.60119e-05
A0A287B646	Heterogeneous nuclear ribonucleoprotein K isoform c OS=Sus scrofa OX=9823 GN=HNRNPK PE=1 SV=2 - [A0A287B646_PIG]	267.52	19.82	8	10	10	35	1.02578	1.02067	1.03426	0.91976	0.966427	0.956062	+		439	48.4712	5.78271	0.922595	0.00565417
A0A480F699	Glucosidase 2 subunit beta OS=Sus scrofa OX=9823 PE=4 SV=1 - [A0A480F699_PIG]	266.681	19.72	3	10	10	20	0.914109	0.912725	0.902763	1.18161	1.17538	1.13377	+		426	48.2599	4.42432	1.27886	8.02452e-05
Q2QLE3	Testin OS=Sus scrofa OX=9823 GN=TES PE=3 SV=1 - [TES_PIG]	266.052	22.57	1	8	8	16	1.01674	1.00069	1.0247	0.993671	0.993866	1.00054	+		421	47.9148	7.6792	0.98223	0.0719709
A0A4X1W9T4	DJ-1_PfpI domain-containing protein OS=Sus scrofa OX=9823 GN=PARK7 PE=4 SV=1 - [A0A4X1W9T4_PIG]	265.926	38.46	4	7	7	23	1.09598	1.09487	1.0514	0.890908	0.897406	0.880843	+		169	17.9435	7.86963	0.823243	0.000245916
A0A4X1W7K4	Uncharacterized protein OS=Sus scrofa OX=9823 GN=ATP5F1B PE=3 SV=1 - [A0A4X1W7K4_PIG]	265.388	17.6	10	7	7	16	0.919673	0.91491	0.938656	1.18868	1.11393	1.13871	+		517	54.939	6.17627	1.2409	0.00065259
F2Z5Q6	40S ribosomal protein S6 OS=Sus scrofa OX=9823 GN=RPS6 PE=1 SV=4 - [F2Z5Q6_PIG]	265.167	28.51	7	10	10	26	1.12408	1.12636	1.07896	0.792736	0.8342	0.805692	+		249	28.663	10.8433	0.730652	0.000110048
A0A480PPC3	Threonine--tRNA ligase, cytoplasmic OS=Sus scrofa OX=9823 PE=3 SV=1 - [A0A480PPC3_PIG]	264.799	10.17	5	1	7	15	1.12989	1.0878	1.08646	0.840801	0.801294	0.840023	+		708	81.4961	7.09326	0.751211	0.000143571
I3LQH7	Biliverdin reductase B OS=Sus scrofa OX=9823 GN=BLVRB PE=1 SV=2 - [I3LQH7_PIG]	264.687	13.11	2	2	2	11	0.970265	0.94249	1.05678	1.12492	1.01746	1.01351	+		206	22.1994	6.85889	1.06276	0.28329
A0A4X1UYL3	Kinesin motor domain-containing protein OS=Sus scrofa OX=9823 GN=KIF11 PE=3 SV=1 - [A0A4X1UYL3_PIG]	264.391	13.6	2	13	13	19	0.970652	1.03013	0.962929	0.963805	1.02884	0.982599	+		1059	119.326	5.70654	1.00389	0.899972
A0A287AKZ5	Eukaryotic translation initiation factor 1A, X-chromosomal OS=Sus scrofa OX=9823 GN=EIF1AX PE=3 SV=1 - [A0A287AKZ5_PIG]	264.377	42.36	7	8	8	19	1.13032	1.10438	1.06885	0.858286	0.809375	0.824168	+		144	16.4642	5.23682	0.754289	0.000296733
A0A287A6Z8	LLGL scribble cell polarity complex component 1 OS=Sus scrofa OX=9823 GN=LLGL1 PE=4 SV=2 - [A0A287A6Z8_PIG]	263.339	10.15	7	7	7	12	1.00681	1.07969	0.975555	1.04142	1.03253	1.01949	+		1064	114.943	8.35303	1.01025	0.756567
A0A480SKP2	Cytosolic non-specific dipeptidase isoform X1 OS=Sus scrofa OX=9823 PE=4 SV=1 - [A0A480SKP2_PIG]	262.747	8.21	3	6	6	22	1.05708	1.04049	1.05371	0.900793	0.926577	0.904348	+		475	52.7146	5.47803	0.866861	0.000125202
A0A0B8RTA7	RNA binding motif protein 25 OS=Sus scrofa domesticus OX=9825 GN=RBM25 PE=4 SV=1 - [A0A0B8RTA7_PIG]	262.642	22.3	19	16	17	32	1.0112	1.02998	1.04203	0.978906	0.977455	0.942129	+		843	100.124	6.31592	0.940089	0.0148021
A0A480WVL1	Rho guanine nucleotide exchange factor 1 isoform 1 OS=Sus scrofa OX=9823 PE=4 SV=1 - [A0A480WVL1_PIG]	262.247	15.29	18	13	13	24	1.03988	1.05805	1.02368	0.941002	0.938979	0.953461	+		811	91.7232	6.04932	0.907684	0.000918401
A0A4X1SHG7	Cortactin OS=Sus scrofa OX=9823 GN=CTTN PE=4 SV=1 - [A0A4X1SHG7_PIG]	261.215	19.01	15	11	11	19	1.07133	1.0855	1.06239	0.869661	0.890978	0.827262	+		505	56.4791	5.40186	0.803893	0.000452277
P04178	Superoxide dismutase [Cu-Zn] OS=Sus scrofa OX=9823 GN=SOD1 PE=1 SV=2 - [SODC_PIG]	260.763	44.44	5	4	4	14	1.10438	1.06429	1.07238	0.846731	0.865636	0.82201	+		153	15.8819	6.52197	0.781963	0.000179803
A0A286ZP57	Methionyl-tRNA synthetase OS=Sus scrofa OX=9823 GN=MARS PE=1 SV=1 - [A0A286ZP57_PIG]	259.821	10.9	6	10	10	22	1.09027	1.08758	1.06789	0.892561	0.852166	0.80044	+		862	97.1319	6.69775	0.784157	0.00106597
A0A4X1TG38	DNA helicase OS=Sus scrofa OX=9823 GN=MCM5 PE=3 SV=1 - [A0A4X1TG38_PIG]	259.184	20.42	5	13	13	32	1.0156	1.01239	0.964046	0.973167	1.04389	1.01734	+		661	73.4659	8.39697	1.01416	0.62273
A0A287A518	Prohibitin OS=Sus scrofa OX=9823 GN=PHB PE=1 SV=1 - [A0A287A518_PIG]	259.145	24.58	4	6	6	11	0.89397	0.850798	0.904339	1.26395	1.25836	1.21012	+		240	26.1879	5.51611	1.40894	0.000107865
A0A4X1W5L3	Malate dehydrogenase OS=Sus scrofa OX=9823 GN=MDH1 PE=3 SV=1 - [A0A4X1W5L3_PIG]	258.73	17.52	6	5	5	18	1.15261	1.15767	1.09793	0.796765	0.78474	0.768152	+		331	36.1409	6.91748	0.689412	7.14619e-05
A0A4X1V3C7	5'-3' exoribonuclease OS=Sus scrofa OX=9823 PE=3 SV=1 - [A0A4X1V3C7_PIG]	257.97	13.98	4	10	10	21	1.02905	0.988142	1.00188	1.03813	0.950509	0.957063	+		930	105.779	7.75244	0.975698	0.469409
A0A287AJ85	Small nuclear ribonucleoprotein U1 subunit 70 OS=Sus scrofa OX=9823 GN=SNRNP70 PE=1 SV=2 - [A0A287AJ85_PIG]	257.679	21.1	5	11	11	23	1.02556	1.03652	1.00104	0.972667	0.958466	0.920487	+		436	51.2938	9.93506	0.930954	0.0198725
A0A4X1TMG4	SH3 domain-containing protein OS=Sus scrofa OX=9823 GN=MIA3 PE=4 SV=1 - [A0A4X1TMG4_PIG]	257.324	9.84	23	13	13	16	0.923829	0.89732	0.910924	1.19835	1.14402	1.15224	+		1881	204.112	4.7417	1.27911	0.000164624
A0A287AAV3	Serine and arginine repetitive matrix 1 OS=Sus scrofa OX=9823 GN=SRRM1 PE=1 SV=1 - [A0A287AAV3_PIG]	256.342	10.11	9	6	6	12	0.894425	0.846229	0.861556	1.26558	1.20147	1.19124	+		791	88.9078	11.8833	1.40584	0.000207499
A0A287B401	RNA binding motif protein 14 OS=Sus scrofa OX=9823 GN=RBM14 PE=1 SV=1 - [A0A287B401_PIG]	255.931	17.19	2	10	10	19	0.910508	0.964168	0.909514	1.0969	1.14716	1.10585	+		669	69.519	9.67139	1.20319	0.00136902
Q007T2	Cell division control protein 42 homolog OS=Sus scrofa OX=9823 GN=CDC42 PE=2 SV=2 - [CDC42_PIG]	255.72	17.8	4	4	4	19	1.06145	1.02401	1.03843	0.936352	0.910059	0.92626	+		191	21.245	6.55127	0.887571	0.000925362
A0A287AH53	Four and a half LIM domains 2 OS=Sus scrofa OX=9823 GN=FHL2 PE=1 SV=2 - [A0A287AH53_PIG]	255.666	38.71	6	9	9	23	1.06229	1.03148	1.0616	0.90405	0.915891	0.976891	+		279	32.0106	7.63525	0.886371	0.00846528
A0A480YXU7	Junction plakoglobin OS=Sus scrofa OX=9823 PE=4 SV=1 - [A0A480YXU7_PIG]	255.168	13.75	8	6	6	11	1.08339	1.04962	1.09683	0.855156	0.905431	0.803068	+		582	63.8889	6.72705	0.793742	0.00246076
I3LHN2	SR-related CTD associated factor 11 OS=Sus scrofa OX=9823 GN=SCAF11 PE=4 SV=3 - [I3LHN2_PIG]	254.866	8.51	10	9	9	9	1.32932	1.31093	1.32285	0.458255	0.446299	0.460816	+	+	1339	149.712	8.88037	0.344521	2.56512e-08
A0A4X1VUA7	Coatomer subunit alpha OS=Sus scrofa OX=9823 GN=COPA PE=4 SV=1 - [A0A4X1VUA7_PIG]	254.565	9.89	4	11	11	26	1.03771	1.06436	1.07922	0.900166	0.892515	0.877287	+		1224	138.339	7.66455	0.839273	0.000252633
A0A4X1T7J4	LRRcap domain-containing protein OS=Sus scrofa OX=9823 GN=ANP32A PE=4 SV=1 - [A0A4X1T7J4_PIG]	254.402	20.41	3	6	7	23	1.12505	1.07789	1.07688	0.818663	0.813796	0.801548	+		245	27.5957	4.01807	0.742114	7.19489e-05
A0A4X1UV89	tRNA-binding domain-containing protein OS=Sus scrofa OX=9823 GN=AIMP1 PE=4 SV=1 - [A0A4X1UV89_PIG]	253.949	27.97	7	8	8	24	1.13993	1.09798	1.06483	0.826972	0.813256	0.793065	+		311	34.303	7.69385	0.73675	0.000263403
F1SHF6	HECT domain E3 ubiquitin protein ligase 1 OS=Sus scrofa OX=9823 GN=HECTD1 PE=1 SV=3 - [F1SHF6_PIG]	253.756	5	4	7	7	12	1.03253	1.06239	0.989286	0.956163	0.970046	0.975634	+		2139	235.995	5.47803	0.940872	0.0506602
A0A5G2QH30	Structural maintenance of chromosomes protein OS=Sus scrofa OX=9823 GN=SMC3 PE=1 SV=1 - [A0A5G2QH30_PIG]	253.476	15.19	3	16	16	21	1.00722	0.981948	1.00051	0.998809	1.01436	0.978215	+		1198	139.109	6.96143	1.00057	0.966999
A0A4X1SKP7	Uncharacterized protein OS=Sus scrofa OX=9823 GN=PCK2 PE=3 SV=1 - [A0A4X1SKP7_PIG]	252.896	13.83	8	5	5	8	0.922881	0.9769	0.901526	1.25983	1.12734	1.06991	+		506	55.896	7.2251	1.23409	0.0225441
A0A4X1U8H2	PP28 domain-containing protein OS=Sus scrofa OX=9823 GN=PDAP1 PE=4 SV=1 - [A0A4X1U8H2_PIG]	251.574	31.28	2	5	5	11	1.04373	1.03607	1.05167	0.954598	0.946365	0.93379	+		179	20.3364	6.65381	0.90525	0.000195302
A0A4X1UBH2	Uncharacterized protein OS=Sus scrofa OX=9823 GN=DDX1 PE=4 SV=1 - [A0A4X1UBH2_PIG]	251.384	15.93	4	9	9	24	0.993187	0.97118	1.00964	1.01398	0.996777	0.996679	+		659	73.9545	7.85498	1.01124	0.424268
A0A480M7E5	Farnesyl pyrophosphate synthase isoform a OS=Sus scrofa OX=9823 PE=3 SV=1 - [A0A480M7E5_PIG]	250.143	8.75	3	1	3	7	1.06627	1.1059	1.02258	0.912205	0.839469	0.81194	+		377	43.2842	6.43018	0.802446	0.00539716
B9TRW9	Guanine nucleotide-binding protein subunit gamma OS=Sus scrofa OX=9823 GN=GNG12 PE=2 SV=1 - [B9TRW9_PIG]	249.735	54.17	1	3	3	9	0.965212	0.995575	0.966848	0.993155	1.0269	1.07217	+		72	8.06409	8.96826	1.05622	0.0925223
A0A287AMP3	Creatine kinase M-type OS=Sus scrofa OX=9823 GN=CKM PE=1 SV=1 - [A0A287AMP3_PIG]	248.877	28.57	9	11	11	31	0.300893	0.323081	0.271757	2.42766	2.33463	2.2753	+	+	357	40.4224	6.96143	7.85682	1.62767e-06
A0A287A8V4	Metadherin OS=Sus scrofa OX=9823 GN=MTDH PE=1 SV=1 - [A0A287A8V4_PIG]	248.87	23.68	4	9	9	13	0.863478	0.925943	0.864903	1.20075	1.26233	1.19063	+		549	60.3572	9.45166	1.37651	0.000395317
A0A481C2U2	Dynamin-2 isoform 2 OS=Sus scrofa OX=9823 PE=3 SV=1 - [A0A481C2U2_PIG]	248.479	7.77	17	4	5	11	1.04087	1.05542	1.03671	0.910052	0.91958	0.900242	+		849	95.6879	7.29834	0.871331	7.21421e-05
A0A287ABT2	Eukaryotic translation initiation factor 2 alpha kinase 2 OS=Sus scrofa OX=9823 GN=EIF2AK2 PE=1 SV=1 - [A0A287ABT2_PIG]	248.107	17.32	8	8	8	19	1.07874	1.06991	1.04519	0.936168	0.869437	0.887163	+		537	60.7238	8.67529	0.843111	0.001711
P62272	40S ribosomal protein S18 OS=Sus scrofa OX=9823 GN=RPS18 PE=1 SV=3 - [RS18_PIG]	247.885	35.53	3	5	6	16	1.04055	0.977427	1.01535	1.0206	0.971844	1.02102	+		152	17.7079	10.9897	0.99345	0.800739
A0A4X1SYR1	AA_TRNA_LIGASE_II domain-containing protein OS=Sus scrofa OX=9823 GN=DARS PE=3 SV=1 - [A0A4X1SYR1_PIG]	247.681	17.97	10	7	7	28	0.972546	0.990985	0.958001	1.02006	1.07459	1.01173	+		473	54.0333	6.0874	1.06327	0.0481493
A0A5G2R2R4	Structural maintenance of chromosomes protein OS=Sus scrofa OX=9823 GN=SMC4 PE=1 SV=1 - [A0A5G2R2R4_PIG]	247.477	9.96	10	12	12	16	1.07864	1.04664	1.03972	0.928316	0.931485	0.888399	+		1185	136.093	7.10791	0.868308	0.00162352
A0A4X1U902	Uncharacterized protein OS=Sus scrofa OX=9823 PE=4 SV=1 - [A0A4X1U902_PIG]	247.353	1.89	8	8	36	40	0.630593	0.553133	0.649662	1.73454	1.64798	1.7712	+	+	26898	2986.93	6.65381	2.81104	1.92203e-05
A0A4X1U7I9	IF rod domain-containing protein OS=Sus scrofa OX=9823 GN=LOC100737113 PE=3 SV=1 - [A0A4X1U7I9_PIG]	247.211	11.93	32	2	9	25	0.708459	0.711921	0.734248	1.58779	1.66937	1.39969	+	+	486	52.3613	5.73193	2.16132	0.000484071
A0A4X1T4S6	eIF2B_5 domain-containing protein OS=Sus scrofa OX=9823 GN=EIF2S2 PE=4 SV=1 - [A0A4X1T4S6_PIG]	247.054	32.43	2	9	9	22	0.996095	0.979506	0.991455	1.03003	1.02569	0.981907	+		333	38.2493	5.79541	1.02378	0.218818
P33198	Isocitrate dehydrogenase [NADP], mitochondrial (Fragment) OS=Sus scrofa OX=9823 GN=IDH2 PE=1 SV=1 - [IDHP_PIG]	246.836	23.75	13	10	10	22	0.843239	0.826879	0.858365	1.29353	1.27204	1.30167	+		421	47.4962	8.54346	1.52947	3.88861e-06
F1SV47	Thyroid hormone receptor associated protein 3 OS=Sus scrofa OX=9823 GN=THRAP3 PE=4 SV=4 - [F1SV47_PIG]	246.315	20.9	3	17	17	35	0.888805	0.902684	0.917323	1.20078	1.20187	1.19594	+		914	103.968	10.1401	1.32847	3.899e-06
I3LBB2	Vacuolar protein sorting-associated protein 35 OS=Sus scrofa OX=9823 GN=VPS35 PE=3 SV=3 - [I3LBB2_PIG]	246.165	16.74	5	12	12	17	1.05133	1.09364	1.0595	0.858598	0.852453	0.834337	+		723	83.0636	5.45264	0.794323	0.000121981
A0A4X1ULB7	40S ribosomal protein S17 OS=Sus scrofa OX=9823 GN=RPS17 PE=3 SV=1 - [A0A4X1ULB7_PIG]	246.134	23.7	4	5	5	19	1.12842	1.12858	1.03951	0.821708	0.810778	0.792737	+		135	15.5114	9.84717	0.735694	0.000708913
A0A287BJF1	Uncharacterized protein OS=Sus scrofa OX=9823 GN=MYL1 PE=1 SV=2 - [A0A287BJF1_PIG]	246.02	40.84	22	4	5	19	0.241666	0.282412	0.305315	2.47856	2.2917	2.26483	+	+	191	20.6194	4.99561	8.48222	7.69509e-06
A0A480N530	4F2 cell-surface antigen heavy chain OS=Sus scrofa OX=9823 PE=4 SV=1 - [A0A480N530_PIG]	246.007	12.84	20	4	4	7	1.01896	1.00534	0.99618	1.02913	1.01384	0.989639	+		335	35.7942	6.45557	1.00402	0.775641
A0A4X1W153	UBA domain-containing protein OS=Sus scrofa OX=9823 GN=UBAP2L PE=4 SV=1 - [A0A4X1W153_PIG]	245.804	10.07	9	1	8	15	0.897669	1.06075	0.943821	1.04472	1.14744	1.01649	+		1003	106.253	6.97607	1.10558	0.178965
Q6QAT0	60S ribosomal protein L32 OS=Sus scrofa OX=9823 GN=RPL32 PE=1 SV=3 - [RL32_PIG]	245.757	39.26	2	6	6	19	1.13137	1.11709	1.09001	0.765039	0.818023	0.811713	+		135	15.8498	11.3267	0.717326	0.000108239
A0A4X1TAR4	Phosphofructokinase, liver type OS=Sus scrofa OX=9823 GN=PFKL PE=4 SV=1 - [A0A4X1TAR4_PIG]	245.743	10.74	13	6	8	18	0.976027	1.02439	0.974424	1.00999	1.05018	1.01552	+		689	75.3992	7.18115	1.0339	0.179127
A0A287B6I2	Alpha-1,4 glucan phosphorylase OS=Sus scrofa OX=9823 GN=PYGM PE=3 SV=2 - [A0A287B6I2_PIG]	245.697	8.11	14	10	12	24	0.958478	0.958081	1.00873	0.991424	0.980811	0.985185	+		1369	154.199	8.1333	1.01098	0.564983
A0A480TQ12	OTU domain-containing protein 7B isoform X3 OS=Sus scrofa OX=9823 PE=4 SV=1 - [A0A480TQ12_PIG]	245.397	8.26	6	4	4	9	1.0221	0.956478	0.982417	1.08129	0.977289	1.0522	+		751	82.2561	7.44482	1.05059	0.241896
A0A4X1VM09	Uncharacterized protein OS=Sus scrofa OX=9823 GN=MTA2 PE=4 SV=1 - [A0A4X1VM09_PIG]	245.369	18.62	8	11	11	26	0.997289	0.997798	1.01121	0.994567	0.951673	1.03641	+		666	74.8236	9.65674	0.992132	0.767181
A0A481BGF5	Transcription intermediary factor 1-beta OS=Sus scrofa OX=9823 PE=4 SV=1 - [A0A481BGF5_PIG]	245.226	14.78	6	6	6	15	1.04862	1.04433	1.04036	0.881702	0.942937	0.929117	+		494	52.9929	7.72314	0.878865	0.00248747
A0A4X1VNN9	40S ribosomal protein S9 OS=Sus scrofa OX=9823 GN=RPS9 PE=3 SV=1 - [A0A4X1VNN9_PIG]	244.927	35.57	6	8	8	25	1.07403	1.06965	1.08098	0.87039	0.851274	0.870163	+		194	22.5776	10.6528	0.80375	7.82503e-06
F1ST47	FAST kinase domain-containing protein 4 OS=Sus scrofa OX=9823 GN=TBRG4 PE=4 SV=2 - [F1ST47_PIG]	244.785	9.96	8	4	5	13	0.954082	0.939793	0.921122	1.16949	1.11705	1.12353	+		522	58.7643	9.12939	1.21139	0.000482241
A0A4X1TUA1	Gem nuclear organelle associated protein 5 OS=Sus scrofa OX=9823 PE=4 SV=1 - [A0A4X1TUA1_PIG]	244.758	10.34	3	13	13	19	1.0555	1.05959	1.04393	0.919688	0.913644	0.918638	+		1490	166.567	6.58057	0.871148	1.13735e-05
A0A480TAZ5	SWI/SNF-related matrix-associated actin-dependent regulator of chromatin subfamily A member 5 OS=Sus scrofa OX=9823 PE=4 SV=1 - [A0A480TAZ5_PIG]	243.421	11.03	15	1	11	17	1.05657	1.02958	1.03341	0.9664	0.920156	0.92105	+		1052	121.826	8.30908	0.899999	0.0039735
A0A4X1UWK0	Purine nucleoside phosphorylase OS=Sus scrofa OX=9823 GN=PNP PE=3 SV=1 - [A0A4X1UWK0_PIG]	243.365	13.19	5	4	4	9	1.10746	1.09831	1.10662	0.812924	0.839942	0.826421	+		288	32.0222	7.18115	0.748488	4.82316e-06
A0A4X1SF95	Alpha-1,4 glucan phosphorylase OS=Sus scrofa OX=9823 PE=3 SV=1 - [A0A4X1SF95_PIG]	243.272	12.48	10	9	10	25	1.09073	1.09074	1.06987	0.851112	0.851005	0.826004	+		817	93.1512	7.50342	0.777564	2.44497e-05
M3TYI1	Phosphoglucomutase 2 OS=Sus scrofa OX=9823 GN=PGM2 PE=2 SV=1 - [M3TYI1_PIG]	243.184	18.7	5	9	9	24	1.08142	1.08656	1.06179	0.857574	0.848787	0.855901	+		615	68.7384	6.53662	0.793326	1.00046e-05
K9IVK7	YY1 transcription factor OS=Sus scrofa OX=9823 GN=YY1 PE=2 SV=1 - [K9IVK7_PIG]	242.673	19.71	3	5	5	9	0.933047	0.913997	0.885669	1.16291	1.19246	1.1224	+		411	44.3336	6.21436	1.27264	0.000535973
A0A287A1G6	Uncharacterized protein OS=Sus scrofa OX=9823 GN=HK1 PE=1 SV=2 - [A0A287A1G6_PIG]	242.654	11.93	7	11	11	21	0.902349	0.884664	0.919614	1.1678	1.19189	1.17324	+		914	101.909	6.55127	1.30529	2.47131e-05
A0A287A059	Actin related protein 1A OS=Sus scrofa OX=9823 GN=ACTR1A PE=1 SV=1 - [A0A287A059_PIG]	242.178	15.72	6	4	4	11	1.06304	1.12127	1.04002	0.909244	0.847075	0.874854	+		369	41.5654	6.81494	0.816037	0.00279
A0A287AKY6	Zinc-hook domain-containing protein OS=Sus scrofa OX=9823 GN=RAD50 PE=1 SV=1 - [A0A287AKY6_PIG]	242.157	11.15	22	15	15	20	0.997508	0.986682	0.995033	1.0591	0.994966	1.01756	+		1256	147.1	7.03467	1.03102	0.181493
A0A480NM38	Valine--tRNA ligase isoform X1 OS=Sus scrofa OX=9823 PE=3 SV=1 - [A0A480NM38_PIG]	241.802	6.51	9	7	7	11	0.970901	1.02249	0.975829	0.917153	0.938316	1.03083	+		1198	133.883	8.00146	0.972074	0.513341
A0A480QBL1	Nucleoporin NUP53 OS=Sus scrofa OX=9823 GN=NUP35 PE=3 SV=1 - [A0A480QBL1_PIG]	241.593	7.95	4	2	2	11	0.814577	0.851416	0.855979	1.34397	1.30657	1.26474	+		327	35.0266	9.08545	1.55247	6.10483e-05
A0A480EJB5	Triokinase/FMN cyclase OS=Sus scrofa OX=9823 PE=4 SV=1 - [A0A480EJB5_PIG]	240.964	5.56	16	2	2	7	1.06915	1.15749	1.12351	0.827407	0.802124	0.869122	+		648	66.1927	7.47412	0.745834	0.000925229
A0A4X1W143	UBA domain-containing protein OS=Sus scrofa OX=9823 GN=UBAP2L PE=4 SV=1 - [A0A4X1W143_PIG]	240.957	9.76	11	1	8	16	1.02114	1.04451	1.01163	0.937015	0.954813	0.909054	+		1107	116.851	7.10791	0.910183	0.00506439
A0A4X1V9A0	Nop domain-containing protein OS=Sus scrofa OX=9823 GN=NOP58 PE=4 SV=1 - [A0A4X1V9A0_PIG]	240.85	15.13	9	9	9	18	1.05684	0.98459	1.02473	0.976393	0.974968	0.963937	+		489	54.768	8.92432	0.950797	0.0772695
A0A287BR32	Eukaryotic translation initiation factor 3 subunit H OS=Sus scrofa OX=9823 GN=EIF3H PE=3 SV=2 - [A0A287BR32_PIG]	240.469	18.52	4	7	7	12	1.08945	1.10695	1.08015	0.864654	0.855094	0.803417	+		324	36.5835	6.66846	0.770066	0.000258855
A0A480YQL4	Superoxide dismutase (Fragment) OS=Sus scrofa OX=9823 PE=3 SV=1 - [A0A480YQL4_PIG]	238.439	29.88	11	6	7	25	0.950341	0.923977	0.945038	1.15872	1.14948	1.1089	+		241	26.9208	7.28369	1.21201	0.000323818
A0A4X1UWA4	BSD domain-containing protein OS=Sus scrofa OX=9823 GN=SYAP1 PE=4 SV=1 - [A0A4X1UWA4_PIG]	238.348	19.55	2	4	4	8	1.08432	1.01694	1.03087	0.950594	0.943882	0.90403	+		358	40.6392	4.56396	0.893486	0.0115073
A0A5G2QF42	Proteasome activator complex subunit 2 OS=Sus scrofa OX=9823 GN=PSME2 PE=4 SV=1 - [A0A5G2QF42_PIG]	237.459	25.88	11	5	5	13	1.10468	1.0961	1.07444	0.881882	0.8599	0.867003	+		228	25.9016	5.92236	0.796521	3.6625e-05
A0A4X1SYH9	Uncharacterized protein OS=Sus scrofa OX=9823 GN=CSDE1 PE=4 SV=1 - [A0A4X1SYH9_PIG]	236.715	16.43	6	12	12	25	1.06129	1.03159	1.01963	0.916058	0.949545	0.949907	+		767	85.6204	6.20166	0.904577	0.00406987
A0A4X1USK2	Uncharacterized protein OS=Sus scrofa OX=9823 GN=EEF1D PE=4 SV=1 - [A0A4X1USK2_PIG]	236.696	30.25	9	7	9	16	0.94519	0.975599	0.97943	0.968574	1.08762	1.10698	+		314	34.2885	5.14795	1.09067	0.120857
A0A4X1V977	KOW domain-containing protein OS=Sus scrofa OX=9823 GN=RPL26 PE=1 SV=1 - [A0A4X1V977_PIG]	236.532	35.86	2	2	8	20	0.99966	1.09694	0.978415	0.898093	0.988409	0.887896	+		145	17.2475	10.5503	0.90224	0.107664
A0A287B7I4	FMR1 autosomal homolog 1 OS=Sus scrofa OX=9823 GN=FXR1 PE=4 SV=2 - [A0A287B7I4_PIG]	236.324	11.46	18	7	7	10	1.04917	1.03285	1.0121	0.95335	0.940012	0.944065	+		646	72.4974	7.10791	0.917036	0.0017027
A0A287AW71	Uncharacterized protein OS=Sus scrofa OX=9823 GN=LOC100624650 PE=1 SV=1 - [A0A287AW71_PIG]	236.12	22.92	3	4	4	15	1.06935	1.1017	1.05042	0.877166	0.901269	0.876858	+		192	21.8448	9.87646	0.824248	0.000375825
A0A5G2RGR9	Uncharacterized protein OS=Sus scrofa OX=9823 GN=TAF15 PE=1 SV=1 - [A0A5G2RGR9_PIG]	235.855	25.5	5	5	5	11	1.05021	1.05961	1.005	0.981494	0.909187	0.951276	+		600	62.2193	8.22119	0.912398	0.0277674
I3LR20	DEAD-box helicase 46 OS=Sus scrofa OX=9823 GN=DDX46 PE=4 SV=2 - [I3LR20_PIG]	235.67	11.31	11	11	11	17	1.10001	1.04643	1.07386	0.869802	0.878728	0.879207	+		999	113.595	9.53955	0.815991	0.000233545
I3LUM9	Eukaryotic translation initiation factor 2 subunit 3 OS=Sus scrofa OX=9823 GN=EIF2S3 PE=4 SV=1 - [I3LUM9_PIG]	235.49	27.12	7	11	11	28	1.03177	1.0497	1.03558	0.962733	0.927195	0.941463	+		472	51.0332	8.39697	0.908356	0.00123061
A0A4X1TQJ8	Uncharacterized protein OS=Sus scrofa OX=9823 GN=HADHB PE=3 SV=1 - [A0A4X1TQJ8_PIG]	235.42	16.4	11	6	6	17	0.902625	0.850275	0.858049	1.27355	1.24409	1.23205	+		439	47.2154	9.24658	1.43614	4.95295e-05
A0A480JX12	Integrin beta OS=Sus scrofa OX=9823 PE=3 SV=1 - [A0A480JX12_PIG]	235.315	11.11	13	8	8	14	0.943315	0.960545	0.945487	1.10347	1.02845	1.0765	+		765	84.7024	5.30029	1.12602	0.00610221
A0A4X1U1Z7	Vacuolar protein sorting-associated protein 29 OS=Sus scrofa OX=9823 GN=VPS29 PE=3 SV=1 - [A0A4X1U1Z7_PIG]	235.307	17.58	5	3	3	11	1.05181	1.00205	1.04681	0.917114	0.975602	0.929758	+		182	20.4827	6.78564	0.910281	0.0175728
A0A4X1VR06	Nucleolar GTP-binding protein 2 OS=Sus scrofa OX=9823 GN=GNL2 PE=3 SV=1 - [A0A4X1VR06_PIG]	235.208	13.7	1	9	9	17	1.06092	1.04455	1.02162	0.904554	0.899231	0.893091	+		730	83.105	9.27588	0.862424	0.00026924
A0A0B8RT95	Ribosomal protein L4 OS=Sus scrofa domesticus OX=9825 GN=RPL4 PE=4 SV=1 - [A0A0B8RT95_PIG]	235.07	24.59	6	12	12	35	1.07891	1.15135	1.05805	0.854832	0.811128	0.808499	+		427	48.0017	11.0337	0.752501	0.00106328
A0A4X1T3W2	Ribosomal_L16 domain-containing protein OS=Sus scrofa OX=9823 PE=4 SV=1 - [A0A4X1T3W2_PIG]	235.053	21.91	6	5	5	19	1.0577	1.03952	1.03203	0.881944	1.00125	0.88591	+		178	20.4518	10.6089	0.884906	0.0394755
A0A480TJR2	Eukaryotic translation initiation factor 3 subunit E (Fragment) OS=Sus scrofa OX=9823 PE=3 SV=1 - [A0A480TJR2_PIG]	234.938	16.63	2	5	5	9	0.995349	1.02629	0.975669	0.972764	1.03007	0.952705	+		415	48.8038	6.17627	0.986065	0.638896
A0A5G2R332	FAA_hydrolase domain-containing protein OS=Sus scrofa OX=9823 GN=LOC100522130 PE=1 SV=1 - [A0A5G2R332_PIG]	233.986	10.69	5	3	3	17	1.01482	0.999301	0.99521	1.04042	1.00237	0.978641	+		290	31.8724	6.99072	1.00402	0.841996
A0A286ZXG4	Proteasome 26S subunit, ATPase 6 OS=Sus scrofa OX=9823 GN=PSMC6 PE=1 SV=2 - [A0A286ZXG4_PIG]	233.785	18.36	7	9	9	19	1.04918	1.00845	1.03147	0.917433	0.947798	0.958539	+		403	45.826	7.48877	0.91411	0.00656729
A0A4X1TH08	W2 domain-containing protein OS=Sus scrofa OX=9823 GN=BZW2 PE=4 SV=1 - [A0A4X1TH08_PIG]	232.709	6.8	6	2	3	12	1.06674	1.05933	0.991189	0.909623	0.943471	0.944334	+		397	45.3024	6.12549	0.897401	0.0160678
A0A4X1UMP8	GLOBIN domain-containing protein OS=Sus scrofa OX=9823 GN=LOC100737768 PE=3 SV=1 - [A0A4X1UMP8_PIG]	232.59	17.02	9	3	3	6	0.731205	0.747587	0.735463	1.38635	1.32336	1.43851	+		141	15.0238	8.70459	1.87341	4.37392e-05
A0A480JXU2	GRB10-interacting GYF protein 2 isoform b OS=Sus scrofa OX=9823 PE=4 SV=1 - [A0A480JXU2_PIG]	232.348	7.48	33	8	8	17	1.00965	0.984544	1.01116	0.982955	0.974826	0.993169	+		1137	132.31	5.42725	0.981898	0.147977
F1SNW8	Hexokinase-2 OS=Sus scrofa OX=9823 GN=HK2 PE=3 SV=3 - [F1SNW8_PIG]	232.307	6.76	6	6	6	12	0.902695	0.890079	0.905192	1.1792	1.17891	1.19876	+		917	102.296	6.02393	1.31836	3.75724e-06
Q06AU7	Ras-related protein Rab-1B OS=Sus scrofa OX=9823 GN=RAB1B PE=2 SV=1 - [RAB1B_PIG]	232.279	19.9	8	2	4	16	1.00965	0.98703	0.981394	1.01348	1.01172	1.00591	+		201	22.0982	5.73193	1.01781	0.118835
A0A480WQB6	Proteasome subunit beta OS=Sus scrofa OX=9823 PE=3 SV=1 - [A0A480WQB6_PIG]	232.189	16.36	1	4	4	8	0.970254	1.03952	1.01677	1.08453	1.00074	0.92515	+		275	30.1411	6.93213	0.994671	0.920089
A0A4X1VAC8	ZnF_CDGSH domain-containing protein OS=Sus scrofa OX=9823 GN=CISD1 PE=4 SV=1 - [A0A4X1VAC8_PIG]	232.027	45.28	5	5	5	14	0.926501	0.913459	0.888162	1.17312	1.15046	1.18482	+		106	11.9571	9.08545	1.28601	6.68672e-05
A0A5G2R850	Annexin OS=Sus scrofa OX=9823 GN=ANXA7 PE=1 SV=1 - [A0A5G2R850_PIG]	231.767	17.31	5	6	6	12	0.898711	0.880114	0.986288	1.17035	1.1383	1.17141	+		439	47.3149	5.45264	1.25856	0.00230173
A0A4X1W3X6	TIP120 domain-containing protein OS=Sus scrofa OX=9823 GN=CAND1 PE=4 SV=1 - [A0A4X1W3X6_PIG]	230.835	8.87	11	2	9	19	1.10516	1.15019	1.12969	0.770112	0.821711	0.766015	+		1172	130.143	5.8335	0.696546	0.000102177
A0A5G2QLH8	DnaJ heat shock protein family (Hsp40) member C13 OS=Sus scrofa OX=9823 GN=DNAJC13 PE=1 SV=1 - [A0A5G2QLH8_PIG]	230.781	4.31	7	8	8	14	0.908898	0.920213	0.963965	1.1725	1.12486	1.09504	+		2227	252.821	6.96143	1.21457	0.00207347
A0A4X1T5N2	S10_plectin domain-containing protein OS=Sus scrofa OX=9823 GN=NUDT3 PE=4 SV=1 - [A0A4X1T5N2_PIG]	230.578	36.07	8	8	8	35	1.04615	1.03869	1.02072	0.933523	0.933102	0.933929	+		183	21.0608	10.1548	0.901786	0.000175974
A0A287ACP9	Enoyl-CoA hydratase and 3-hydroxyacyl CoA dehydrogenase OS=Sus scrofa OX=9823 GN=EHHADH PE=4 SV=2 - [A0A287ACP9_PIG]	230.496	13.32	6	9	9	19	0.883703	0.889632	0.841243	1.27187	1.25954	1.18331	+		668	74.0455	8.86572	1.42077	0.000315504
Q9GLE7	Ferritin (Fragment) OS=Sus scrofa OX=9823 PE=2 SV=1 - [Q9GLE7_PIG]	230.431	18.13	4	2	2	11	1.12469	1.15991	1.10223	0.737108	0.761113	0.783354	+		160	18.2622	6.20166	0.673659	6.74027e-05
A0A4X1U8I5	Tripeptidyl peptidase 2 OS=Sus scrofa OX=9823 GN=TPP2 PE=4 SV=1 - [A0A4X1U8I5_PIG]	230.1	10.41	9	1	13	24	1.00691	1.01518	1.10247	0.912369	0.919613	0.962896	+		1268	140.215	6.45557	0.894486	0.0330676
A0A4X1TU60	Eukaryotic translation initiation factor 4 gamma 2 OS=Sus scrofa OX=9823 PE=4 SV=1 - [A0A4X1TU60_PIG]	229.805	11.74	7	12	12	24	1.05673	1.03263	1.02191	0.949551	0.943477	0.931164	+		869	98.0557	6.99072	0.907729	0.00118985
I6ZJZ7	Glycogen synthase kinase 3 beta variant 4 OS=Sus scrofa OX=9823 GN=GSK3B PE=2 SV=1 - [I6ZJZ7_PIG]	229.701	18.35	13	3	4	12	1.06772	1.12438	1.0665	0.860978	0.840814	0.84821	+		387	43.4822	8.77783	0.782543	0.00029313
I3LJ87	Ribosomal protein S2 OS=Sus scrofa OX=9823 GN=RPS2 PE=1 SV=3 - [I3LJ87_PIG]	229.478	17.67	4	5	5	30	1.08563	1.09353	1.05121	0.846365	0.85392	0.84519	+		266	29.1137	10.1841	0.787982	6.71241e-05
A0A4X1TTR4	Myosin XVIIIA OS=Sus scrofa OX=9823 GN=MYO18A PE=3 SV=1 - [A0A4X1TTR4_PIG]	229.413	6.36	37	12	12	20	1.04028	1.01129	1.05188	0.955521	0.89799	0.923121	+		1966	223.336	6.56592	0.894691	0.00610083
A0A5G2QW89	Mitochondrial calcium uniporter OS=Sus scrofa OX=9823 GN=MCU PE=1 SV=1 - [A0A5G2QW89_PIG]	229.103	25.34	8	7	7	17	0.871744	0.837916	0.8704	1.29209	1.24688	1.24957	+		296	34.404	7.02002	1.46839	2.54793e-05
E7EI20	Rho GDP dissociation inhibitor alpha OS=Sus scrofa OX=9823 GN=ARHGDIA PE=2 SV=1 - [E7EI20_PIG]	228.321	25.98	4	7	7	22	1.07794	1.09048	1.03175	0.87045	0.875354	0.901654	+		204	23.3798	5.19873	0.827286	0.000819435
A0A287A342	Galectin OS=Sus scrofa OX=9823 GN=LGALS9 PE=1 SV=1 - [A0A287A342_PIG]	227.946	17.55	22	5	5	17	0.969327	1.03736	1.01196	0.911618	1.04846	1.03221	+		302	33.846	8.85107	0.991267	0.862252
F1S4Z2	Charged multivesicular body protein 4B OS=Sus scrofa OX=9823 GN=CHMP4B PE=1 SV=3 - [F1S4Z2_PIG]	227.597	12.05	1	3	3	15	1.01949	1.01292	1.04175	0.929397	0.939609	0.937511	+		224	24.9636	4.81787	0.912938	0.00064967
A0A4X1SH49	zf-LYAR domain-containing protein OS=Sus scrofa OX=9823 GN=LYAR PE=4 SV=1 - [A0A4X1SH49_PIG]	227.136	20.98	5	9	9	18	0.979049	1.00053	0.951452	1.00995	1.03175	1.03358	+		386	43.8847	9.34912	1.04922	0.040504
A0A286ZZV4	W2 domain-containing protein OS=Sus scrofa OX=9823 GN=EIF5 PE=4 SV=1 - [A0A286ZZV4_PIG]	227.026	17.72	5	7	7	19	1.07129	1.08416	1.03095	0.916893	0.891645	0.862243	+		429	48.8787	5.90967	0.83818	0.00157781
F1SGG1	Keratin 18 OS=Sus scrofa OX=9823 GN=KRT18 PE=1 SV=4 - [F1SGG1_PIG]	226.565	21.73	3	8	8	16	0.894946	0.866737	0.884841	1.26226	1.20294	1.18935	+		382	42.9099	5.2749	1.38088	0.000147467
A0A286ZUJ0	Uncharacterized protein OS=Sus scrofa OX=9823 GN=INF2 PE=4 SV=1 - [A0A286ZUJ0_PIG]	226.457	12.45	7	7	7	13	0.950912	0.936574	0.96183	1.08044	1.12795	1.0787	+		787	85.3091	8.20654	1.15364	0.0011844
A0A4X1VLD0	Lon protease homolog, mitochondrial OS=Sus scrofa OX=9823 GN=LONP1 PE=3 SV=1 - [A0A4X1VLD0_PIG]	225.779	13.74	5	11	11	22	0.911046	0.90619	0.890605	1.20899	1.20748	1.16637	+		895	100.573	6.63916	1.32314	4.41687e-05
P83884	60S ribosomal protein L36a OS=Sus scrofa OX=9823 GN=RPL36A PE=1 SV=2 - [RL36A_PIG]	225.429	32.08	9	6	6	21	1.12832	1.0671	1.06211	0.825448	0.812437	0.816119	+		106	12.4328	10.5796	0.753332	0.000244819
A0A480VRH1	Proliferation marker protein Ki-67 isoform X1-like (Fragment) OS=Sus scrofa OX=9823 PE=4 SV=1 - [A0A480VRH1_PIG]	225.412	34.1	1	1	15	23	0.904541	0.96633	1.00162	1.15062	1.10734	1.00878	+		610	65.9432	10.1108	1.13725	0.0604107
A0A4X1TBD4	LisH domain-containing protein OS=Sus scrofa OX=9823 GN=TCOF1 PE=4 SV=1 - [A0A4X1TBD4_PIG]	224.421	14.15	10	15	15	21	1.24938	1.27599	1.20968	0.578406	0.605865	0.570099	+	+	1329	134.119	9.46631	0.469704	7.46415e-06
A0A4X1U3H6	Uridine phosphorylase OS=Sus scrofa OX=9823 GN=UPP1 PE=3 SV=1 - [A0A4X1U3H6_PIG]	224.331	12.62	3	4	4	15	1.03825	1.09944	1.03072	0.898054	0.916542	0.929791	+		309	33.5208	6.52197	0.866173	0.0039257
A0A4X1W6R5	PH domain-containing protein OS=Sus scrofa OX=9823 GN=ANLN PE=4 SV=1 - [A0A4X1W6R5_PIG]	224.262	13.41	10	11	11	21	0.986108	0.969158	0.946903	1.03348	1.10713	1.02179	+		1089	119.556	7.6499	1.08967	0.040395
A0A480VMB4	Monofunctional C1-tetrahydrofolate synthase, mitochondrial isoform 5 OS=Sus scrofa OX=9823 PE=4 SV=1 - [A0A480VMB4_PIG]	224.027	8.15	6	5	5	10	0.933106	0.907322	0.892517	1.15739	1.17457	1.17896	+		626	67.8395	6.58057	1.28467	4.40784e-05
A0A4X1VX99	Uncharacterized protein OS=Sus scrofa OX=9823 GN=SLC25A4 PE=3 SV=1 - [A0A4X1VX99_PIG]	223.73	16.54	9	1	5	10	0.816352	0.85201	0.800291	1.3828	1.31876	1.31806	+		254	28.1258	9.80322	1.62826	3.97977e-05
A0A287AIB2	Glycerol-3-phosphate dehydrogenase OS=Sus scrofa OX=9823 PE=3 SV=1 - [A0A287AIB2_PIG]	223.651	10.18	9	8	8	15	0.857154	0.856877	0.843655	1.28791	1.28541	1.2947	+		727	80.6705	6.99072	1.51231	1.25002e-07
Q2XVP5	Microtubule-associated protein RP/EB family member 1 OS=Sus scrofa OX=9823 GN=MAPRE1 PE=2 SV=1 - [Q2XVP5_PIG]	223.572	36.94	5	6	7	18	1.03666	1.08505	1.01417	0.88123	0.951995	0.918829	+		268	29.9582	5.31299	0.8776	0.0119201
A0A4X1STF8	Uncharacterized protein OS=Sus scrofa OX=9823 GN=NNT PE=4 SV=1 - [A0A4X1STF8_PIG]	223.306	7.09	6	7	7	12	0.886102	0.852491	0.883452	1.21442	1.26449	1.2069	+		1086	113.822	8.07471	1.4057	7.28031e-05
F1RYI3	Cullin associated and neddylation dissociated 1 OS=Sus scrofa OX=9823 GN=CAND1 PE=1 SV=4 - [F1RYI3_PIG]	223.249	8.62	3	1	8	17	1.09353	1.12017	1.1079	0.762591	0.778364	0.884915	+		1079	119.554	5.92236	0.730331	0.00159186
A0A5G2QA32	Protein arginine methyltransferase 1 OS=Sus scrofa OX=9823 GN=PRMT1 PE=1 SV=1 - [A0A5G2QA32_PIG]	222.897	25.85	13	7	7	20	1.12255	1.05984	1.0773	0.870068	0.86804	0.801192	+		325	37.6568	6.15088	0.778999	0.00121477
A0A480VM58	Eukaryotic translation initiation factor 3 subunit B (Fragment) OS=Sus scrofa OX=9823 PE=3 SV=1 - [A0A480VM58_PIG]	222.737	13.88	7	8	8	13	1.02916	1.07936	1.03417	0.920184	0.973185	0.924303	+		677	78.5934	5.5415	0.896578	0.00971629
A0A4X1U4Z2	IF rod domain-containing protein OS=Sus scrofa OX=9823 GN=LOC100737113 PE=3 SV=1 - [A0A4X1U4Z2_PIG]	222.332	15.51	25	5	11	22	0.686049	0.738997	0.72556	1.67205	1.44777	1.48729	+	+	503	54.6901	5.45264	2.14223	0.000321497
A0A287AG37	G3BP stress granule assembly factor 2 OS=Sus scrofa OX=9823 GN=G3BP2 PE=1 SV=1 - [A0A287AG37_PIG]	222.198	20.76	2	7	8	18	0.96652	0.951278	1.02386	1.00302	1.03151	0.918845	+		448	50.7141	5.37646	1.00398	0.927631
F1S8A5	28S ribosomal protein S26, mitochondrial OS=Sus scrofa OX=9823 GN=MRPS26 PE=1 SV=3 - [F1S8A5_PIG]	222.097	20	2	5	5	12	0.866877	0.899172	0.874954	1.21326	1.21399	1.1763	+		205	23.5825	9.90576	1.36446	3.45417e-05
A0A287AK21	Transgelin OS=Sus scrofa OX=9823 GN=TAGLN2 PE=1 SV=1 - [A0A287AK21_PIG]	221.348	38.19	9	9	9	14	1.08715	1.02468	1.11069	0.810099	0.847071	0.83443	+		199	22.3632	8.25049	0.773184	0.000942521
F6Q4F9	Cell division cycle 37 OS=Sus scrofa OX=9823 GN=CDC37 PE=1 SV=1 - [F6Q4F9_PIG]	221.346	19.65	4	7	7	20	1.14776	1.12761	1.10314	0.757156	0.766802	0.767879	+		341	39.7266	5.12256	0.678356	1.09518e-05
A0A4X1W5S3	PWWP domain-containing protein OS=Sus scrofa OX=9823 GN=PSIP1 PE=4 SV=1 - [A0A4X1W5S3_PIG]	221.338	22.64	4	9	10	22	0.989341	0.987751	0.955189	1.06808	1.03224	1.04637	+		530	60.1346	9.12939	1.07312	0.00939685
Q29320	Lactate dehydrogenase-B (Fragment) OS=Sus scrofa OX=9823 PE=2 SV=1 - [Q29320_PIG]	221.229	49	2	1	5	18	0.991522	1.04915	0.972472	1.08102	0.956819	0.965455	+		100	10.6065	8.14795	0.996731	0.94675
A0A4X1UI93	Quinone oxidoreductase OS=Sus scrofa OX=9823 GN=CRYZ PE=4 SV=1 - [A0A4X1UI93_PIG]	220.704	8.81	7	2	2	8	0.939467	0.962008	1.01587	1.04223	0.98796	1.12586	+		295	31.5436	8.38232	1.08182	0.159211
A0A286ZLH8	Uncharacterized protein OS=Sus scrofa OX=9823 GN=RPL35A PE=3 SV=1 - [A0A286ZLH8_PIG]	220.571	53.64	10	8	8	22	1.07509	1.02603	1.06999	0.880145	0.935465	0.86112	+		110	12.5298	11.063	0.844099	0.0037461
A0A4X1UHT2	Delta-1-pyrroline-5-carboxylate synthase OS=Sus scrofa OX=9823 GN=ALDH18A1 PE=3 SV=1 - [A0A4X1UHT2_PIG]	219.917	7.82	3	5	5	17	0.880671	0.86414	0.84494	1.23105	1.27086	1.26579	+		793	86.8183	7.03467	1.45485	1.72717e-05
P82460	Thioredoxin OS=Sus scrofa OX=9823 GN=TXN PE=1 SV=3 - [THIO_PIG]	219.817	32.38	8	3	3	6	1.09318	0.99182	1.13189	0.797528	0.777414	0.890673	+		105	11.8208	5.03369	0.766459	0.0100155
A0A287A7H4	CUGBP Elav-like family member 1 OS=Sus scrofa OX=9823 GN=CELF1 PE=1 SV=1 - [A0A287A7H4_PIG]	219.581	15.76	11	6	6	15	1.02777	1.03901	1.02873	0.985134	0.942319	0.913681	+		476	51.7116	8.38232	0.917825	0.015812
A0A5G2QSH2	Heterogeneous nuclear ribonucleoprotein A0 OS=Sus scrofa OX=9823 GN=HNRNPA0 PE=1 SV=1 - [A0A5G2QSH2_PIG]	219.459	19.54	7	5	7	20	1.00606	1.0748	1.01114	0.938919	0.9751	0.957809	+		302	30.6247	9.30518	0.928794	0.0399208
A0A287AKP6	Uncharacterized protein OS=Sus scrofa OX=9823 GN=UFL1 PE=1 SV=1 - [A0A287AKP6_PIG]	219.397	10.85	9	7	7	12	0.977193	0.945474	0.930518	1.0972	1.10734	1.09521	+		765	86.3129	6.32861	1.15652	0.00047635
F1RP05	DnaJ heat shock protein family (Hsp40) member A2 OS=Sus scrofa OX=9823 GN=DNAJA2 PE=1 SV=1 - [F1RP05_PIG]	219.03	21.36	3	9	9	20	0.966749	0.962496	1.00058	1.05152	1.06319	1.03766	+		412	45.6746	6.48096	1.07595	0.00629749
A0A480V2R5	26S proteasome non-ATPase regulatory subunit 6 OS=Sus scrofa OX=9823 PE=4 SV=1 - [A0A480V2R5_PIG]	218.979	21.34	6	9	9	25	1.0431	1.03943	1.0222	0.929493	0.972256	0.934866	+		389	45.5342	5.61768	0.913643	0.00389764
A0A5G2QWT4	Adaptor related protein complex 2 subunit alpha 2 OS=Sus scrofa OX=9823 GN=AP2A2 PE=1 SV=1 - [A0A5G2QWT4_PIG]	218.724	6.88	20	3	6	11	1.0288	1.03687	1.0859	0.97652	0.981023	0.971717	+		857	94.2137	6.26514	0.92946	0.0147668
A0A4X1VWZ0	Tyrosine--tRNA ligase OS=Sus scrofa OX=9823 GN=YARS2 PE=3 SV=1 - [A0A4X1VWZ0_PIG]	218.689	19.67	3	7	7	10	0.858935	0.85079	0.840304	1.28424	1.31407	1.31229	+		478	53.0038	9.24658	1.53355	2.11643e-06
A0A480YPR2	Protein PRRC2C isoform X11 OS=Sus scrofa OX=9823 PE=4 SV=1 - [A0A480YPR2_PIG]	218.62	10.6	25	23	23	36	1.03258	1.00763	0.977361	0.987219	1.01876	0.980407	+		2784	305.214	9.11475	0.989665	0.628336
A0A4X1UTC7	Isocitrate dehydrogenase [NAD] subunit, mitochondrial OS=Sus scrofa OX=9823 GN=IDH3A PE=3 SV=1 - [A0A4X1UTC7_PIG]	216.923	13.69	8	5	5	14	0.906357	0.948541	0.901652	1.16042	1.22977	1.07057	+		358	38.8608	6.91748	1.25547	0.0083627
A0A480Z7V7	DNA-directed RNA polymerase subunit OS=Sus scrofa OX=9823 PE=3 SV=1 - [A0A480Z7V7_PIG]	216.695	8.42	12	14	14	18	1.14901	1.10199	1.15256	0.743118	0.798813	0.771807	+		1769	196.468	7.1665	0.679798	9.22013e-05
A0A480VNH6	Dynamin-like 120 kDa protein, mitochondrial isoform 10 (Fragment) OS=Sus scrofa OX=9823 PE=3 SV=1 - [A0A480VNH6_PIG]	216.36	14.41	11	11	11	18	0.962912	0.947384	0.940178	1.11977	1.07392	1.07142	+		819	95.0298	6.32861	1.14546	0.00127008
A0A4X1W5Y9	Nucleoporin 50 OS=Sus scrofa OX=9823 GN=NUP50 PE=4 SV=1 - [A0A4X1W5Y9_PIG]	216.158	17.77	5	6	6	14	1.03834	1.0322	0.99595	0.992761	0.974626	0.948815	+		439	46.5603	6.7417	0.950991	0.0526126
A0A480WJ69	Nuclear cap-binding protein subunit 1 isoform 3 OS=Sus scrofa OX=9823 PE=4 SV=1 - [A0A480WJ69_PIG]	215.915	9	11	4	4	7	0.93381	0.982068	0.923924	1.07858	1.07263	1.10593	+		600	69.6412	7.21045	1.14696	0.00254433
A0A480PMR1	Sorbin and SH3 domain-containing protein 2 isoform X21 OS=Sus scrofa OX=9823 PE=4 SV=1 - [A0A480PMR1_PIG]	215.901	15.35	22	8	8	21	1.00685	1.0117	1.00879	0.977099	0.968887	1.02682	+		723	80.0692	9.39307	0.981984	0.373268
A1XQU5	60S ribosomal protein L27 OS=Sus scrofa OX=9823 GN=RPL27 PE=1 SV=1 - [RL27_PIG]	215.777	51.47	1	8	8	34	1.06495	1.06574	1.04321	0.903432	0.88704	0.873098	+		136	15.7877	10.5649	0.839213	0.000119959
A0A4X1WBL9	T-complex protein 1 subunit delta OS=Sus scrofa OX=9823 GN=CCT4 PE=3 SV=1 - [A0A4X1WBL9_PIG]	215.581	15.58	2	6	7	14	1.11707	1.07039	1.10577	0.795799	0.841329	0.846471	+		539	58.0197	7.82568	0.754153	0.000226599
G0KXP4	MHC class I antigen OS=Sus scrofa OX=9823 GN=SLA-1 PE=2 SV=1 - [G0KXP4_PIG]	215.263	19.39	563	1	4	15	1.00923	0.845966	0.851253	1.26282	1.22876	1.16581	+		361	40.0489	5.74463	1.35136	0.00639354
A0A4X1VYH7	RB binding protein 4, chromatin remodeling factor OS=Sus scrofa OX=9823 GN=RBBP4 PE=4 SV=1 - [A0A4X1VYH7_PIG]	215.195	16.63	7	2	5	11	1.05416	1.13001	1.10788	0.878718	0.84368	0.843044	+		409	45.9105	5.09717	0.779281	0.000677282
A0A5G2R457	Calcyclin binding protein OS=Sus scrofa OX=9823 GN=CACYBP PE=1 SV=1 - [A0A5G2R457_PIG]	214.791	36.28	4	6	6	15	1.14514	1.13511	1.0868	0.778466	0.778134	0.766437	+		226	26.0046	8.71924	0.689932	4.64125e-05
F1SFJ8	DnaJ homolog subfamily B member 11 OS=Sus scrofa OX=9823 GN=DNAJB11 PE=1 SV=1 - [F1SFJ8_PIG]	214.781	14.25	1	7	7	22	0.90645	0.888333	0.881338	1.16744	1.1926	1.22138	+		358	40.4726	6.31592	1.33829	6.32494e-05
A0A4X1WE54	Glucosamine 6-phosphate N-acetyltransferase OS=Sus scrofa OX=9823 GN=GNPNAT1 PE=3 SV=1 - [A0A4X1WE54_PIG]	214.757	21.47	3	3	3	9	1.07491	1.07051	1.06466	0.896683	0.930977	0.872993	+		163	18.4235	7.69385	0.841305	0.00057631
Q9MZ46	Crocalbin-like protein (Fragment) OS=Sus scrofa OX=9823 PE=2 SV=1 - [Q9MZ46_PIG]	214.637	21.28	8	6	6	18	0.910874	0.893756	0.869094	1.2407	1.21651	1.19521	+		296	34.8744	4.57666	1.36604	5.30732e-05
A0A0B8RZJ8	Guanine nucleotide binding protein (G protein), beta polypeptide 1 OS=Sus scrofa domesticus OX=9825 GN=GNB1 PE=4 SV=1 - [A0A0B8RZJ8_PIG]	213.299	17.94	5	2	5	14	0.883471	0.851201	0.916379	1.10618	1.32754	1.17762	+		340	37.353	5.99854	1.36223	0.00920299
A0A287AZ53	RNA cytidine acetyltransferase OS=Sus scrofa OX=9823 GN=NAT10 PE=3 SV=1 - [A0A287AZ53_PIG]	212.979	7.53	13	6	6	12	0.946855	0.956255	0.995749	1.0548	1.0662	1.02536	+		929	104.417	8.30908	1.08538	0.012895
I3LUZ1	Uncharacterized protein OS=Sus scrofa OX=9823 GN=RBM12 PE=1 SV=1 - [I3LUZ1_PIG]	212.684	7.04	8	2	8	16	0.892715	0.859357	0.926809	1.16877	1.24372	1.21485	+		1136	123.566	6.69775	1.35405	0.000415618
A0A4X1SS45	Actin related protein 3 OS=Sus scrofa OX=9823 PE=3 SV=1 - [A0A4X1SS45_PIG]	212.406	21.92	9	7	7	19	1.0366	1.02399	1.03416	0.962832	0.953172	0.948212	+		406	46.2836	5.88428	0.925506	0.000184165
A0A480TZS9	DnaJ homolog subfamily C member 7 isoform 1 OS=Sus scrofa OX=9823 PE=4 SV=1 - [A0A480TZS9_PIG]	211.559	21.05	9	10	10	18	1.02756	1.02839	1.04778	0.958356	0.971762	0.950613	+		456	52.33	8.38232	0.92815	0.00119516
A0A5G2R4L7	Carnitine O-acetyltransferase OS=Sus scrofa OX=9823 GN=CRAT PE=1 SV=1 - [A0A5G2R4L7_PIG]	211.376	6.59	16	4	4	12	0.898247	0.91678	0.886646	1.21272	1.12909	1.10181	+		607	68.2608	8.54346	1.27463	0.00200499
A0A287AQ14	Family with sequence similarity 83 member H OS=Sus scrofa OX=9823 GN=FAM83H PE=4 SV=2 - [A0A287AQ14_PIG]	210.69	9.29	7	9	9	11	0.893817	0.921304	0.903789	1.09127	1.18138	1.12303	+		1367	147.158	6.87354	1.24891	0.00121698
A0A286ZWI1	Fructose-bisphosphate aldolase OS=Sus scrofa OX=9823 GN=ALDOC PE=1 SV=1 - [A0A286ZWI1_PIG]	210.608	20.6	12	3	6	12	0.881968	0.780888	0.945778	1.20462	1.25375	1.29867	+		364	39.3522	6.65381	1.44023	0.00226329
A0A4X1V503	DExD-box helicase 39A OS=Sus scrofa OX=9823 GN=DDX39A PE=4 SV=1 - [A0A4X1V503_PIG]	210.381	14.75	12	4	9	23	1.05905	1.07197	1.05421	0.85427	0.882708	0.890703	+		427	49.057	5.68115	0.824959	0.000110425
A0A4X1V4U7	Pyruvate dehydrogenase E1 component subunit alpha, somatic form, mitochondrial OS=Sus scrofa OX=9823 GN=PDHA1 PE=4 SV=1 - [A0A4X1V4U7_PIG]	210.295	22.01	11	8	8	18	0.883923	0.880822	0.898037	1.24103	1.18071	1.20713	+		359	40.2311	8.23584	1.36281	6.04732e-05
F1RJ01	High mobility group protein B2 OS=Sus scrofa OX=9823 GN=HMGB2 PE=4 SV=3 - [F1RJ01_PIG]	210.15	44.29	3	9	11	22	1.04813	1.0502	0.970049	1.0324	0.949204	0.955268	+		210	24.0907	7.38623	0.95714	0.308322
A0A286ZQC1	SGT1 homolog, MIS12 kinetochore complex assembly cochaperone OS=Sus scrofa OX=9823 GN=SUGT1 PE=1 SV=1 - [A0A286ZQC1_PIG]	209.797	24.04	2	6	6	10	1.07057	1.08488	1.05216	0.927463	0.852753	0.812647	+		337	38.2661	5.5415	0.808347	0.00422484
A0A4X1UZC5	Interferon induced protein with tetratricopeptide repeats 5 OS=Sus scrofa OX=9823 PE=4 SV=1 - [A0A4X1UZC5_PIG]	209.503	18.26	3	10	10	16	1.08001	1.05501	1.05426	0.896883	0.900981	0.898289	+		482	55.8537	7.38623	0.845381	4.30694e-05
A0A4X1VC03	Tyrosine-protein phosphatase non-receptor type 12 OS=Sus scrofa OX=9823 GN=PTPN12 PE=3 SV=1 - [A0A4X1VC03_PIG]	209.49	15.86	10	11	11	15	1.08963	1.08583	1.07258	0.871391	0.82715	0.816142	+		725	81.7456	6.53662	0.774217	0.000157764
A0A4X1VGI6	Large proline-rich protein BAG6 OS=Sus scrofa OX=9823 GN=BAG6 PE=4 SV=1 - [A0A4X1VGI6_PIG]	209.463	7.97	27	5	5	9	0.942328	0.981445	0.978035	1.02253	1.12107	1.17311	+		903	96.6038	6.29053	1.14298	0.0394076
Q2EHH8	Serine/threonine-protein phosphatase OS=Sus scrofa OX=9823 GN=PPP1CA PE=1 SV=1 - [Q2EHH8_PIG]	209.453	11.82	18	4	4	14	1.02445	0.999182	0.987582	1.00683	1.04296	0.98634	+		330	37.4878	6.32861	1.00827	0.696597
A0A4X1U2A9	Receptor expression-enhancing protein OS=Sus scrofa OX=9823 GN=REEP5 PE=3 SV=1 - [A0A4X1U2A9_PIG]	208.706	29.63	9	8	8	20	0.877749	0.899897	0.896928	1.23306	1.22382	1.17201	+		189	21.371	7.82568	1.35681	9.54738e-05
A0A480I4T7	Targeting protein for Xklp2 isoform X1 OS=Sus scrofa OX=9823 PE=4 SV=1 - [A0A480I4T7_PIG]	208.519	17.03	5	10	11	19	1.01545	0.967384	0.995666	1.01586	0.991092	1.03059	+		740	85.4906	9.30518	1.01982	0.337847
A0A4X1SGR5	Elongation factor G, mitochondrial OS=Sus scrofa OX=9823 GN=GFM1 PE=3 SV=1 - [A0A4X1SGR5_PIG]	208.402	12.39	6	7	7	16	0.928508	0.912112	0.893931	1.17863	1.14642	1.14574	+		702	77.7046	7.31299	1.26923	7.63876e-05
A0A286ZTM7	Histone H3 OS=Sus scrofa OX=9823 PE=3 SV=1 - [A0A286ZTM7_PIG]	208.33	32.35	9	1	6	18	1.27485	1.21231	1.32506	0.417113	0.54482	0.540042	+	+	136	15.2144	10.8433	0.39399	0.000130606
A0A4X1UCG7	Uncharacterized protein OS=Sus scrofa OX=9823 GN=CLIP1 PE=4 SV=1 - [A0A4X1UCG7_PIG]	207.716	8.76	15	15	17	24	1.04168	1.05953	1.03161	0.957909	0.965458	0.950862	+		2147	242.879	5.41455	0.917458	0.000719315
A0A4X1UL90	LIM and SH3 domain protein 1 OS=Sus scrofa OX=9823 GN=LASP1 PE=4 SV=1 - [A0A4X1UL90_PIG]	207.559	26.54	3	7	7	18	1.0252	1.0221	0.988965	0.970664	0.977368	0.937128	+		260	29.6692	7.04932	0.950233	0.041522
A0A4X1VSV2	Peptidase_M3 domain-containing protein OS=Sus scrofa OX=9823 PE=3 SV=1 - [A0A4X1VSV2_PIG]	207.342	14.98	11	9	9	15	1.11512	1.10134	1.07732	0.818372	0.801348	0.850398	+		654	74.6047	6.34131	0.749933	0.000110844
A0A4X1SMV3	Uncharacterized protein OS=Sus scrofa OX=9823 GN=UTP14A PE=4 SV=1 - [A0A4X1SMV3_PIG]	207.161	14.05	4	7	7	11	1.2162	1.30734	1.26355	0.500315	0.468661	0.519089	+	+	662	75.1504	8.96826	0.392931	1.42261e-05
F1S182	Adaptor related protein complex 2 subunit beta 1 OS=Sus scrofa OX=9823 GN=AP2B1 PE=4 SV=4 - [F1S182_PIG]	206.726	9.07	12	3	8	16	1.04547	1.08375	1.06626	0.918617	0.947517	0.828802	+		915	101.67	5.52881	0.843358	0.0111658
A0A4X1U4P1	Uncharacterized protein OS=Sus scrofa OX=9823 GN=RPL12 PE=3 SV=1 - [A0A4X1U4P1_PIG]	206.362	23.53	13	3	3	12	0.807709	0.832001	0.839964	1.29745	1.41398	1.17504	+		153	16.4118	9.48096	1.56733	0.00253723
A0A4X1UUI3	Uncharacterized protein OS=Sus scrofa OX=9823 GN=PAPSS1 PE=3 SV=1 - [A0A4X1UUI3_PIG]	206.347	15.59	3	8	8	19	1.08	1.06754	1.07663	0.889554	0.906626	0.859367	+		603	68.5445	6.65381	0.823637	0.000187675
A0A286ZW34	Uncharacterized protein OS=Sus scrofa OX=9823 GN=MATR3 PE=1 SV=2 - [A0A286ZW34_PIG]	206.08	17.69	2	1	11	30	1.27603	1.27215	1.17685	0.523965	0.609097	0.544645	+	+	571	63.8351	6.26514	0.450387	7.88532e-05
A0A286ZNA8	Spectrin beta chain OS=Sus scrofa OX=9823 GN=SPTBN2 PE=3 SV=1 - [A0A286ZNA8_PIG]	205.968	5.1	4	7	10	12	0.974331	0.944589	1.04054	0.983272	1.04178	1.08319	+		2390	270.319	6.07471	1.05027	0.288404
A0A4X1SR56	Dihydrolipoamide acetyltransferase component of pyruvate dehydrogenase complex OS=Sus scrofa OX=9823 GN=PDHX PE=3 SV=1 - [A0A4X1SR56_PIG]	205.891	6.33	7	2	2	5	0.89302	0.903486	0.889382	1.21671	1.18418	1.18832	+		474	51.0347	7.40088	1.33632	1.08314e-05
A0A5S6HA49	40S ribosomal protein S15 OS=Sus scrofa OX=9823 GN=RPS15 PE=4 SV=1 - [A0A5S6HA49_PIG]	205.38	14.18	6	3	3	36	1.09035	1.06679	1.04687	0.915362	0.864222	0.86352	+		141	16.5599	10.4624	0.824938	0.000924238
A0A4X1W5I7	Multifunctional fusion protein OS=Sus scrofa OX=9823 GN=ALDH4A1 PE=3 SV=1 - [A0A4X1W5I7_PIG]	205.363	11.19	5	7	7	14	0.86481	0.870689	0.835636	1.29648	1.31323	1.17992	+		563	61.7726	7.88428	1.47391	0.000719751
A0A480DUI2	Poly [ADP-ribose] polymerase OS=Sus scrofa OX=9823 PE=4 SV=1 - [A0A480DUI2_PIG]	204.747	18.8	8	8	8	13	1.03905	1.01736	1.03661	0.933204	0.939282	0.95681	+		532	59.9877	7.73779	0.914736	0.000873206
F1SUD6	Family with sequence similarity 120A OS=Sus scrofa OX=9823 GN=FAM120A PE=1 SV=3 - [F1SUD6_PIG]	203.95	7.17	4	6	6	7	1.06171	1.01196	1.01543	0.983119	0.901255	0.955256	+		1115	121.338	8.89502	0.919243	0.045085
A0A4X1UXQ9	Uncharacterized protein OS=Sus scrofa OX=9823 GN=CNOT1 PE=4 SV=1 - [A0A4X1UXQ9_PIG]	203.719	4.01	8	7	7	12	1.00283	1.07528	1.04646	0.86258	0.969516	0.900752	+		2142	240.695	6.96143	0.874633	0.0257679
A0A5G2RGV9	RRM domain-containing protein OS=Sus scrofa OX=9823 GN=EIF4H PE=1 SV=1 - [A0A5G2RGV9_PIG]	203.647	18.78	10	5	5	13	1.07217	1.02363	1.0444	0.956022	0.942771	0.950046	+		213	23.4669	9.23193	0.907216	0.00263397
A0A287BDR8	Uncharacterized protein OS=Sus scrofa OX=9823 GN=DDRGK1 PE=1 SV=2 - [A0A287BDR8_PIG]	203.64	17.06	9	5	5	9	0.993902	0.969074	0.928344	1.13205	1.04185	1.06267	+		299	34.1639	5.04639	1.11941	0.0259033
A0A286ZKW2	Paraspeckle component 1 OS=Sus scrofa OX=9823 GN=PSPC1 PE=1 SV=1 - [A0A286ZKW2_PIG]	203.595	24.18	9	13	14	18	1.07457	1.06692	1.01837	0.902439	0.894485	0.873805	+		521	58.3521	6.99072	0.845206	0.0011316
Q29223	60S ribosomal protein L34 OS=Sus scrofa OX=9823 GN=RPL34 PE=1 SV=3 - [RL34_PIG]	203.592	37.61	2	6	6	11	1.13772	1.00495	1.10262	0.806112	0.773486	0.782289	+		117	13.2845	11.4731	0.727789	0.00197206
A0A4X1SHE0	Uncharacterized protein OS=Sus scrofa OX=9823 GN=ANP32E PE=4 SV=1 - [A0A4X1SHE0_PIG]	203.3	10.61	3	3	3	7	1.16591	1.1167	1.13561	0.75804	0.737491	0.731903	+		264	30.3008	3.90381	0.651636	1.7236e-05
A0A287BN67	Nucleosome assembly protein 1 like 1 OS=Sus scrofa OX=9823 GN=NAP1L1 PE=1 SV=2 - [A0A287BN67_PIG]	203.08	13.33	10	2	3	10	1.19424	1.23921	1.2384	0.532497	0.610799	0.578477	+	+	300	34.9592	4.66553	0.468913	1.80357e-05
A0A480HZB3	Asparagine synthetase OS=Sus scrofa OX=9823 PE=4 SV=1 - [A0A480HZB3_PIG]	202.499	12.7	5	7	7	32	1.09467	1.08861	1.07847	0.846686	0.797812	0.820052	+		559	64.1176	6.7417	0.755591	5.80341e-05
A0A4X1T9I5	Solute carrier family 7 member 5 OS=Sus scrofa OX=9823 GN=SLC7A5 PE=4 SV=1 - [A0A4X1T9I5_PIG]	202.46	3.17	5	2	2	4	0.979623	0.963353	1.02165	1.02799	1.02544	0.998959	+		473	51.2216	7.91357	1.02961	0.211562
A0A287B931	RAP1B, member of RAS oncogene family OS=Sus scrofa OX=9823 GN=RAP1B PE=1 SV=2 - [A0A287B931_PIG]	201.966	33.33	8	2	5	12	1.06884	1.08599	1.02103	0.896504	0.910779	0.900507	+		165	18.7666	8.52881	0.852617	0.00142834
A0A5G2R0S1	Leucyl-tRNA synthetase OS=Sus scrofa OX=9823 GN=LARS PE=1 SV=1 - [A0A5G2R0S1_PIG]	201.471	11.8	20	13	13	20	1.03961	1.07855	1.06254	0.941546	0.889306	0.923344	+		1144	130.933	6.59521	0.865911	0.00171552
A0A287ASJ1	Erythrocyte membrane protein band 4.1 like 2 OS=Sus scrofa OX=9823 GN=EPB41L2 PE=1 SV=2 - [A0A287ASJ1_PIG]	201.447	15.91	23	1	12	19	1.0388	1.05823	1.09954	0.851185	0.970578	0.823053	+		943	104.448	5.23682	0.827394	0.0194152
A0A287AFR1	Eukaryotic translation initiation factor 4 gamma 3 OS=Sus scrofa OX=9823 GN=EIF4G3 PE=1 SV=2 - [A0A287AFR1_PIG]	201.44	7.77	20	8	12	17	1.08136	1.05231	1.07684	0.884527	0.917944	0.875977	+		1505	167.297	5.18604	0.834276	0.00034693
A0A4X1W888	Uncharacterized protein OS=Sus scrofa OX=9823 GN=THOC2 PE=4 SV=1 - [A0A4X1W888_PIG]	200.752	6.97	9	10	10	16	1.0388	1.00732	0.984174	0.990366	0.989759	1.00633	+		1563	179.193	8.32373	0.985532	0.431771
A0A480W9G4	40S ribosomal protein S13 OS=Sus scrofa OX=9823 PE=3 SV=1 - [A0A480W9G4_PIG]	200.221	26.35	5	4	4	15	1.00489	1.04726	1.04137	1.00805	0.92423	0.947343	+		148	16.8675	10.4478	0.930856	0.0653314
A0A5G2RNN3	TNF alpha induced protein 2 OS=Sus scrofa OX=9823 GN=TNFAIP2 PE=4 SV=1 - [A0A5G2RNN3_PIG]	200.019	10.99	3	7	7	10	1.10389	1.09721	1.09404	0.827822	0.846714	0.835453	+		655	73.0965	6.85889	0.761723	1.89176e-06
D7RK08	Transferrin receptor protein OS=Sus scrofa OX=9823 GN=TFRC PE=4 SV=1 - [D7RK08_PIG]	199.927	5.6	6	4	4	12	0.895642	0.884789	0.867099	1.25406	1.22351	1.19265	+		768	86.0375	6.30322	1.38628	6.39178e-05
A0A0B8RVS2	Proteasome-associated protein ECM29-like protein OS=Sus scrofa domesticus OX=9825 GN=KIAA0368 PE=4 SV=1 - [A0A0B8RVS2_PIG]	199.703	6.92	13	11	11	19	1.0802	1.04595	1.05776	0.846293	0.885949	0.872988	+		1791	197.626	7.1665	0.818248	0.000233816
A0A4X1V1F3	Uncharacterized protein OS=Sus scrofa OX=9823 GN=CD2AP PE=4 SV=1 - [A0A4X1V1F3_PIG]	198.891	22.73	10	15	15	34	1.09018	1.09061	1.04093	0.907061	0.871178	0.855195	+		638	70.9839	6.23975	0.817402	0.000957596
A0A480R3K2	Golgin subfamily B member 1 isoform X6 OS=Sus scrofa OX=9823 PE=4 SV=1 - [A0A480R3K2_PIG]	198.77	6	29	15	15	19	0.997328	0.978219	0.980998	1.07501	1.05265	1.03363	+		2898	334.283	5.0083	1.06925	0.00694522
A0A287AI71	Uncharacterized protein OS=Sus scrofa OX=9823 GN=PNN PE=1 SV=1 - [A0A287AI71_PIG]	198.662	22.19	10	14	14	19	1.07957	1.0734	1.05968	0.877802	0.843145	0.789803	+		712	80.9144	7.86963	0.781521	0.000877149
A0A287BTC2	DNA-(apurinic or apyrimidinic site) lyase OS=Sus scrofa OX=9823 GN=APEX1 PE=1 SV=1 - [A0A287BTC2_PIG]	198.507	13.84	2	4	4	9	0.988915	1.01458	0.938899	1.05817	1.07933	1.04964	+		318	35.3761	7.92822	1.08318	0.0269746
Q3YLA6	Serine/arginine-rich splicing factor 1 OS=Sus scrofa OX=9823 GN=SRSF1 PE=2 SV=3 - [SRSF1_PIG]	198.452	32.26	6	8	8	16	0.990337	1.06271	1.01538	0.9497	0.996671	0.911522	+		248	27.7278	10.3599	0.931386	0.0969976
Q767L0	ATP-binding cassette sub-family F member 1 OS=Sus scrofa OX=9823 GN=ABCF1 PE=3 SV=1 - [ABCF1_PIG]	198.048	9.91	3	1	5	11	1.10897	0.980208	1.10896	0.85963	0.91899	0.88457	+		807	91.5802	7.15186	0.832732	0.0182046
G8ENL4	FUS OS=Sus scrofa OX=9823 GN=FUS PE=2 SV=1 - [G8ENL4_PIG]	197.908	14.31	3	6	6	12	0.9569	0.983049	0.964042	1.10823	1.13804	1.11412	+		517	52.4915	9.36377	1.15716	0.000222788
A0A4X1VTC8	Jupiter microtubule associated homolog 2 OS=Sus scrofa OX=9823 GN=JPT2 PE=4 SV=1 - [A0A4X1VTC8_PIG]	197.794	40.12	5	4	4	8	1.01929	1.01887	1.01637	0.950006	1.06635	0.984192	+		172	18.1341	8.74854	0.982326	0.62983
B1NI70	Adenylate kinase 4, mitochondrial OS=Sus scrofa OX=9823 GN=AK3L1 PE=1 SV=1 - [B1NI70_PIG]	197.77	15.7	4	3	3	12	0.88174	0.884135	0.868831	1.25395	1.24329	1.25044	+		223	25.2753	8.39697	1.42243	3.32643e-07
A0A480MAQ6	Lysine--tRNA ligase (Fragment) OS=Sus scrofa OX=9823 PE=3 SV=1 - [A0A480MAQ6_PIG]	197.667	18.27	16	10	10	28	1.0455	1.04012	1.05021	0.941594	0.918044	0.890659	+		542	61.7062	6.11279	0.877054	0.00102007
A0A481D4T2	Guanine nucleotide-binding protein G(I)/G(S)/G(T) subunit beta-2 OS=Sus scrofa OX=9823 PE=4 SV=1 - [A0A481D4T2_PIG]	196.77	12.17	7	1	4	13	0.875494	0.721521	0.862994	1.23312	1.55355	1.25832	+		337	36.9779	6.17627	1.6443	0.00980451
A0A4X1SSA7	Fibrillarin OS=Sus scrofa OX=9823 GN=FBL PE=3 SV=1 - [A0A4X1SSA7_PIG]	196.284	30.72	5	10	10	27	1.0072	0.984794	0.985938	1.03175	0.997734	0.979225	+		319	33.5743	10.0522	1.01034	0.579178
A0A480KJU3	Band 4.1-like protein 2 isoform X1 OS=Sus scrofa OX=9823 PE=4 SV=1 - [A0A480KJU3_PIG]	195.729	14.62	5	1	12	19	1.05423	0.951336	1.06329	0.828646	1.04237	1.01454	+		1026	114.151	5.32568	0.94027	0.466966
A0A4X1V0U3	MHD domain-containing protein OS=Sus scrofa OX=9823 GN=AP1M1 PE=3 SV=1 - [A0A4X1V0U3_PIG]	195.545	14.86	12	4	4	7	1.00364	1.07259	0.969669	1.02002	1.01627	1.00776	+		397	45.6896	7.06396	0.999388	0.984714
A0A5G2RKZ9	Unconventional myosin-VI OS=Sus scrofa OX=9823 GN=MYO6 PE=1 SV=1 - [A0A5G2RKZ9_PIG]	195.325	12.6	8	15	15	22	1.05166	1.03838	1.01731	0.947678	0.917483	0.949348	+		1230	142.581	8.32373	0.905758	0.00246893
A0A4X1SLL7	Uncharacterized protein OS=Sus scrofa OX=9823 GN=DDX6 PE=3 SV=1 - [A0A4X1SLL7_PIG]	195.007	13.13	4	4	4	7	1.04674	1.06357	1.03848	0.963243	0.892861	0.860006	+		434	49.0736	8.74854	0.862589	0.0100083
A0A480YLE4	Serine-threonine kinase receptor-associated protein OS=Sus scrofa OX=9823 GN=STRAP PE=1 SV=1 - [A0A480YLE4_PIG]	194.475	18.86	1	1	5	14	1.24527	1.16276	1.18487	0.667792	0.614149	0.639297	+		350	38.478	5.12256	0.534732	4.39651e-05
A0A286ZJ91	Vasodilator stimulated phosphoprotein OS=Sus scrofa OX=9823 GN=VASP PE=4 SV=2 - [A0A286ZJ91_PIG]	194.408	24.17	6	1	9	17	1.17195	1.19758	1.12346	0.718892	0.72109	0.664504	+		360	38.3744	8.89502	0.602489	8.46284e-05
A0A480PWX7	Glutamine--tRNA ligase isoform a OS=Sus scrofa OX=9823 GN=QARS PE=3 SV=1 - [A0A480PWX7_PIG]	194.323	17.84	4	12	12	18	1.04554	1.05729	1.06578	0.898313	0.912744	0.903443	+		712	80.9511	6.80029	0.856685	3.07618e-05
A0A5G2R0M9	Aldo_ket_red domain-containing protein OS=Sus scrofa OX=9823 GN=AKR7A2 PE=1 SV=1 - [A0A5G2R0M9_PIG]	193.935	12.5	2	3	3	11	1.00662	1.0025	1.03362	0.945127	0.943018	0.937421	+		336	37.3009	9.15869	0.928625	0.00195169
A0A4X1SXI6	40S ribosomal protein S16 OS=Sus scrofa OX=9823 GN=RPS16 PE=3 SV=1 - [A0A4X1SXI6_PIG]	193.785	58.93	1	1	7	13	1.04544	1.21332	1.1602	0.683755	0.708186	0.847179	+		112	12.661	10.1255	0.654911	0.00519963
F1SVA6	Small nuclear ribonucleoprotein U5 subunit 40 OS=Sus scrofa OX=9823 GN=SNRNP40 PE=4 SV=3 - [F1SVA6_PIG]	193.739	19.44	4	4	4	13	1.07487	1.05306	1.05018	0.924675	0.910143	0.842461	+		355	39.0087	8.22119	0.842412	0.00324704
A0A5S6FV10	Dihydrolipoyllysine-residue succinyltransferase component of 2-oxoglutarate dehydrogenase complex, mitochondrial OS=Sus scrofa OX=9823 GN=DLST PE=4 SV=1 - [A0A5S6FV10_PIG]	193.348	9.49	6	4	4	12	0.894544	0.856826	0.850351	1.25493	1.27165	1.24629	+		432	46.3732	7.41553	1.45015	1.53763e-05
A0A480MED4	tRNA (Cytosine(34)-C(5))-methyltransferase isoform 1 OS=Sus scrofa OX=9823 PE=3 SV=1 - [A0A480MED4_PIG]	193.072	21.08	13	3	14	19	1.18933	1.15962	1.14671	0.696679	0.725232	0.742991	+		688	77.7244	7.48877	0.61931	1.78277e-05
A0A287AYY7	Leucine rich repeat containing 47 OS=Sus scrofa OX=9823 GN=LRRC47 PE=1 SV=1 - [A0A287AYY7_PIG]	192.903	15.78	3	8	8	11	1.05919	1.06691	1.05315	0.86737	0.931267	0.937751	+		583	63.911	8.27979	0.860704	0.00293644
F1RV70	NADPH:adrenodoxin oxidoreductase, mitochondrial OS=Sus scrofa OX=9823 GN=FDXR PE=3 SV=2 - [F1RV70_PIG]	192.749	14.47	12	6	6	13	0.854684	0.855357	0.874938	1.32857	1.27076	1.25484	+		463	50.8146	9.27588	1.49099	5.46937e-05
A0A286ZQS7	Sec1 family domain containing 1 OS=Sus scrofa OX=9823 GN=SCFD1 PE=1 SV=2 - [A0A286ZQS7_PIG]	192.719	6.4	13	3	3	7	0.953988	0.96124	0.966268	1.07679	1.06556	1.09338	+		578	65.8777	5.56689	1.12293	0.000181049
Q6DUB7	Stathmin OS=Sus scrofa OX=9823 GN=STMN1 PE=2 SV=3 - [STMN1_PIG]	192.629	38.26	13	7	7	20	1.12412	1.14207	1.11965	0.7841	0.768685	0.760335	+		149	17.292	5.97314	0.683175	3.32218e-06
A0A5G2R143	Craniofacial development protein 1 OS=Sus scrofa OX=9823 GN=CFDP1 PE=1 SV=1 - [A0A5G2R143_PIG]	192.196	15.19	5	3	3	9	1.11162	1.06495	1.06764	0.856962	0.875864	0.82727	+		270	29.7476	4.76709	0.789128	0.000386533
A0A4X1SMZ1	AP-1 complex subunit gamma OS=Sus scrofa OX=9823 GN=AP1G1 PE=3 SV=1 - [A0A4X1SMZ1_PIG]	192.148	4.87	2	4	4	11	1.01522	1.00655	1.03843	0.919723	0.960497	0.9421	+		822	91.3391	6.80029	0.922267	0.0063682
A0A480WR16	Epidermal growth factor receptor isoform a OS=Sus scrofa OX=9823 PE=4 SV=1 - [A0A480WR16_PIG]	192.01	7.95	13	4	4	9	0.916707	0.945917	0.938068	1.13446	1.08213	1.12276	+		667	73.3747	7.69385	1.19233	0.000579902
A0A287BJ33	Platelet-activating factor acetylhydrolase IB subunit alpha OS=Sus scrofa OX=9823 GN=PAFAH1B1 PE=1 SV=1 - [A0A287BJ33_PIG]	191.937	21.32	5	6	7	18	1.08898	1.03171	1.06444	0.905641	0.888327	0.896596	+		394	44.8182	7.53271	0.844724	0.000681076
A0A4X1U536	Uncharacterized protein OS=Sus scrofa OX=9823 GN=UPF1 PE=4 SV=1 - [A0A4X1U536_PIG]	191.926	10.26	2	9	9	14	1.05037	1.08065	1.01574	0.99437	0.907984	0.929736	+		1043	115.867	7.54736	0.900001	0.0305879
A0A4X1U6S2	Uncharacterized protein OS=Sus scrofa OX=9823 GN=TOR1AIP1 PE=4 SV=1 - [A0A4X1U6S2_PIG]	191.536	10.68	6	4	5	11	0.953852	0.922712	0.98382	1.00402	1.18719	1.11045	+		590	66.8166	6.43018	1.15427	0.0582804
F1RHW4	RAS related OS=Sus scrofa OX=9823 GN=RRAS PE=1 SV=1 - [F1RHW4_PIG]	191.349	20.64	5	3	3	6	1.00778	0.977593	1.02374	1.02816	0.96946	1.00103	+		218	23.7521	6.93213	0.996524	0.880118
A0A481C945	Farnesyl pyrophosphate synthase isoform a OS=Sus scrofa OX=9823 PE=3 SV=1 - [A0A481C945_PIG]	191.307	8.75	2	1	3	6	1.07138	1.09768	1.09276	0.823766	0.872915	0.834343	+		377	43.2983	6.43018	0.775957	0.000137103
A0A287BTJ4	Paxillin OS=Sus scrofa OX=9823 GN=PXN PE=3 SV=2 - [A0A287BTJ4_PIG]	191.292	10.61	9	4	4	8	1.13236	1.06662	1.0759	0.863597	0.859638	0.824004	+		556	60.9724	6.91748	0.777811	0.000547426
A0A4X1TJN2	Succinate dehydrogenase [ubiquinone] flavoprotein subunit, mitochondrial OS=Sus scrofa OX=9823 PE=3 SV=1 - [A0A4X1TJN2_PIG]	190.853	15.47	11	9	9	21	0.953672	0.900605	0.900502	1.21702	1.1559	1.14451	+		614	67.4385	6.78564	1.27684	0.00089041
A0A4X1SU71	BCL2 associated athanogene 3 OS=Sus scrofa OX=9823 GN=BAG3 PE=4 SV=1 - [A0A4X1SU71_PIG]	190.831	13.85	6	5	5	9	1.07851	1.07931	1.0658	0.904492	0.834423	0.836029	+		520	55.6442	6.771	0.798775	0.000775608
A0A4X1V2B7	Uncharacterized protein OS=Sus scrofa OX=9823 GN=ZC3H11A PE=4 SV=1 - [A0A4X1V2B7_PIG]	190.402	15.51	2	10	10	16	1.03732	1.01806	1.01259	0.940804	0.97833	1.00542	+		793	87.2653	8.71924	0.953253	0.0769052
A0A4X1VGP9	Ferritin OS=Sus scrofa OX=9823 GN=FTH1 PE=3 SV=1 - [A0A4X1VGP9_PIG]	190.12	12.15	3	2	2	11	1.11828	1.05437	1.07578	0.865675	0.901004	0.873122	+		181	21.1723	5.84619	0.81264	0.000721054
A0A4X1SQW0	Uncharacterized protein OS=Sus scrofa OX=9823 GN=MRPS31 PE=4 SV=1 - [A0A4X1SQW0_PIG]	189.662	14.47	7	6	6	9	0.947248	0.912394	0.873255	1.18007	1.26251	1.14052	+		387	43.9278	8.39697	1.3111	0.00247228
A0A4X1VCL1	AAA domain-containing protein OS=Sus scrofa OX=9823 GN=PSMC2 PE=3 SV=1 - [A0A4X1VCL1_PIG]	189.47	23.33	5	8	8	19	1.07489	1.09035	1.0976	0.876569	0.888087	0.881671	+		433	48.6031	5.94775	0.811051	1.04459e-05
P63246	Receptor of activated protein C kinase 1 OS=Sus scrofa OX=9823 GN=RACK1 PE=1 SV=3 - [RACK1_PIG]	188.588	22.71	6	7	7	16	1.00899	0.953421	1.03058	0.997796	0.976884	0.993732	+		317	35.0546	7.69385	0.991789	0.748604
A0A286ZUV8	Eukaryotic translation initiation factor 5A OS=Sus scrofa OX=9823 GN=EIF5A PE=1 SV=1 - [A0A286ZUV8_PIG]	188.543	35.71	5	3	8	47	1.14374	1.11149	1.10722	0.760725	0.769453	0.7699	+		154	16.8214	5.23682	0.684049	7.6108e-06
I3LQS7	Ribosomal RNA processing 9, U3 small nucleolar RNA binding protein OS=Sus scrofa OX=9823 GN=RRP9 PE=4 SV=2 - [I3LQS7_PIG]	188.023	13.05	4	6	6	11	1.03861	1.0295	1.04707	0.903927	0.898155	0.981268	+		475	51.9656	7.73779	0.893478	0.0153988
K7GSE0	Leucine zipper and EF-hand containing transmembrane protein 1 OS=Sus scrofa OX=9823 GN=LETM1 PE=1 SV=3 - [K7GSE0_PIG]	187.993	9.17	5	3	6	12	0.884685	0.848659	0.826253	1.29949	1.27764	1.28869	+		720	80.6688	6.69775	1.51033	1.79123e-05
A0A480NJN6	39S ribosomal protein L37, mitochondrial isoform 2 OS=Sus scrofa OX=9823 PE=4 SV=1 - [A0A480NJN6_PIG]	187.793	18.25	6	6	6	9	0.939876	0.978943	0.980699	1.07297	1.07479	1.06494	+		400	45.3125	8.60205	1.10801	0.00157639
A0A480VMZ2	Zyxin OS=Sus scrofa OX=9823 PE=4 SV=1 - [A0A480VMZ2_PIG]	187.699	23.38	12	8	8	19	1.0023	1.00884	0.984312	1.01076	0.994202	1.00105	+		556	59.7295	6.40479	1.00352	0.708671
A0A4X1VH50	WD_REPEATS_REGION domain-containing protein OS=Sus scrofa OX=9823 GN=DYNC1I2 PE=4 SV=1 - [A0A4X1VH50_PIG]	187.4	11.11	11	7	7	16	1.11869	1.05757	1.04286	0.892064	0.867949	0.864309	+		612	68.4367	5.2876	0.815229	0.00132653
A0A4X1SH01	S-formylglutathione hydrolase OS=Sus scrofa OX=9823 GN=ESD PE=3 SV=1 - [A0A4X1SH01_PIG]	187.389	8.7	4	3	3	9	1.08821	1.03563	1.00716	0.949439	0.955568	0.959618	+		253	28.2128	6.60986	0.914927	0.0206311
F1S408	Family with sequence similarity 98 member A OS=Sus scrofa OX=9823 GN=FAM98A PE=1 SV=1 - [F1S408_PIG]	187.026	14.42	4	5	6	26	1.02635	1.04441	1.03284	0.956624	0.95204	0.933358	+		520	55.2903	8.95361	0.915717	0.000598363
A0A287AV94	Nucleoporin 98 OS=Sus scrofa OX=9823 GN=NUP98 PE=1 SV=1 - [A0A287AV94_PIG]	186.528	4.84	19	8	8	15	0.921925	0.957911	0.944783	1.1086	1.12358	1.10244	+		1571	171.784	6.0874	1.18056	0.000156067
A0A4X1UGA3	Uncharacterized protein OS=Sus scrofa OX=9823 GN=EIF4E PE=3 SV=1 - [A0A4X1UGA3_PIG]	186.06	18.92	4	3	3	6	1.05635	1.12511	1.03449	0.917026	0.904048	0.894454	+		185	21.0224	5.61768	0.844391	0.00402413
A0A287AQE8	Inositol 1,4,5-trisphosphate receptor type 2 OS=Sus scrofa OX=9823 GN=ITPR2 PE=4 SV=1 - [A0A287AQE8_PIG]	185.638	5.13	25	9	13	19	0.906961	0.887357	0.939798	1.14322	1.13058	1.14138	+		2670	304.914	6.45557	1.2491	0.000136263
A0A5G2QYQ7	Alpha-1,4 glucan phosphorylase OS=Sus scrofa OX=9823 GN=PYGB PE=1 SV=1 - [A0A5G2QYQ7_PIG]	185.554	10.67	11	6	8	12	0.926649	0.91904	1.00815	1.07973	1.01647	1.04459	+		778	88.8806	7.21045	1.10055	0.0477031
A0A5G2Q8W1	Chloride intracellular channel protein OS=Sus scrofa OX=9823 GN=CLIC4 PE=1 SV=1 - [A0A5G2Q8W1_PIG]	185.315	31.22	2	5	5	11	0.997774	1.01312	0.969913	1.05109	1.02075	0.959534	+		237	27.1809	5.75732	1.01697	0.601234
F1S2Y5	Centromere protein F OS=Sus scrofa OX=9823 GN=CENPF PE=4 SV=4 - [F1S2Y5_PIG]	185.219	6.92	7	18	18	22	0.991654	0.978091	0.989064	1.03062	1.04274	1.04928	+		3035	347.347	5.08447	1.05537	0.00135366
A0A4X1WA64	Actin-related protein 2 OS=Sus scrofa OX=9823 GN=ACTR2 PE=3 SV=1 - [A0A4X1WA64_PIG]	184.87	13.66	8	4	4	10	0.986649	1.04724	1.06342	0.949851	0.926822	0.932066	+		322	36.2601	8.11865	0.906832	0.0168882
A0A4X1V126	Fe-S cluster assembly protein DRE2 OS=Sus scrofa OX=9823 GN=CIAPIN1 PE=3 SV=1 - [A0A4X1V126_PIG]	184.622	18.03	8	4	4	10	1.06191	1.08088	1.03544	0.921604	0.881114	0.887312	+		244	25.9073	5.69385	0.846394	0.00087018
A0A481CWJ3	Glutaredoxin-3 OS=Sus scrofa OX=9823 PE=4 SV=1 - [A0A481CWJ3_PIG]	184.301	14.29	9	5	5	13	1.11891	1.06946	1.09104	0.820167	0.824247	0.810792	+		287	32.2715	5.73193	0.748672	5.03109e-05
F1S0R7	NOP2/Sun RNA methyltransferase 2 OS=Sus scrofa OX=9823 GN=NSUN2 PE=3 SV=3 - [F1S0R7_PIG]	183.988	18.67	9	2	13	18	1.23563	1.15303	1.1851	0.71253	0.597666	0.643812	+		766	85.6752	5.92236	0.546766	0.000194464
A0A4X1VKP0	Non-specific serine/threonine protein kinase OS=Sus scrofa OX=9823 GN=RPS6KA1 PE=4 SV=1 - [A0A4X1VKP0_PIG]	183.802	17.24	44	7	10	13	1.02927	1.00459	0.999683	0.98461	0.97849	1.04555	+		702	79.1631	8.35303	0.991792	0.739482
A0A480IQC6	Cytochrome b-c1 complex subunit 2, mitochondrial OS=Sus scrofa OX=9823 PE=3 SV=1 - [A0A480IQC6_PIG]	183.769	14.12	6	5	5	10	0.851374	0.858948	0.921773	1.17985	1.25163	1.23472	+		439	46.586	7.98682	1.39288	0.000376934
A0A480TPR1	Eukaryotic peptide chain release factor GTP-binding subunit ERF3A isoform 1 OS=Sus scrofa OX=9823 PE=4 SV=1 - [A0A480TPR1_PIG]	183.686	23.73	9	4	12	21	1.16239	1.09968	1.12872	0.730287	0.782153	0.78909	+		451	50.6772	6.84424	0.678759	0.000151011
A0A480MC75	Ataxin-2-like protein isoform D OS=Sus scrofa OX=9823 PE=4 SV=1 - [A0A480MC75_PIG]	183.472	15.74	17	12	13	20	1.00601	0.978526	0.984637	0.998149	1.00129	1.01261	+		864	91.2849	9.14404	1.01444	0.203826
A0A3G5MYQ2	MHC class I antigen (Fragment) OS=Sus scrofa OX=9823 GN=SLA-2 PE=2 SV=1 - [A0A3G5MYQ2_PIG]	182.983	20.65	634	1	4	15	1.02951	0.986692	0.992564	1.08564	0.974011	1.04264	+		339	37.9448	5.47803	1.03109	0.425336
A0A4X1SGM5	TRASH domain-containing protein OS=Sus scrofa OX=9823 GN=RPL24 PE=4 SV=1 - [A0A4X1SGM5_PIG]	182.52	30.07	5	6	6	17	1.11139	1.10265	1.06018	0.861856	0.870216	0.838593	+		143	16.383	10.9897	0.785122	0.00021966
A0A480T7Z5	Serine/threonine-protein phosphatase 1 regulatory subunit 10 isoform X1 OS=Sus scrofa OX=9823 PE=4 SV=1 - [A0A480T7Z5_PIG]	182.518	9.53	4	8	8	13	1.06504	1.02688	1.02379	0.919799	0.949782	0.906344	+		881	93.5407	9.20264	0.890945	0.00357791
A0A480PFJ9	Cytochrome b5 type B OS=Sus scrofa OX=9823 PE=3 SV=1 - [A0A480PFJ9_PIG]	182.353	38.19	7	4	4	9	0.919084	0.840409	0.853142	1.21136	1.21411	1.31263	+		144	16.1888	5.04639	1.43078	0.000812618
A0A287A5M7	Aldo-keto reductase family 1 member B1 OS=Sus scrofa OX=9823 GN=AKR1B1 PE=4 SV=2 - [A0A287A5M7_PIG]	182.326	16.45	21	4	5	22	1.06211	1.09797	1.10028	0.868531	0.826037	0.860184	+		304	34.5727	6.01123	0.78358	0.000195201
A0A5G2R267	Methylthioribulose-1-phosphate dehydratase OS=Sus scrofa OX=9823 GN=APIP PE=1 SV=1 - [A0A5G2R267_PIG]	182.299	27.8	9	5	5	9	1.06692	1.11086	1.07085	0.869845	0.868875	0.850571	+		241	27.0322	6.96143	0.79704	0.00013913
A0A480L9C2	Peroxisomal biogenesis factor 19 isoform a OS=Sus scrofa OX=9823 PE=4 SV=1 - [A0A480L9C2_PIG]	182.187	19.44	5	5	5	7	1.08781	1.06315	1.0469	0.854136	0.857653	0.889882	+		288	31.7153	4.42432	0.813565	0.000269742
A0A287ATI9	Nucleobindin 1 OS=Sus scrofa OX=9823 GN=NUCB1 PE=1 SV=1 - [A0A287ATI9_PIG]	182.131	24.26	7	6	7	9	0.940999	0.987882	1.0491	1.02209	1.13148	1.01286	+		408	47.7646	5.19873	1.06328	0.271633
A0A4X1UCV5	KOW domain-containing protein OS=Sus scrofa OX=9823 GN=RPL26L1 PE=3 SV=1 - [A0A4X1UCV5_PIG]	182	29.66	2	1	7	13	1.04877	0.987767	0.947887	1.00215	1.02029	1.03729	+		145	17.2456	10.5503	1.02523	0.464022
A0A4X1V341	PDS5 cohesin associated factor A OS=Sus scrofa OX=9823 PE=4 SV=1 - [A0A4X1V341_PIG]	181.828	13.7	7	14	15	22	1.00748	0.992106	0.993854	1.01111	0.983463	0.964596	+		1153	129.337	8.1333	0.988551	0.47068
A0A480PZV3	26S proteasome regulatory subunit 8 isoform 1 (Fragment) OS=Sus scrofa OX=9823 PE=3 SV=1 - [A0A480PZV3_PIG]	181.727	17.95	22	4	5	9	1.00799	0.957624	0.991749	1.04248	0.981706	1.09424	+		351	39.1497	7.94287	1.05446	0.207556
A0A4X1UQS0	Cytochrome c heme lyase OS=Sus scrofa OX=9823 GN=HCCS PE=3 SV=1 - [A0A4X1UQS0_PIG]	181.712	25.74	6	5	5	7	0.933917	0.920158	0.935688	1.17831	1.13648	1.14813	+		272	30.8068	6.0874	1.2413	7.44484e-05
A0A4X1UHY3	Serrate, RNA effector molecule OS=Sus scrofa OX=9823 GN=SRRT PE=4 SV=1 - [A0A4X1UHY3_PIG]	181.676	17.49	5	15	15	25	1.03428	1.02907	1.02919	0.938376	0.934798	0.969946	+		875	100.501	6.01123	0.919347	0.00181695
A0A4X1UWV0	Ubiquinone biosynthesis protein OS=Sus scrofa OX=9823 GN=COQ9 PE=3 SV=1 - [A0A4X1UWV0_PIG]	180.783	10.19	7	1	1	2	0.8375	0.922641	0.859552	1.23528	1.32439	1.15701	+		206	22.8033	6.80029	1.41874	0.00259866
A0A4X1THF3	Elongation factor Tu GTP binding domain containing 2 OS=Sus scrofa OX=9823 GN=EFTUD2 PE=4 SV=1 - [A0A4X1THF3_PIG]	180.65	9.96	8	7	7	10	1.03726	1.04897	1.04663	0.898553	0.965885	0.93087	+		904	101.754	5.021	0.892255	0.00470686
A0A480TWI0	40S ribosomal protein S5 (Fragment) OS=Sus scrofa OX=9823 PE=3 SV=1 - [A0A480TWI0_PIG]	180.59	18.5	6	5	5	10	1.13825	1.11475	1.10937	0.793987	0.798114	0.830976	+		200	22.3988	9.64209	0.720646	2.85925e-05
A0A4X1T0F0	Surfeit 2 OS=Sus scrofa OX=9823 GN=SURF2 PE=4 SV=1 - [A0A4X1T0F0_PIG]	180.075	31.01	2	6	6	8	1.0583	1.04432	1.02976	1.00919	0.920327	0.913551	+		258	29.1639	9.42236	0.90764	0.0390231
A0A4X1V299	Eukaryotic translation initiation factor 3 subunit G OS=Sus scrofa OX=9823 GN=EIF3G PE=3 SV=1 - [A0A4X1V299_PIG]	179.803	30	3	8	8	18	1.06655	1.08102	1.04557	0.89503	0.854982	0.849612	+		320	35.5889	6.12549	0.814125	0.000360005
A0A287BJV7	Uncharacterized protein OS=Sus scrofa OX=9823 GN=UBA2 PE=4 SV=1 - [A0A287BJV7_PIG]	179.762	11.45	5	2	2	4	1	0.954405	0.97304	1.06699	0.96599	1.04149	+		166	18.2029	4.36084	1.05022	0.21267
A0A480ICY1	Telomere-associated protein RIF1 isoform 2 OS=Sus scrofa OX=9823 PE=4 SV=1 - [A0A480ICY1_PIG]	179.676	5.51	7	10	10	14	1.0721	1.05903	1.05094	0.904696	0.883756	0.881576	+		2285	255.092	5.37646	0.839084	5.89828e-05
A0A4X1USM1	ZnF_CDGSH domain-containing protein OS=Sus scrofa OX=9823 PE=4 SV=1 - [A0A4X1USM1_PIG]	179.551	23.42	3	2	2	4	0.87628	0.946221	0.902759	1.20889	1.16831	1.17479	+		111	12.5604	9.20264	1.30336	0.000326199
A0A480SB47	Cell cycle and apoptosis regulator protein 2 OS=Sus scrofa OX=9823 PE=4 SV=1 - [A0A480SB47_PIG]	179.493	13.05	11	9	9	13	1.04983	1.07013	1.04091	0.900659	0.902489	0.894417	+		927	103.193	5.38916	0.853422	6.72271e-05
Q7M2Y3	Nonhistone chromosomal protein HMG-14 (Fragment) OS=Sus scrofa domesticus OX=9825 PE=1 SV=1 - [Q7M2Y3_PIG]	179.212	75.76	6	1	5	14	0.990976	0.901192	0.893818	1.20166	1.13997	1.09078	+		33	3.529	10.6235	1.23203	0.00856535
A0A287AWS4	60S ribosomal protein L27a OS=Sus scrofa OX=9823 GN=RPL27A PE=3 SV=2 - [A0A287AWS4_PIG]	178.391	34.46	5	5	5	13	1.00903	1.04705	0.958771	0.907451	1.07609	0.957537	+		148	16.581	11.1216	0.975531	0.684093
A0A480TXZ6	Eukaryotic translation initiation factor 3 subunit I OS=Sus scrofa OX=9823 GN=EIF3I PE=3 SV=1 - [A0A480TXZ6_PIG]	178.375	19.08	4	5	5	13	1.00239	1.01246	1.00699	1.00964	0.948485	0.987619	+		325	36.4216	5.64307	0.974816	0.234093
A0A4X1UCZ0	Uncharacterized protein OS=Sus scrofa OX=9823 GN=NPLOC4 PE=4 SV=1 - [A0A4X1UCZ0_PIG]	178.005	5.59	8	3	3	9	0.995097	0.905548	0.986176	0.954147	0.95874	1.05151	+		608	67.8189	6.32861	1.02687	0.576845
A0A4X1W830	Septin-type G domain-containing protein OS=Sus scrofa OX=9823 GN=SEPTIN7 PE=3 SV=1 - [A0A4X1W830_PIG]	177.941	26.3	16	9	9	18	1.09798	1.10031	1.10309	0.808665	0.842498	0.81635	+		384	44.8141	8.22119	0.747417	1.14111e-05
F1SKN6	MICAL like 1 OS=Sus scrofa OX=9823 GN=MICALL1 PE=1 SV=3 - [F1SKN6_PIG]	177.925	8.75	6	5	5	6	0.952179	1.00539	0.993852	0.951526	1.09119	1.0244	+		857	92.3619	7.6499	1.0392	0.424916
A0A4X1TVC6	Non-specific serine/threonine protein kinase OS=Sus scrofa OX=9823 GN=PAK2 PE=4 SV=1 - [A0A4X1TVC6_PIG]	177.554	10.18	15	4	4	10	1.05981	1.02607	1.07779	0.90832	0.918622	0.902074	+		511	56.587	5.5542	0.862609	0.000806164
I3LBE6	Nuclear pore complex protein Nup93 OS=Sus scrofa OX=9823 GN=NUP93 PE=1 SV=3 - [I3LBE6_PIG]	177.43	11.46	12	8	8	15	0.919745	0.907966	0.911759	1.17801	1.13562	1.18502	+		742	84.7423	5.90967	1.27713	8.91905e-05
A0A287B1S9	Bridging integrator 1 OS=Sus scrofa OX=9823 GN=BIN1 PE=1 SV=1 - [A0A287B1S9_PIG]	177.382	10.04	26	3	3	7	1.0267	1.02266	1.02156	0.997202	1.00829	0.961656	+		468	52.3257	6.7124	0.966208	0.0708795
F2Z4Y8	Ribosomal protein S11 OS=Sus scrofa OX=9823 GN=RPS11 PE=1 SV=1 - [F2Z4Y8_PIG]	177.362	36.71	1	8	8	17	1.10025	1.08036	1.06274	0.851543	0.857406	0.848502	+		158	18.419	10.3013	0.788521	3.33411e-05
F1S2G3	Tubulin-specific chaperone A OS=Sus scrofa OX=9823 GN=TBCA PE=1 SV=2 - [F1S2G3_PIG]	177.118	26.85	2	5	5	11	1.11041	1.15602	1.07618	0.821551	0.813269	0.773196	+		108	12.6927	5.2749	0.7204	0.000347534
A0A4X1TVH7	Nuclear factor kappa B subunit 2 OS=Sus scrofa OX=9823 GN=NFKB2 PE=4 SV=1 - [A0A4X1TVH7_PIG]	177.016	13.46	16	10	10	14	1.08412	1.10765	1.04806	0.835193	0.844527	0.871006	+		899	96.9464	6.65381	0.787301	0.000352962
A0A287AYU2	Rac GTPase activating protein 1 OS=Sus scrofa OX=9823 GN=RACGAP1 PE=4 SV=1 - [A0A287AYU2_PIG]	176.818	7.13	3	4	4	8	0.988668	0.990736	0.959334	1.09948	1.04676	1.06023	+		603	67.3638	8.99756	1.09111	0.00896824
A0A5G2QZZ6	PX domain-containing protein OS=Sus scrofa OX=9823 GN=SNX6 PE=1 SV=1 - [A0A5G2QZZ6_PIG]	176.623	15.16	9	5	6	9	1.11994	1.08409	1.1099	0.84149	0.785173	0.80581	+		376	43.4264	7.28369	0.734016	0.000115637
A0A4X1TWJ1	Sperm associated antigen 1 OS=Sus scrofa OX=9823 GN=SPAG1 PE=4 SV=1 - [A0A4X1TWJ1_PIG]	176.523	5.91	4	3	3	6	0.917502	0.999641	0.938926	1.12406	1.10953	1.04	+		948	106.271	7.04932	1.14619	0.0176441
A0A287AFV4	FMC1-LUC7L2 readthrough OS=Sus scrofa OX=9823 GN=FMC1-LUC7L2 PE=1 SV=1 - [A0A287AFV4_PIG]	176.504	16.28	24	5	5	10	1.00213	1.03399	1.03318	0.994727	0.96875	0.998794	+		301	35.3619	7.44482	0.965128	0.0645342
A0A4X1VNX1	MPN domain-containing protein OS=Sus scrofa OX=9823 GN=PSMD14 PE=4 SV=1 - [A0A4X1VNX1_PIG]	176.491	16.5	3	5	5	18	1.07134	1.0886	1.08381	0.839017	0.903114	0.873164	+		309	34.6074	6.26514	0.806254	0.000402102
A0A023PN04	Peptidylprolyl isomerase OS=Sus scrofa OX=9823 GN=FKBP5 PE=2 SV=1 - [A0A023PN04_PIG]	176.403	15.97	9	7	7	15	1.1231	1.13513	1.07842	0.825366	0.778143	0.795501	+		457	51.1747	5.89697	0.718987	0.00014475
A0A480JRE1	Enoyl-CoA hydratase, mitochondrial OS=Sus scrofa OX=9823 PE=3 SV=1 - [A0A480JRE1_PIG]	176.316	7.93	4	2	2	6	0.888353	0.874923	0.896574	1.25135	1.21815	1.21651	+		290	31.2163	8.57275	1.38579	1.23428e-05
A0A287BHY1	Transcription elongation factor A1 OS=Sus scrofa OX=9823 GN=TCEA1 PE=1 SV=2 - [A0A287BHY1_PIG]	176.302	22.56	13	4	6	12	1.10784	1.05484	1.0816	0.841527	0.869581	0.855129	+		266	29.8798	8.07471	0.791004	0.000198724
A0A4X1UFC0	Uncharacterized protein OS=Sus scrofa OX=9823 GN=PDLIM5 PE=4 SV=1 - [A0A4X1UFC0_PIG]	176.096	12.94	7	4	7	15	1.0912	1.04073	1.04796	0.963404	0.839947	0.857683	+		595	63.4373	8.36768	0.836831	0.014213
A0A480W815	Core histone macro-H2A.1 isoform 2 OS=Sus scrofa OX=9823 PE=3 SV=1 - [A0A480W815_PIG]	175.749	15.77	12	4	4	11	0.879072	0.82441	0.846528	1.33627	1.27339	1.24667	+		317	33.5623	9.87646	1.51228	0.000147932
A0A5G2RDD9	Serine and arginine rich splicing factor 7 OS=Sus scrofa OX=9823 GN=SRSF7 PE=1 SV=1 - [A0A5G2RDD9_PIG]	175.267	30.53	7	3	3	5	0.988448	0.970345	1.02087	1.03138	0.997763	1.03772	+		131	15.0806	9.99365	1.02927	0.206324
A0A4X1SF56	Uncharacterized protein OS=Sus scrofa OX=9823 GN=DHCR7 PE=4 SV=1 - [A0A4X1SF56_PIG]	175.032	8	3	2	2	5	0.829544	0.807034	0.798378	1.37326	1.34853	1.32006	+		475	54.0873	8.52881	1.65992	7.52571e-06
P63221	40S ribosomal protein S21 OS=Sus scrofa OX=9823 GN=RPS21 PE=1 SV=1 - [RS21_PIG]	174.905	32.53	2	3	3	9	1.05083	0.978899	1.07125	0.842634	0.978129	0.957396	+		83	9.10557	8.49951	0.895897	0.100569
A0A5G2QA41	Reticulon OS=Sus scrofa OX=9823 GN=RTN4 PE=1 SV=1 - [A0A5G2QA41_PIG]	174.857	12.09	15	9	9	16	0.893584	0.885188	0.910843	1.19516	1.21208	1.18427	+		893	97.6377	4.70361	1.33533	1.09231e-05
F1RIE2	Damage specific DNA binding protein 1 OS=Sus scrofa OX=9823 GN=DDB1 PE=1 SV=3 - [F1RIE2_PIG]	174.319	7.55	6	7	7	11	1.0999	1.07883	1.08248	0.871854	0.904082	0.824458	+		1139	126.761	5.26221	0.797369	0.000785193
A0A4X1VCA4	Uncharacterized protein OS=Sus scrofa OX=9823 GN=DHX15 PE=4 SV=1 - [A0A4X1VCA4_PIG]	173.781	10.44	3	9	9	11	0.988416	0.972226	0.991086	0.983948	1.04874	0.996646	+		795	90.8752	7.45947	1.02629	0.279154
A0A4X1VFZ9	Uncharacterized protein OS=Sus scrofa OX=9823 GN=NAA15 PE=4 SV=1 - [A0A4X1VFZ9_PIG]	173.728	11.32	7	9	11	16	1.04882	1.07619	1.03215	0.889381	0.884079	0.870109	+		866	101.137	7.40088	0.837324	0.00026161
A0A480W0D4	Heterogeneous nuclear ribonucleoprotein A3 isoform a OS=Sus scrofa OX=9823 PE=4 SV=1 - [A0A480W0D4_PIG]	173.627	26.72	16	10	13	31	1.01766	1.06084	1.01499	0.986978	0.969004	0.944636	+		378	39.5706	9.01221	0.937651	0.028934
A0A5G2QZX3	Proteasome 26S subunit, non-ATPase 11 OS=Sus scrofa OX=9823 GN=PSMD11 PE=1 SV=1 - [A0A5G2QZX3_PIG]	173.33	9.21	8	3	3	5	0.99044	1.07897	1.03383	0.933684	0.937817	0.909752	+		380	42.9185	7.38623	0.896241	0.0164958
A0A4X1W8J8	AAA domain-containing protein OS=Sus scrofa OX=9823 GN=LOC100525876 PE=4 SV=1 - [A0A4X1W8J8_PIG]	172.887	16.24	4	11	11	21	0.896895	0.885976	0.854536	1.28927	1.23449	1.20471	+		585	65.8903	9.40771	1.41369	0.000197935
A0A4X1T9N8	Uncharacterized protein OS=Sus scrofa OX=9823 GN=RAP1A PE=4 SV=1 - [A0A4X1T9N8_PIG]	172.851	27.75	2	1	4	9	1.03866	0.997856	1.05101	0.972216	0.934006	0.952778	+		173	19.7038	5.14795	0.925984	0.0173966
I3LT81	RPL17-C18orf32 readthrough OS=Sus scrofa OX=9823 GN=RPL17-C18orf32 PE=3 SV=2 - [I3LT81_PIG]	172.85	23.37	3	6	6	20	1.07667	1.08387	1.05855	0.866998	0.871664	0.847326	+		184	21.3833	10.1694	0.803329	3.75503e-05
A0A4X1U558	SR-related CTD associated factor 4 OS=Sus scrofa OX=9823 GN=SCAF4 PE=4 SV=1 - [A0A4X1U558_PIG]	172.389	3.47	7	4	4	7	1.03719	1.04322	1.01089	0.942098	0.990833	0.976912	+		1095	119.918	9.56885	0.941301	0.0262185
A0A4X1VU90	PHB domain-containing protein OS=Sus scrofa OX=9823 GN=STOML2 PE=4 SV=1 - [A0A4X1VU90_PIG]	172.229	18.39	3	5	5	9	0.907772	0.998347	0.927815	1.10042	1.11731	1.15739	+		310	33.4825	5.84619	1.19097	0.00501121
A0A480YZQ8	WD repeat-containing protein 3 (Fragment) OS=Sus scrofa OX=9823 PE=4 SV=1 - [A0A480YZQ8_PIG]	171.769	4.64	6	4	4	9	0.843516	0.89818	0.934396	1.17385	1.21949	1.12359	+		883	99.526	5.97314	1.3142	0.00184992
F1SK45	Adenylate kinase 3 OS=Sus scrofa OX=9823 GN=AK3 PE=3 SV=2 - [F1SK45_PIG]	170.737	19.75	3	3	3	16	0.894104	0.884643	0.870183	1.26882	1.21398	1.21306	+		157	18.1797	8.32373	1.39523	5.96745e-05
A0A4X1SXS9	N-acetyltransferase domain-containing protein OS=Sus scrofa OX=9823 GN=NAA50 PE=4 SV=1 - [A0A4X1SXS9_PIG]	170.671	19.05	5	4	4	10	1.06968	1.10148	1.04241	0.880416	0.878424	0.846025	+		168	19.315	8.6167	0.810584	0.000572431
A0A4X1U5J5	AA_TRNA_LIGASE_II domain-containing protein OS=Sus scrofa OX=9823 GN=NARS PE=4 SV=1 - [A0A4X1U5J5_PIG]	170.547	18.22	5	11	11	31	1.07633	1.06791	1.07111	0.890095	0.85703	0.896986	+		538	62.0251	6.84424	0.822338	0.000110828
A0A480YUZ7	U4/U6 small nuclear ribonucleoprotein Prp3 isoform 1 OS=Sus scrofa OX=9823 PE=4 SV=1 - [A0A480YUZ7_PIG]	170.362	16.64	7	8	8	12	1.20242	1.30041	1.18708	0.570944	0.613594	0.630653	+	+	547	61.9901	9.70068	0.491935	9.50811e-05
F1SI25	Leucine-rich repeat-containing protein 57 OS=Sus scrofa OX=9823 GN=LRRC57 PE=1 SV=1 - [F1SI25_PIG]	170.304	12.13	1	3	3	8	0.99914	0.984781	0.998728	1.0559	1.04313	0.982471	+		239	26.8884	8.6167	1.03314	0.227505
A0A4X1UN52	Uncharacterized protein OS=Sus scrofa OX=9823 GN=ACO1 PE=3 SV=1 - [A0A4X1UN52_PIG]	170.28	7.51	5	6	6	11	1.09448	1.05983	1.07576	0.844593	0.86226	0.801665	+		879	96.9476	6.66846	0.776613	0.000307117
F1ST98	Uncharacterized protein OS=Sus scrofa OX=9823 GN=CBX3 PE=4 SV=3 - [F1ST98_PIG]	170.211	15.03	6	2	2	7	0.983853	0.987091	1.01688	1.1066	1.00424	0.995696	+		173	19.6658	5.12256	1.03973	0.346796
A0A4X1V0V7	Uncharacterized protein OS=Sus scrofa OX=9823 GN=ACADVL PE=3 SV=1 - [A0A4X1V0V7_PIG]	169.907	10.43	4	6	6	13	0.931332	0.870219	0.914351	1.21661	1.17998	1.18121	+		633	68.1831	8.11865	1.31735	0.000192093
A0A4X1VDC5	Thioredoxin domain-containing protein OS=Sus scrofa OX=9823 PE=4 SV=1 - [A0A4X1VDC5_PIG]	169.773	47.32	2	7	7	9	1.12859	1.01558	1.18473	0.811964	0.77718	0.902338	+		224	25.0371	6.01123	0.748439	0.0109067
I3LGW3	Antiviral innate immune response receptor RIG-I OS=Sus scrofa OX=9823 GN=DDX58 PE=4 SV=3 - [I3LGW3_PIG]	169.55	11.15	10	11	11	19	1.11814	1.12954	1.11115	0.810544	0.817559	0.774447	+		906	103.883	6.41748	0.715294	2.45988e-05
A0A4X1W2T3	60S ribosomal protein L31 OS=Sus scrofa OX=9823 GN=RPL31 PE=4 SV=1 - [A0A4X1W2T3_PIG]	169.09	21.31	7	4	4	17	1.09792	1.08205	1.06715	0.872225	0.844964	0.851878	+		122	14.1338	10.7993	0.791181	4.8006e-05
A0A0B8RTM8	Nucleolar GTP-binding protein 1 OS=Sus scrofa domesticus OX=9825 GN=GTPBP4 PE=3 SV=1 - [A0A0B8RTM8_PIG]	168.811	15.3	7	9	9	15	1.06792	1.08835	1.10265	0.905153	0.791934	0.841812	+		634	73.6045	9.56885	0.779062	0.00218934
I3LEQ7	Serine/threonine kinase receptor associated protein OS=Sus scrofa OX=9823 GN=STRAP PE=4 SV=2 - [I3LEQ7_PIG]	168.723	18.68	2	1	5	13	1.01524	1.10867	1.10717	0.888099	0.956097	0.754211	+		348	38.2199	5.22412	0.804191	0.0343902
A0A4X1V132	YTH domain-containing protein OS=Sus scrofa OX=9823 GN=YTHDF3 PE=4 SV=1 - [A0A4X1V132_PIG]	168.126	10.3	4	3	6	13	1.00963	1.06526	1.02281	0.985029	1.03246	0.89992	+		534	58.2452	9.23193	0.941799	0.227989
Q29278	Peptidyl-prolyl cis-trans isomerase (Fragment) OS=Sus scrofa OX=9823 PE=2 SV=1 - [Q29278_PIG]	167.73	29.89	2	3	3	17	0.982997	0.958116	0.945585	1.11991	1.11067	1.02857	+		87	9.54497	8.14795	1.12902	0.0161403
F1SHD6	Uncharacterized protein OS=Sus scrofa OX=9823 GN=EEF1B2 PE=1 SV=1 - [F1SHD6_PIG]	167.659	28.44	4	5	7	19	1.04924	0.991726	1.00969	0.953811	0.943261	0.946799	+		225	24.7893	4.66553	0.932218	0.0162426
A0A480K6U0	Pyrroline-5-carboxylate reductase OS=Sus scrofa OX=9823 PE=3 SV=1 - [A0A480K6U0_PIG]	167.579	14.44	7	2	3	8	0.877569	0.870672	0.872036	1.28889	1.22587	1.21173	+		284	29.9928	7.81104	1.42218	0.000101478
A0A4X1W9D7	Uncharacterized protein OS=Sus scrofa OX=9823 GN=AIFM1 PE=4 SV=1 - [A0A4X1W9D7_PIG]	166.836	9.04	8	4	4	6	0.872507	0.880771	0.849174	1.18171	1.20334	1.16564	+		564	61.224	8.83643	1.36436	2.58488e-05
A0A480PSS8	Vasodilator-stimulated phosphoprotein isoform X1 OS=Sus scrofa OX=9823 PE=3 SV=1 - [A0A480PSS8_PIG]	166.825	22.63	2	1	9	17	1.09484	1.05841	0.96758	0.960353	0.869625	0.970306	+		380	39.9042	8.89502	0.897289	0.0974062
A0A0B8RZB8	Neuroplastin OS=Sus scrofa domesticus OX=9825 GN=NPTN PE=4 SV=1 - [A0A0B8RZB8_PIG]	166.781	14.18	9	3	3	8	0.983396	0.993824	0.948635	1.09929	1.05258	0.995867	+		282	31.41	6.87354	1.07583	0.0876691
A0A480LCZ2	ATP-dependent 6-phosphofructokinase, platelet type isoform 3 OS=Sus scrofa OX=9823 PE=4 SV=1 - [A0A480LCZ2_PIG]	166.776	13.85	12	7	8	11	1.00054	0.9624	1.00653	1.01721	0.997531	0.98397	+		621	68.0705	7.04932	1.00985	0.594075
A0A4X1SXH0	Eukaryotic translation initiation factor 2A OS=Sus scrofa OX=9823 GN=EIF2A PE=3 SV=1 - [A0A4X1SXH0_PIG]	166.73	20.61	10	8	8	10	1.01183	1.02897	1.05713	0.966256	0.911865	0.964628	+		524	58.1539	9.05615	0.917627	0.0186389
A0A287APM0	Rho guanine nucleotide exchange factor 2 OS=Sus scrofa OX=9823 GN=ARHGEF2 PE=4 SV=2 - [A0A287APM0_PIG]	166.461	10.67	16	8	8	11	1.02868	1.05455	1.07106	0.890156	0.910601	0.915174	+		956	107.758	6.69775	0.861027	0.000550707
A0A4X1VBU6	Uncharacterized protein OS=Sus scrofa OX=9823 GN=PLS3 PE=4 SV=1 - [A0A4X1VBU6_PIG]	166.287	13.49	12	6	7	21	1.14386	1.13134	1.07512	0.820874	0.775513	0.764881	+		630	70.7522	5.60498	0.704788	0.000267001
A0A286ZNJ7	SEC63 homolog, protein translocation regulator OS=Sus scrofa OX=9823 GN=SEC63 PE=1 SV=1 - [A0A286ZNJ7_PIG]	166.23	10.88	6	6	6	12	0.850547	0.847126	0.835996	1.29899	1.29329	1.26901	+		726	83.7053	5.26221	1.52399	1.6802e-06
A0A480KAH2	Tudor domain-containing protein 3 isoform X3 OS=Sus scrofa OX=9823 PE=4 SV=1 - [A0A480KAH2_PIG]	166.064	9.93	7	4	4	5	0.93159	0.978669	0.988523	1.12466	1.04295	1.05296	+		584	66.106	9.46631	1.11101	0.026224
F1SPP8	Uncharacterized protein OS=Sus scrofa OX=9823 GN=CKAP4 PE=1 SV=3 - [F1SPP8_PIG]	165.912	11.84	3	6	6	12	0.84673	0.816567	0.818672	1.33481	1.3423	1.33793	+		591	64.4993	5.66846	1.61768	8.64322e-07
A0A5G2R027	Rho-associated protein kinase 2 OS=Sus scrofa OX=9823 GN=ROCK2 PE=3 SV=1 - [A0A5G2R027_PIG]	165.762	11.14	16	13	14	19	1.11034	1.07372	1.07602	0.825649	0.860843	0.841769	+		1338	155.045	5.65576	0.775523	9.79232e-05
A0A4X1ST20	Uncharacterized protein OS=Sus scrofa OX=9823 GN=RHOA PE=4 SV=1 - [A0A4X1ST20_PIG]	165.414	29.53	4	7	7	19	1.0725	1.06128	1.04471	0.931693	0.910592	0.904313	+		193	21.7541	6.1001	0.864122	0.000239455
A0A4X1U2F5	2',3'-cyclic-nucleotide 3'-phosphodiesterase OS=Sus scrofa OX=9823 GN=CNP PE=3 SV=1 - [A0A4X1U2F5_PIG]	165.099	14.5	4	5	5	11	1.00563	0.996382	1.01321	0.97509	0.937788	1.08407	+		400	44.701	8.35303	0.993941	0.896963
A0A4X1TDC6	Uncharacterized protein OS=Sus scrofa OX=9823 GN=PPA1 PE=4 SV=1 - [A0A4X1TDC6_PIG]	165.081	20.8	6	5	5	11	1.04815	1.07737	1.0891	0.916388	0.8586	0.892653	+		274	31.4658	7.18115	0.829849	0.000920816
A0A4X1T2J7	Eukaryotic translation initiation factor 3 subunit K OS=Sus scrofa OX=9823 PE=4 SV=1 - [A0A4X1T2J7_PIG]	164.331	25.55	9	3	3	10	1.02678	1.02075	1.07149	0.945089	0.935919	0.945502	+		137	15.808	6.88818	0.906217	0.0039304
A0A287B4G7	SAFB like transcription modulator OS=Sus scrofa OX=9823 GN=SLTM PE=1 SV=1 - [A0A287B4G7_PIG]	164.295	13.7	15	11	11	15	1.0255	1.01159	1.00868	1.02306	0.980202	1.01902	+		934	105.94	9.49561	0.992286	0.620436
A0A287A1U5	Uncharacterized protein OS=Sus scrofa OX=9823 GN=HSPE1 PE=1 SV=1 - [A0A287A1U5_PIG]	164.26	12.12	9	2	2	9	0.881623	0.853724	0.834345	1.27588	1.2407	1.15516	+		99	10.6198	8.36768	1.42886	0.000665881
A0A287B5W0	Small nuclear ribonucleoprotein U5 subunit 200 OS=Sus scrofa OX=9823 GN=SNRNP200 PE=1 SV=1 - [A0A287B5W0_PIG]	163.951	8.06	4	18	18	32	1.02335	0.99857	1.01703	0.940672	0.974945	0.956765	+		2133	244.415	6.18896	0.945189	0.0109494
A0A287B3H4	DIS3 homolog, exosome endoribonuclease and 3'-5' exoribonuclease OS=Sus scrofa OX=9823 GN=DIS3 PE=1 SV=2 - [A0A287B3H4_PIG]	163.621	7.87	4	6	6	8	1.04265	1.07046	1.03403	0.927223	0.946785	0.931814	+		915	104.386	7.06396	0.891546	0.000802392
A0A0B8RZ68	Protein S100 OS=Sus scrofa domesticus OX=9825 GN=S100A4 PE=3 SV=1 - [A0A0B8RZ68_PIG]	163.563	27.72	5	4	4	13	1.05618	1.05106	1.03766	0.899857	0.89178	0.878024	+		101	11.7808	6.12549	0.848885	4.72585e-05
A0A5G2R6U2	Proteasome 26S subunit, non-ATPase 4 OS=Sus scrofa OX=9823 GN=PSMD4 PE=1 SV=1 - [A0A5G2R6U2_PIG]	163.551	22.64	6	6	7	12	1.10233	1.0703	1.07274	0.860586	0.866427	0.85588	+		371	40.2392	4.95752	0.79587	3.29909e-05
A0A5G2RDH5	Acyl-CoA synthetase long chain family member 1 OS=Sus scrofa OX=9823 GN=ACSL1 PE=1 SV=1 - [A0A5G2RDH5_PIG]	163.415	15.13	23	8	8	12	0.917438	0.93449	0.970963	1.11515	1.13533	1.12194	+		641	71.4577	7.72314	1.19467	0.000407618
P00377	Dihydrofolate reductase OS=Sus scrofa OX=9823 GN=DHFR PE=1 SV=1 - [DYR_PIG]	163.265	17.2	5	4	4	18	1.08892	1.07842	1.04173	0.8696	0.889418	0.865937	+		186	21.4411	8.63135	0.81798	0.000265409
A0A287A1K3	Coiled-coil domain containing 6 OS=Sus scrofa OX=9823 GN=CCDC6 PE=1 SV=1 - [A0A287A1K3_PIG]	163.256	10.67	4	4	4	7	1.04572	1.01857	1.02092	0.986847	1.04596	0.915855	+		450	51.319	7.10791	0.955741	0.303691
A0A286ZSH4	FACT complex subunit SSRP1 OS=Sus scrofa OX=9823 GN=SSRP1 PE=1 SV=1 - [A0A286ZSH4_PIG]	163.239	10.9	6	6	6	12	1.02366	1.04597	1.01371	0.951347	0.989891	0.916928	+		624	71.6988	6.31592	0.926972	0.0315273
A0A4X1VXM7	Transaldolase OS=Sus scrofa OX=9823 PE=3 SV=1 - [A0A4X1VXM7_PIG]	163.235	21.07	3	7	7	13	1.07611	1.04884	1.10212	0.901083	0.904078	0.848344	+		337	37.3943	6.7124	0.822264	0.00129375
K7GLS3	Motile sperm domain containing 2 OS=Sus scrofa OX=9823 GN=MOSPD2 PE=1 SV=2 - [K7GLS3_PIG]	163.036	15.06	3	8	8	16	0.873704	0.899453	0.869733	1.21686	1.24891	1.15934	+		518	59.7283	6.04932	1.37165	0.000297764
A0A4X1VV52	Adenosine deaminase RNA specific OS=Sus scrofa OX=9823 GN=ADAR PE=4 SV=1 - [A0A4X1VV52_PIG]	162.888	6.6	12	7	7	9	1.07714	1.09644	1.09119	0.844579	0.849069	0.851245	+		1106	122.731	8.60205	0.7795	2.47625e-06
A0A4X1TYJ8	Uncharacterized protein OS=Sus scrofa OX=9823 GN=ACAA1 PE=3 SV=1 - [A0A4X1TYJ8_PIG]	162.731	18.32	8	4	4	16	0.891904	0.862972	0.863958	1.29742	1.2113	1.21571	+		333	34.8259	8.104	1.42217	0.000238126
A0A0D6A5J1	UDP-glucuronosyltransferase OS=Sus scrofa OX=9823 GN=mpugt1A6 PE=2 SV=1 - [A0A0D6A5J1_PIG]	162.426	12.97	13	6	6	13	0.812844	0.819951	0.792595	1.42684	1.38157	1.3366	+		532	60.4983	8.71924	1.70901	3.04532e-05
F1RQC5	La ribonucleoprotein domain family member 1 OS=Sus scrofa OX=9823 GN=LARP1 PE=1 SV=3 - [F1RQC5_PIG]	162.329	13.08	4	9	9	13	1.0127	1.07238	1.03066	0.963624	0.948927	0.925253	+		1101	123.75	8.68994	0.910797	0.0114254
A0A5G2QPQ4	Non-SMC condensin I complex subunit G OS=Sus scrofa OX=9823 GN=NCAPG PE=4 SV=1 - [A0A5G2QPQ4_PIG]	162.22	4.1	6	3	3	6	1.05527	1.1149	1.05397	0.845339	0.873823	0.836182	+		952	106.843	5.16064	0.792568	0.000641935
A0A5G2QWS9	Phosphatidylinositol transfer protein beta OS=Sus scrofa OX=9823 GN=PITPNB PE=1 SV=1 - [A0A5G2QWS9_PIG]	162.187	40.52	7	7	10	16	1.10603	1.12258	1.0834	0.81401	0.809296	0.773684	+		269	31.2738	6.87354	0.723725	5.75005e-05
A0A4X1VED3	Host cell factor C1 OS=Sus scrofa OX=9823 GN=HCFC1 PE=4 SV=1 - [A0A4X1VED3_PIG]	162.04	5.54	7	8	8	10	1.07227	1.11282	1.03308	0.886456	0.857653	0.891167	+		1948	198.989	7.02002	0.818873	0.00154362
I3LRX7	Ubiquitin carboxyl-terminal hydrolase OS=Sus scrofa OX=9823 GN=USP15 PE=1 SV=3 - [I3LRX7_PIG]	161.779	8.6	5	8	8	10	1.04273	1.04229	1.07754	0.913766	0.916969	0.857398	+		907	104.192	5.31299	0.849988	0.00219373
A0A4X1VD32	Uncharacterized protein OS=Sus scrofa OX=9823 GN=ACOT9 PE=4 SV=1 - [A0A4X1VD32_PIG]	161.718	12.99	7	5	5	9	0.870609	0.960744	0.924172	1.1248	1.18236	1.11279	+		431	49.2032	8.55811	1.24112	0.00282142
A0A480LAQ8	Catenin beta-1 isoform X3 OS=Sus scrofa OX=9823 PE=4 SV=1 - [A0A480LAQ8_PIG]	161.233	7.45	8	5	5	7	1.05417	1.04657	1.0416	0.846721	0.945455	0.898248	+		738	81.0347	6.66846	0.856185	0.00633785
A0A5G2QA49	von Willebrand factor A domain containing 8 OS=Sus scrofa OX=9823 GN=VWA8 PE=1 SV=1 - [A0A5G2QA49_PIG]	161.157	3.69	8	6	6	8	0.85429	0.880124	0.881886	1.26238	1.28708	1.20861	+		1709	191.61	6.75635	1.43641	0.000105554
A0A286ZIC1	Gelsolin OS=Sus scrofa OX=9823 GN=GSN PE=4 SV=1 - [A0A286ZIC1_PIG]	160.959	12.04	27	9	10	20	0.769089	0.761923	0.734471	1.53645	1.44244	1.44336	+		731	80.7326	5.84619	1.95201	2.60175e-05
Q6QAS1	Glutaredoxin (Fragment) OS=Sus scrofa OX=9823 PE=2 SV=1 - [Q6QAS1_PIG]	160.781	39.29	3	3	3	8	0.984218	1.08783	1.00728	0.989204	0.986473	0.914539	+		84	9.43686	6.01123	0.938587	0.188391
A0A4X1VC51	Succinate--CoA ligase [GDP-forming] subunit beta, mitochondrial OS=Sus scrofa OX=9823 GN=SUCLG2 PE=3 SV=1 - [A0A4X1VC51_PIG]	160.496	14.43	10	6	6	8	0.878689	0.85879	0.888	1.27596	1.15993	1.25553	+		402	43.3579	7.15186	1.406	0.000642617
A0A5G2RID4	Dynactin subunit 2 OS=Sus scrofa OX=9823 GN=DCTN2 PE=1 SV=1 - [A0A5G2RID4_PIG]	160.449	16.4	7	5	5	10	0.997532	1.01733	1.03226	1.0329	1.02011	0.92608	+		378	41.7438	6.21436	0.977674	0.553941
A0A480K9T3	Threonine--tRNA ligase, mitochondrial isoform a OS=Sus scrofa OX=9823 PE=3 SV=1 - [A0A480K9T3_PIG]	160.078	5.32	16	3	3	7	0.944274	0.953976	0.933606	1.21463	1.13679	1.03873	+		602	67.8304	6.7124	1.19715	0.0221045
A0A4X1W9G6	Uncharacterized protein OS=Sus scrofa OX=9823 GN=FAM136A PE=4 SV=1 - [A0A4X1W9G6_PIG]	160.043	35.1	1	4	4	6	0.964145	0.987463	0.977941	0.998043	1.05172	1.04299	+		151	16.8772	7.81104	1.05571	0.0387785
A0A5G2QTW7	LEM domain-containing protein OS=Sus scrofa OX=9823 GN=LEMD3 PE=1 SV=1 - [A0A5G2QTW7_PIG]	159.445	8.52	6	5	5	7	0.963694	0.954291	0.953361	1.10199	1.05622	1.03871	+		833	91.5578	6.63916	1.11339	0.00478173
A0A5G2R383	DEAD-box helicase 47 OS=Sus scrofa OX=9823 GN=DDX47 PE=3 SV=1 - [A0A5G2R383_PIG]	159.392	17.49	4	6	6	13	1.01064	0.972715	1.01921	0.99454	1.02231	1.04778	+		406	45.167	9.18799	1.02067	0.380052
A0A4X1V5Q2	Dihydrolipoyl dehydrogenase, mitochondrial OS=Sus scrofa OX=9823 GN=DLD PE=3 SV=1 - [A0A4X1V5Q2_PIG]	158.922	9.33	8	3	3	19	0.883495	0.874049	0.875204	1.25379	1.23754	1.20156	+		461	49.2443	7.29834	1.40267	2.31697e-05
A0A4X1W6G8	Uncharacterized protein OS=Sus scrofa OX=9823 GN=RETSAT PE=4 SV=1 - [A0A4X1W6G8_PIG]	158.567	9.66	3	5	5	8	0.808847	0.878206	0.790201	1.34469	1.24445	1.37042	+		611	67.1673	9.12939	1.59837	0.000456557
A0A4X1VCA5	Uncharacterized protein OS=Sus scrofa OX=9823 GN=DPYSL2 PE=4 SV=1 - [A0A4X1VCA5_PIG]	158.478	5.03	12	3	3	11	1.01827	0.982061	1.03444	0.936774	0.926443	0.98617	+		517	56.0207	7.79639	0.938913	0.0621708
A0A4X1SY80	ATPase H+ transporting V1 subunit A OS=Sus scrofa OX=9823 PE=3 SV=1 - [A0A4X1SY80_PIG]	157.6	12.5	8	7	7	16	0.971887	0.982266	0.960586	1.07605	1.09975	1.01284	+		584	64.7038	5.65576	1.09397	0.0267386
A0A4X1UXC4	Uncharacterized protein OS=Sus scrofa OX=9823 GN=ZNF384 PE=4 SV=1 - [A0A4X1UXC4_PIG]	157.57	7.57	8	3	3	4	0.869854	0.832326	0.807382	1.32971	1.2918	1.30912	+		568	61.9473	8.96826	1.56627	2.37764e-05
A0A4X1VWE8	Serine/threonine-protein phosphatase OS=Sus scrofa OX=9823 GN=PPP5C PE=3 SV=1 - [A0A4X1VWE8_PIG]	157.53	15.88	4	9	9	14	1.06195	1.08386	1.0514	0.873909	0.888082	0.926811	+		485	55.2262	6.75635	0.840985	0.000784549
F1RGA9	Coronin OS=Sus scrofa OX=9823 GN=CORO1C PE=1 SV=3 - [F1RGA9_PIG]	157.232	13.71	10	7	7	14	1.08988	1.07548	1.07212	0.912272	0.840168	0.894075	+		474	53.201	6.93213	0.817459	0.000910157
A0A4X1SWE8	G1 to S phase transition 2 OS=Sus scrofa OX=9823 PE=4 SV=1 - [A0A4X1SWE8_PIG]	157.199	10	1	1	9	16	0.761377	0.749799	0.773846	1.53086	1.44953	1.38433	+		750	81.689	5.51611	1.91015	8.61974e-05
A0A287B6B3	Rab GDP dissociation inhibitor OS=Sus scrofa OX=9823 GN=GDI2 PE=3 SV=2 - [A0A287B6B3_PIG]	156.96	24	17	5	8	13	1.094	1.06921	1.03676	0.854118	0.90278	0.884438	+		400	45.2699	5.84619	0.825426	0.00103404
A0A0B8RTC3	Peroxiredoxin 4 OS=Sus scrofa domesticus OX=9825 GN=PRDX4 PE=4 SV=1 - [A0A0B8RTC3_PIG]	156.905	31.62	4	1	6	8	0.901776	0.897312	0.8876	1.1957	1.23831	1.17817	+		272	30.5359	6.44287	1.34448	7.3228e-05
A0A480UCW8	Nucleolar protein 6 OS=Sus scrofa OX=9823 PE=3 SV=1 - [A0A480UCW8_PIG]	156.823	6.94	7	6	6	9	0.936555	0.877008	0.944926	1.11842	1.12915	1.15458	+		893	99.6559	7.95752	1.23334	0.000854875
A0A4X1TWS8	AA_TRNA_LIGASE_II_ALA domain-containing protein OS=Sus scrofa OX=9823 GN=AARSD1 PE=4 SV=1 - [A0A4X1TWS8_PIG]	156.617	17.23	1	6	6	9	1.08268	1.12465	1.10263	0.834361	0.839066	0.817089	+		412	45.2384	6.41748	0.752432	3.88827e-05
A0A4X1VTF3	AP-3 complex subunit delta OS=Sus scrofa OX=9823 GN=AP3D1 PE=3 SV=1 - [A0A4X1VTF3_PIG]	156.491	7.59	10	8	8	12	1.02952	1.06507	1.06451	0.952125	0.94986	0.932046	+		1147	129.638	8.41162	0.897102	0.00125783
A0A4X1TAS6	Uncharacterized protein OS=Sus scrofa OX=9823 GN=PDS5B PE=4 SV=1 - [A0A4X1TAS6_PIG]	156.464	8.38	12	10	11	17	0.936516	0.987566	1.00179	1.02753	1.01801	1.01159	+		1456	165.784	8.41162	1.04486	0.0979914
F1SPF9	Coatomer subunit gamma OS=Sus scrofa OX=9823 GN=COPG1 PE=1 SV=4 - [F1SPF9_PIG]	156.237	7.63	9	6	6	11	0.955914	1.05725	1.01716	0.887195	0.942527	0.933676	+		839	93.6903	5.41455	0.911916	0.0594525
A0A287BTE5	FMR1 autosomal homolog 2 OS=Sus scrofa OX=9823 GN=FXR2 PE=1 SV=1 - [A0A287BTE5_PIG]	155.946	10.68	4	3	4	5	1.06209	1.0767	1.02433	0.944656	1.0122	0.931504	+		599	65.716	8.30908	0.913136	0.0359336
F1RKY1	Synaptosome associated protein 29 OS=Sus scrofa OX=9823 GN=SNAP29 PE=1 SV=1 - [F1RKY1_PIG]	155.861	24.81	5	4	4	6	1.03378	0.959692	1.01062	0.952913	0.919124	1.04207	+		258	28.6655	5.60498	0.970045	0.521138
A0A4X1T9J6	Uncharacterized protein OS=Sus scrofa OX=9823 GN=GC PE=4 SV=1 - [A0A4X1T9J6_PIG]	155.796	10.02	6	4	4	7	0.517361	0.536334	0.511683	1.9034	1.89336	1.89809	+	+	429	48.1203	5.35107	3.638	6.83622e-09
A0A5G2QPG6	SUMO1 activating enzyme subunit 1 OS=Sus scrofa OX=9823 GN=SAE1 PE=1 SV=1 - [A0A5G2QPG6_PIG]	155.6	32.94	6	6	6	9	0.96968	1.03674	0.989744	0.95654	0.94869	0.983785	+		252	27.9822	5.98584	0.964238	0.188223
A0A480NU83	Oxygen-dependent coproporphyrinogen-III oxidase, mitochondrial OS=Sus scrofa OX=9823 PE=4 SV=1 - [A0A480NU83_PIG]	155.441	14.97	3	6	6	8	0.937635	0.919127	0.934777	1.12863	1.13245	1.11051	+		441	49.1264	8.06006	1.20779	2.63488e-05
A0A4X1SX51	Transcription elongation factor SPT5 OS=Sus scrofa OX=9823 GN=SUPT5H PE=3 SV=1 - [A0A4X1SX51_PIG]	155.394	7.08	16	7	7	10	1.05826	1.02259	1.05478	0.94684	0.934898	0.905562	+		975	108.728	5.88428	0.888914	0.00225521
A0A286ZQK8	tRNA methyltransferase 1 like OS=Sus scrofa OX=9823 GN=TRMT1L PE=1 SV=2 - [A0A286ZQK8_PIG]	155.265	8.56	6	5	5	7	1.08509	1.08401	1.15969	0.732218	0.787656	0.804088	+		689	76.3606	6.94678	0.69814	0.000541063
B6E241	Growth factor receptor bound protein 2 OS=Sus scrofa OX=9823 GN=GRB2 PE=1 SV=1 - [B6E241_PIG]	155.045	17.51	3	4	4	12	1.04821	1.02965	1.03043	0.937058	0.975669	0.901361	+		217	25.1904	6.31592	0.90535	0.011706
F1SB55	Peptidase, mitochondrial processing beta subunit OS=Sus scrofa OX=9823 GN=PMPCB PE=4 SV=2 - [F1SB55_PIG]	154.81	2.17	6	1	1	5	0.861312	0.810039	0.787624	1.39776	1.37467	1.23052	+		460	51.0249	6.26514	1.62789	0.000816066
A0A4X1SI58	ADP-ribosylation factor 6 OS=Sus scrofa OX=9823 GN=ARF6 PE=3 SV=1 - [A0A4X1SI58_PIG]	154.64	10.14	3	1	1	6	1.06865	1.03663	1.02502	0.940123	0.905228	0.921202	+		148	17.0621	9.39307	0.883797	0.0018223
Q8MIZ3	m7GpppX diphosphatase OS=Sus scrofa OX=9823 GN=DCPS PE=2 SV=1 - [DCPS_PIG]	154.449	10.39	2	4	4	9	1.09417	1.09364	1.03929	0.921184	0.901144	0.859454	+		337	38.5571	6.31592	0.83102	0.00211759
A0A4X1T2I3	DEAD-box helicase 42 OS=Sus scrofa OX=9823 GN=DDX42 PE=3 SV=1 - [A0A4X1T2I3_PIG]	154.234	11.95	6	7	7	9	1.00177	1.00921	0.895615	0.983624	1.05987	0.970889	+		778	84.5362	8.54346	1.03708	0.478593
A0A287AN61	Deoxyribose-phosphate aldolase OS=Sus scrofa OX=9823 GN=DERA PE=1 SV=2 - [A0A287AN61_PIG]	154.11	15.92	13	5	5	6	1.07888	1.04447	1.05971	0.864564	0.837482	0.870015	+		314	34.7283	8.82178	0.808046	0.000135482
A0A4X1VQI8	Uncharacterized protein OS=Sus scrofa OX=9823 GN=SQSTM1 PE=4 SV=1 - [A0A4X1VQI8_PIG]	153.866	16.57	9	4	4	6	0.898728	0.908759	0.892807	1.19869	1.17612	1.10484	+		356	38.6334	5.23682	1.28862	0.000821456
A0A287AST1	Opioid growth factor receptor OS=Sus scrofa OX=9823 GN=OGFR PE=4 SV=1 - [A0A287AST1_PIG]	153.851	16.54	3	6	6	9	1.00926	1.05638	1.01383	0.978679	0.968295	0.956439	+		653	71.5237	4.84326	0.942829	0.0228491
A0A287B950	Elongin C OS=Sus scrofa OX=9823 GN=ELOC PE=1 SV=1 - [A0A287B950_PIG]	153.847	29.46	4	3	3	6	1.06347	0.984913	1.08844	0.932249	0.855291	0.933706	+		112	12.447	4.77979	0.867517	0.0268589
F1SGN8	GMP reductase OS=Sus scrofa OX=9823 GN=GMPR2 PE=3 SV=2 - [F1SGN8_PIG]	153.76	18.73	8	5	6	9	1.06203	1.13753	0.953027	0.880687	0.912664	0.893529	+		315	33.9871	7.1665	0.852276	0.0461141
A0A286ZTU8	Taxilin alpha OS=Sus scrofa OX=9823 GN=TXLNA PE=4 SV=2 - [A0A286ZTU8_PIG]	153.683	12.25	6	8	8	13	1.04919	1.02175	1.00727	0.940356	0.982567	1.01455	+		547	61.7011	6.354	0.954284	0.131008
A0A287AYW6	Translin OS=Sus scrofa OX=9823 GN=TSN PE=1 SV=1 - [A0A287AYW6_PIG]	153.657	20.87	5	4	4	7	0.997054	0.988633	1.01477	1.07052	1.03166	1.00227	+		206	23.6605	7.57666	1.03466	0.177584
A0A480Y067	Acetyl-CoA carboxylase 1 isoform X4 OS=Sus scrofa OX=9823 PE=4 SV=1 - [A0A480Y067_PIG]	153.095	4.59	20	7	7	9	1.07398	1.10963	1.06381	0.877537	0.898736	0.838414	+		2136	240.481	6.354	0.805159	0.000718588
A0A5G2R3T5	NEDD8-activating enzyme E1 regulatory subunit OS=Sus scrofa OX=9823 GN=TERB1 PE=1 SV=1 - [A0A5G2R3T5_PIG]	152.911	4.19	7	2	2	5	1.07768	1.11711	1.01703	0.852486	0.843231	0.851637	+		501	56.6918	5.38916	0.793117	0.00163175
A0A287ASP8	UBIQUITIN_CONJUGAT_2 domain-containing protein OS=Sus scrofa OX=9823 GN=UBE2I PE=1 SV=1 - [A0A287ASP8_PIG]	152.828	23.42	3	4	4	14	1.10986	1.09693	1.07701	0.815658	0.796092	0.783537	+		158	17.9952	8.66064	0.729424	2.4546e-05
A0A5G2R980	Peptidase S1 domain-containing protein OS=Sus scrofa OX=9823 GN=CTRB2 PE=3 SV=1 - [A0A5G2R980_PIG]	152.643	11.3	6	3	3	5	1.36606	1.39751	1.32942	0.427803	0.445275	0.347567	+	+	230	23.7669	8.33838	0.298229	1.18098e-05
A0A4X1SXE7	Uncharacterized protein OS=Sus scrofa OX=9823 GN=SHTN1 PE=4 SV=1 - [A0A4X1SXE7_PIG]	152.502	16.48	9	9	9	15	1.06048	1.02694	1.06567	0.893993	0.90677	0.932152	+		631	71.3556	5.43994	0.866741	0.00106254
P02189	Myoglobin OS=Sus scrofa OX=9823 GN=MB PE=1 SV=2 - [MYG_PIG]	152.296	25.97	1	3	3	9	0.207228	0.24541	0.255971	2.43825	2.40112	2.32921	+	+	154	17.0739	7.31299	10.1164	4.30759e-07
A0A0B8RTM7	Hepatoma-derived growth factor-related protein 2 OS=Sus scrofa domesticus OX=9825 GN=HDGFRP2 PE=4 SV=1 - [A0A0B8RTM7_PIG]	152.075	9	3	5	6	12	0.996427	0.96427	0.944527	1.05917	1.02635	1.03199	+		667	73.772	7.84033	1.07307	0.017733
I3LBD5	Serine/threonine kinase 10 OS=Sus scrofa OX=9823 GN=STK10 PE=4 SV=3 - [I3LBD5_PIG]	151.993	8.15	10	6	7	9	1.04501	1.01796	1.01132	0.900602	0.992921	0.923963	+		920	106.264	7.10791	0.916468	0.0443313
A0A480ZYW1	Keratin, type II cytoskeletal 6B OS=Sus scrofa OX=9823 PE=3 SV=1 - [A0A480ZYW1_PIG]	151.962	13.1	35	8	10	20	0.745552	0.748449	0.718492	1.56652	1.47724	1.44866	+	+	565	60.5702	7.89893	2.03048	3.23261e-05
F1SSI2	Dehydrogenase/reductase SDR family member 7 isoform 1 OS=Sus scrofa OX=9823 GN=DHRS7 PE=1 SV=1 - [F1SSI2_PIG]	151.469	15.34	2	4	4	5	0.798768	0.863827	0.800383	1.29755	1.25495	1.30465	+		339	38.0701	8.74854	1.56605	6.16372e-05
A0A287BL83	Uncharacterized protein OS=Sus scrofa OX=9823 GN=LOC100622246 PE=1 SV=1 - [A0A287BL83_PIG]	151.4	13.17	13	3	3	5	1.00417	1.02041	1.0186	0.976322	1.04316	1.05194	+		281	30.5489	7.75244	1.00928	0.719592
F1RFQ7	GTP-binding nuclear protein Ran OS=Sus scrofa OX=9823 GN=RAN PE=1 SV=2 - [F1RFQ7_PIG]	151.313	17.13	4	5	5	15	1.06993	0.959587	1.01649	0.902013	0.938108	0.979946	+		216	24.4076	7.48877	0.925826	0.125748
P62895	Cytochrome c OS=Sus scrofa OX=9823 GN=CYCS PE=1 SV=2 - [CYC_PIG]	151.27	46.67	8	5	5	10	0.92569	0.922146	0.912508	1.17418	1.18271	1.14226	+		105	11.6961	9.49561	1.26765	4.47065e-05
A0A4X1W640	Septin-type G domain-containing protein OS=Sus scrofa OX=9823 GN=SEPTIN6 PE=3 SV=1 - [A0A4X1W640_PIG]	151.25	17.38	14	3	5	7	0.96605	1.02013	0.980963	1.13485	1.04589	1.00212	+		420	47.9905	6.81494	1.0727	0.163978
I3W8V7	U2 snRNP auxiliary factor large subunit OS=Sus scrofa OX=9823 GN=U2AF2 PE=2 SV=1 - [I3W8V7_PIG]	151.14	8.07	7	3	3	10	1.03938	1.02468	1.01595	0.92742	0.944244	0.961393	+		471	53.087	9.08545	0.919823	0.00233163
A0A481AWD4	Nudix hydrolase 12 OS=Sus scrofa OX=9823 GN=NUDT12 PE=4 SV=1 - [A0A481AWD4_PIG]	150.749	5.19	2	2	2	5	1.024	0.954382	0.934899	0.949133	1.04434	1.0641	+		462	52.2035	6.93213	1.04953	0.341723
K7GLN4	Peroxiredoxin 4 OS=Sus scrofa OX=9823 GN=PRDX4 PE=1 SV=2 - [K7GLN4_PIG]	150.713	31.62	4	1	6	7	0.761447	0.923297	0.929514	1.25687	1.18627	1.29818	+		272	30.7029	6.03662	1.43112	0.0042025
A0A480TZP1	Nuclear pore complex protein OS=Sus scrofa OX=9823 PE=3 SV=1 - [A0A480TZP1_PIG]	150.502	6.64	6	4	4	5	0.912657	0.905893	0.914214	1.23809	1.17991	1.2695	+		512	59.45	5.13525	1.34937	0.000270376
A0A480PSZ9	Cleft lip and palate transmembrane protein 1 isoform 2 OS=Sus scrofa OX=9823 PE=4 SV=1 - [A0A480PSZ9_PIG]	150.468	8.12	12	3	3	4	0.866019	0.819475	0.906634	1.26326	1.18914	1.38788	+		505	56.9378	6.13818	1.48152	0.00275946
A0A4X1USX9	Pro-apoptotic WT1 regulator OS=Sus scrofa OX=9823 GN=PAWR PE=4 SV=1 - [A0A4X1USX9_PIG]	150.353	7.63	2	2	2	3	0.889158	0.924246	0.908108	1.20496	1.22253	1.17383	+		472	49.4114	10.1255	1.32328	7.39843e-05
Q29228	4-trimethylaminobutyraldehyde dehydrogenase OS=Sus scrofa OX=9823 GN=ALDH9A1 PE=2 SV=2 - [AL9A1_PIG]	150.288	10.12	2	4	4	17	1.04302	1.04657	1.07762	0.867823	0.917993	0.957469	+		494	53.9062	6.07471	0.86615	0.00740581
K7GN67	PUA domain-containing protein OS=Sus scrofa OX=9823 GN=DKC1 PE=1 SV=2 - [K7GN67_PIG]	150.125	13.1	11	6	6	13	0.994721	1.01548	0.966789	1.03885	0.993187	0.976175	+		504	56.4791	9.5249	1.01049	0.679933
A0A4X1TI19	WD_REPEATS_REGION domain-containing protein OS=Sus scrofa OX=9823 GN=SEC31A PE=4 SV=1 - [A0A4X1TI19_PIG]	149.905	8.61	17	9	9	15	1.00642	1.11053	1.03853	0.903229	0.871985	0.792472	+		1080	118.279	7.26904	0.813723	0.0122143
A0A0B8RSA0	Solute carrier family 25 (Mitochondrial carrier: glutamate), member 22 OS=Sus scrofa domesticus OX=9825 GN=SLC25A22 PE=3 SV=1 - [A0A0B8RSA0_PIG]	149.555	13.04	1	3	3	8	0.913414	0.834243	0.877014	1.28905	1.32294	1.20136	+		322	34.4483	9.53955	1.45289	0.000759908
A0A287B4A3	Eukaryotic translation initiation factor 5A OS=Sus scrofa OX=9823 GN=EIF5A2 PE=3 SV=1 - [A0A287B4A3_PIG]	149.524	32.68	2	1	6	21	1.06773	1.0954	1.1012	0.843692	0.876828	0.815352	+		153	16.7822	5.57959	0.776844	0.000293452
A0A4X1TWV1	CDV3 homolog OS=Sus scrofa OX=9823 GN=CDV3 PE=4 SV=1 - [A0A4X1TWV1_PIG]	149.271	18.26	4	2	2	5	1.03306	1.01813	1.01096	0.991974	0.945061	1.00517	+		219	22.6051	5.5542	0.96083	0.107894
Q0Z8U2	40S ribosomal protein S3 OS=Sus scrofa OX=9823 GN=RPS3 PE=1 SV=1 - [RS3_PIG]	149.236	27.98	7	7	7	13	1.00314	1.0001	0.991491	0.99171	0.99496	0.95227	+		243	26.6714	9.65674	0.981368	0.259215
A0A5G2Q8J1	Crystallin beta-gamma domain containing 1 OS=Sus scrofa OX=9823 GN=CRYBG1 PE=1 SV=1 - [A0A5G2Q8J1_PIG]	148.897	7.97	7	10	10	11	1.02787	1.04127	1.02828	0.971947	0.908319	0.940507	+		1706	187.277	5.59229	0.910685	0.0081478
I3L918	Chromosome segregation 1 like OS=Sus scrofa OX=9823 GN=CSE1L PE=1 SV=3 - [I3L918_PIG]	148.882	5.63	10	5	5	12	1.00691	1.00295	1.02532	1.01302	0.989459	0.944937	+		960	109.265	5.70654	0.97108	0.238137
A0A4X1T5Y1	Uncharacterized protein OS=Sus scrofa OX=9823 GN=GARS PE=4 SV=1 - [A0A4X1T5Y1_PIG]	148.4	11.05	3	11	11	22	1.10537	1.10552	1.05167	0.851064	0.821075	0.77225	+		742	83.2066	7.37158	0.749226	0.000725372
A0A4X1TLN9	Solute carrier family 4 member 1 adaptor protein OS=Sus scrofa OX=9823 GN=SLC4A1AP PE=4 SV=1 - [A0A4X1TLN9_PIG]	148.337	12.57	9	10	10	13	1.04902	1.07354	1.01446	0.931196	0.917046	0.904868	+		740	82.4177	5.14795	0.877619	0.00240971
A0A4X1U404	Uncharacterized protein OS=Sus scrofa OX=9823 GN=NAP1L4 PE=3 SV=1 - [A0A4X1U404_PIG]	148.173	9.07	8	3	4	15	1.16484	1.18083	1.13835	0.776775	0.68335	0.669113	+		386	43.8463	4.65283	0.611145	0.000231531
F1S227	Peptidyl-tRNA hydrolase 2 OS=Sus scrofa OX=9823 GN=PTRH2 PE=1 SV=1 - [F1S227_PIG]	148.117	16.2	1	2	2	4	0.814042	0.946894	0.81879	1.20513	1.34988	1.18428	+		179	19.2619	7.29834	1.44949	0.00469482
A0A5G2Q8L9	Pyrophosphatase (inorganic) 2 OS=Sus scrofa OX=9823 GN=PPA2 PE=1 SV=1 - [A0A5G2Q8L9_PIG]	148.083	20.61	14	6	6	9	0.96466	0.948435	0.91783	1.11496	1.13913	1.0944	+		330	37.2999	7.1958	1.18283	0.000792397
F1RSM2	Proteasome 26S subunit, non-ATPase 12 OS=Sus scrofa OX=9823 GN=PSMD12 PE=4 SV=2 - [F1RSM2_PIG]	148.035	8.03	4	5	5	10	1.08561	1.07256	1.05173	0.882118	0.879827	0.867113	+		436	50.6663	7.6499	0.819045	5.93028e-05
A0A4X1T0L8	Uncharacterized protein OS=Sus scrofa OX=9823 GN=USO1 PE=4 SV=1 - [A0A4X1T0L8_PIG]	147.955	3.6	11	3	3	6	0.981499	1.07641	1.00514	0.946852	1.02347	0.935398	+		916	102.648	5.04639	0.948637	0.257247
F1S8K5	FACT complex subunit SPT16 OS=Sus scrofa OX=9823 GN=SUPT16H PE=1 SV=2 - [F1S8K5_PIG]	147.939	9.97	1	11	12	18	1.05608	1.10475	1.04791	0.90413	0.871634	0.854982	+		1083	123.582	5.78271	0.81987	0.00108719
B8Y648	Ubiquitin-conjugating enzyme E2L 3 OS=Sus scrofa OX=9823 GN=UBE2L3 PE=1 SV=1 - [B8Y648_PIG]	147.694	44.16	9	6	6	14	1.1184	1.06107	1.10384	0.831322	0.838212	0.833132	+		154	17.8502	8.51416	0.762238	0.000114574
A0A4X1VTQ0	HIT domain-containing protein OS=Sus scrofa OX=9823 GN=HINT2 PE=4 SV=1 - [A0A4X1VTQ0_PIG]	147.444	9.2	2	1	1	5	0.832303	0.829208	0.816666	1.41084	1.33604	1.23832	+		163	17.3693	9.20264	1.60812	0.000559516
A0A5G2QGS5	Acetyl-CoA acetyltransferase 1 OS=Sus scrofa OX=9823 GN=ACAT1 PE=1 SV=1 - [A0A5G2QGS5_PIG]	147.269	13.66	6	7	7	14	0.897583	0.840017	0.864459	1.28886	1.21927	1.23748	+		388	41.5836	8.646	1.43948	0.000139642
A0A4X1V0N9	Mitogen-activated protein kinase OS=Sus scrofa OX=9823 PE=4 SV=1 - [A0A4X1V0N9_PIG]	146.825	13.85	22	4	4	13	1.0252	1.02797	0.967225	1.04765	0.993898	0.989972	+		325	37.8756	7.34229	1.00368	0.898028
A0A5G2R7Z4	Catenin alpha 1 OS=Sus scrofa OX=9823 GN=CTNNA1 PE=1 SV=1 - [A0A5G2R7Z4_PIG]	146.523	6.73	38	7	7	10	1.1023	1.09908	1.10772	0.827314	0.792032	0.774564	+		906	100.042	6.29053	0.723434	4.15482e-05
A0A5G2QPV3	Transmembrane protein 214 OS=Sus scrofa OX=9823 GN=TMEM214 PE=1 SV=1 - [A0A5G2QPV3_PIG]	146.473	9.66	6	5	5	7	0.88623	0.878523	0.880295	1.28436	1.24318	1.24539	+		642	71.8105	9.42236	1.42641	1.01103e-05
A0A480MWC3	Heterogeneous nuclear ribonucleoprotein A/B isoform b (Fragment) OS=Sus scrofa OX=9823 PE=4 SV=1 - [A0A480MWC3_PIG]	146.452	28.42	10	7	8	17	1.0629	1.09412	1.04382	0.83508	0.825913	0.840679	+		285	30.8265	9.40771	0.781566	0.000107787
A0A4X1VEI9	N(alpha)-acetyltransferase 10, NatA catalytic subunit OS=Sus scrofa OX=9823 GN=NAA10 PE=4 SV=1 - [A0A4X1VEI9_PIG]	146.09	10.77	5	2	2	4	1.0484	1.09426	1.09787	0.845818	0.87587	0.830966	+		195	22.5211	7.86963	0.787726	0.000376802
I3L9S9	Listerin E3 ubiquitin protein ligase 1 OS=Sus scrofa OX=9823 GN=LTN1 PE=1 SV=2 - [I3L9S9_PIG]	146.059	5.6	5	7	7	7	0.948995	0.98546	0.973302	1.03215	1.02291	1.02996	+		1731	196.25	5.74463	1.06096	0.00594633
F1SAY2	Transcription termination factor 2 OS=Sus scrofa OX=9823 GN=TTF2 PE=4 SV=3 - [F1SAY2_PIG]	145.84	13.53	3	12	12	18	0.934104	0.899331	0.933251	1.14484	1.1393	1.16222	+		1109	124.305	8.68994	1.24566	7.11284e-05
P49666	60S ribosomal protein L21 OS=Sus scrofa OX=9823 GN=RPL21 PE=1 SV=3 - [RL21_PIG]	145.795	27.5	3	5	5	20	1.05019	1.04487	1.03053	0.89624	0.900847	0.926831	+		160	18.5531	10.4917	0.87149	0.00027933
P04163	Protein S100-A10 OS=Sus scrofa OX=9823 GN=S100A10 PE=1 SV=2 - [S10AA_PIG]	145.788	37.5	2	3	3	12	0.927166	0.915352	0.92134	1.15333	1.11872	1.15161	+		96	11.0674	6.771	1.23873	4.82584e-05
Q28832	Low-density lipoprotein receptor (Fragment) OS=Sus scrofa OX=9823 GN=LDLR PE=1 SV=2 - [LDLR_PIG]	145.566	7.15	14	5	5	10	1.02207	1.05019	1.0157	0.831722	0.872046	1.00929	+		811	89.8607	4.86865	0.87859	0.0846587
A0A480ND67	Protein VAC14 homolog isoform X4 OS=Sus scrofa OX=9823 PE=4 SV=1 - [A0A480ND67_PIG]	145.47	7.45	4	3	3	7	1.10652	1.0961	1.12042	0.867101	0.850697	0.830602	+		577	63.8052	6.31592	0.766887	3.44375e-05
A0A480KNV3	Thymidylate kinase isoform 1 OS=Sus scrofa OX=9823 PE=3 SV=1 - [A0A480KNV3_PIG]	145.297	19.81	8	5	5	8	1.05568	0.962911	1.0401	0.948232	0.941242	1.05077	+		212	23.5043	6.69775	0.961275	0.435075
A0A480V1G6	Putative E3 ubiquitin-protein ligase HERC6 isoform 1 OS=Sus scrofa OX=9823 PE=4 SV=1 - [A0A480V1G6_PIG]	145.147	10.66	16	8	8	10	1.02011	1.0283	0.984683	0.982062	1.03358	0.982759	+		929	103.359	7.03467	0.988564	0.62211
C0SW08	Cell division cycle 2 OS=Sus scrofa OX=9823 GN=CDC2 PE=1 SV=1 - [C0SW08_PIG]	145.097	17.17	113	3	5	9	1.05732	1.0596	1.04553	0.9634	0.905279	0.854529	+		297	34.0579	8.41162	0.861107	0.00994778
A0A4X1UU16	Uncharacterized protein OS=Sus scrofa OX=9823 GN=PTMS PE=4 SV=1 - [A0A4X1UU16_PIG]	145.096	11.76	2	1	1	7	1.00414	1.00701	0.965384	1.00234	1.04047	1.00277	+		102	11.5092	4.15771	1.0232	0.28001
Q5G6V9	Cofilin-2 OS=Sus scrofa OX=9823 GN=CFL2 PE=2 SV=4 - [COF2_PIG]	145.088	31.93	4	5	7	18	1.10793	1.07303	1.05572	0.898217	0.826764	0.849736	+		166	18.7249	7.88428	0.795481	0.00106687
A0A287BIU9	Branched-chain-amino-acid aminotransferase OS=Sus scrofa OX=9823 GN=BCAT1 PE=1 SV=2 - [A0A287BIU9_PIG]	145.068	13.18	18	3	3	4	1.1643	1.16738	1.18177	0.685222	0.660221	0.673232	+		349	38.8173	4.83057	0.574557	6.39022e-07
A0A287B6J3	Partner of NOB1 homolog OS=Sus scrofa OX=9823 GN=PNO1 PE=4 SV=1 - [A0A287B6J3_PIG]	144.836	10.32	1	1	1	2	1.07566	1.20124	1.04501	0.811322	0.862325	0.75102	+		252	27.9599	9.72998	0.729902	0.00655512
A0A140UHW4	ICT1 OS=Sus scrofa OX=9823 GN=MRPL3 PE=1 SV=1 - [A0A140UHW4_PIG]	144.349	5.51	2	2	2	7	0.964902	1.02371	0.915765	1.0728	1.10533	1.10177	+		399	43.6146	9.67139	1.1293	0.0189474
A0A4X1TF68	Tetratricopeptide repeat domain 37 OS=Sus scrofa OX=9823 GN=TTC37 PE=4 SV=1 - [A0A4X1TF68_PIG]	144.083	5.2	3	9	9	14	1.06548	1.03899	1.01779	0.93592	0.92851	0.870624	+		1480	165.23	7.43018	0.875982	0.00652124
A0A287BQU7	Small nuclear ribonucleoprotein Sm D2 OS=Sus scrofa OX=9823 GN=SNRPD2 PE=1 SV=1 - [A0A287BQU7_PIG]	144.024	8.47	2	1	1	6	1.14903	1.13894	1.14098	0.78257	0.727084	0.737903	+		118	13.5182	9.90576	0.655464	2.18571e-05
A0A4X1T8Y8	Uncharacterized protein OS=Sus scrofa OX=9823 GN=ITPR3 PE=4 SV=1 - [A0A4X1T8Y8_PIG]	143.999	4.04	7	7	10	12	0.973345	0.968863	0.98675	1.0486	1.05457	1.05212	+		2670	303.543	6.53662	1.07727	0.000181372
F1RG35	STIP1 homology and U-box containing protein 1 OS=Sus scrofa OX=9823 GN=STUB1 PE=1 SV=3 - [F1RG35_PIG]	143.912	17.25	2	5	5	11	1.04187	1.04334	1.03995	0.901987	0.864695	0.870946	+		284	32.6593	6.15088	0.843997	0.000149216
A0A480YG88	Nuclear pore complex protein Nup214 isoform 2 OS=Sus scrofa OX=9823 PE=4 SV=1 - [A0A480YG88_PIG]	143.89	6.2	25	8	8	10	0.907315	0.943523	0.918695	1.1909	1.12294	1.09742	+		1791	178.635	8.63135	1.23171	0.00201383
A0A480K090	Signal recognition particle subunit SRP68 isoform 1 OS=Sus scrofa OX=9823 PE=4 SV=1 - [A0A480K090_PIG]	143.87	13.81	6	7	7	13	1.00094	0.994286	1.00567	1.00945	1.0004	1.01379	+		514	58.119	8.92432	1.00758	0.214534
A0A5G2R4S1	Eukaryotic translation initiation factor 2B subunit gamma OS=Sus scrofa OX=9823 GN=EIF2B3 PE=1 SV=1 - [A0A5G2R4S1_PIG]	143.795	15.65	9	6	6	8	1.12309	1.10589	1.08967	0.779156	0.80357	0.827059	+		377	41.8936	6.88818	0.726133	5.64101e-05
A0A4X1T2S3	Uncharacterized protein OS=Sus scrofa OX=9823 GN=HEATR5B PE=4 SV=1 - [A0A4X1T2S3_PIG]	143.789	3.48	5	5	5	5	0.978927	1.06998	0.98665	0.912304	0.927853	0.90483	+		2070	224.43	7.09326	0.904278	0.0317806
A0A4X1W9X7	Uncharacterized protein OS=Sus scrofa OX=9823 GN=PCBP1 PE=4 SV=1 - [A0A4X1W9X7_PIG]	143.766	24.44	6	4	5	11	1.03203	1.02194	1.04127	0.934877	1.01378	1.0187	+		356	37.4779	7.09326	0.958683	0.198973
A0A286ZJT1	Spliceosome RNA helicase DDX39B OS=Sus scrofa OX=9823 GN=DDX39B PE=1 SV=2 - [A0A286ZJT1_PIG]	143.644	16.72	14	4	9	22	1.05647	1.05865	1.09678	0.901918	0.865567	0.858511	+		317	35.4831	7.1665	0.817587	0.000481437
A0A287AW94	Adhesion regulating molecule 1 OS=Sus scrofa OX=9823 GN=ADRM1 PE=1 SV=2 - [A0A287AW94_PIG]	143.408	8.15	5	3	3	9	1.01196	1.08017	1.09316	0.892329	0.899644	0.84049	+		368	37.3263	4.71631	0.826443	0.00416982
F1RTV5	AIRC domain-containing protein OS=Sus scrofa OX=9823 GN=PAICS PE=1 SV=3 - [F1RTV5_PIG]	143.299	12.83	8	5	5	11	1.13176	1.11637	1.0917	0.826366	0.793315	0.78564	+		421	46.77	7.89893	0.720193	5.33296e-05
I3LQ38	NADH dehydrogenase ubiquinone iron-sulfur protein 4, mitochondrial isoform 1 OS=Sus scrofa OX=9823 GN=NDUFS4 PE=1 SV=2 - [I3LQ38_PIG]	143.15	10.2	5	1	1	5	0.808119	0.792443	0.896849	1.32878	1.32739	1.27727	+		147	16.4545	9.56885	1.57501	0.000198505
A0A480X857	Dystonin isoform X27 OS=Sus scrofa OX=9823 PE=4 SV=1 - [A0A480X857_PIG]	143.13	2.56	48	14	14	15	0.97149	0.957276	0.984827	1.05307	1.04571	1.06679	+		5578	636.412	5.66846	1.08648	0.00113043
G3CKJ2	Glyceraldehyde-3-phosphate dehydrogenase (Fragment) OS=Sus scrofa OX=9823 GN=GAPDH PE=2 SV=1 - [G3CKJ2_PIG]	143.102	32	3	1	9	17	0.912632	0.940083	0.891036	1.19557	1.19354	1.11808	+		275	29.4503	9.23193	1.27825	0.000952267
A0A480RYI3	Leukotriene A-4 hydrolase isoform 1 OS=Sus scrofa OX=9823 PE=4 SV=1 - [A0A480RYI3_PIG]	142.928	10.49	11	3	3	9	1.03753	1.0497	1.03471	0.902155	0.924539	0.870337	+		305	35.198	7.34229	0.863896	0.000985032
A0A4X1VDD8	Pyruvate dehydrogenase E1 component subunit beta OS=Sus scrofa OX=9823 GN=PDHB PE=4 SV=1 - [A0A4X1VDD8_PIG]	142.882	12.9	3	3	3	10	0.87235	0.858777	0.855359	1.30217	1.22861	1.25091	+		341	37.104	5.71924	1.4621	5.85698e-05
A0A4X1SEH9	WD_REPEATS_REGION domain-containing protein OS=Sus scrofa OX=9823 GN=BUB3 PE=4 SV=1 - [A0A4X1SEH9_PIG]	142.534	16.98	5	4	4	11	1.07223	0.991555	1.00048	0.998481	0.987702	0.943864	+		324	36.743	6.84424	0.956201	0.216452
A0A4X1T8X5	DEAD-box helicase 20 OS=Sus scrofa OX=9823 GN=DDX20 PE=4 SV=1 - [A0A4X1T8X5_PIG]	142.434	8.66	7	7	7	12	1.00732	1.03966	1.04755	0.952133	0.965646	0.961802	+		831	92.1434	7.45947	0.930538	0.00521066
P12026	Acyl-CoA-binding protein OS=Sus scrofa OX=9823 GN=DBI PE=1 SV=2 - [ACBP_PIG]	142.385	43.68	42	4	4	13	1.17993	1.15166	1.14635	0.7162	0.70851	0.706143	+		87	9.89008	8.27979	0.612679	2.04142e-06
A0A0B8S0A2	Chloride intracellular channel protein OS=Sus scrofa domesticus OX=9825 GN=CLIC1 PE=3 SV=1 - [A0A0B8S0A2_PIG]	142.16	17.84	5	4	4	10	1.08309	1.108	1.10012	0.836905	0.789642	0.783185	+		241	26.9608	5.2749	0.732173	9.10889e-05
A0A4X1TMC3	Catenin beta like 1 OS=Sus scrofa OX=9823 GN=CTNNBL1 PE=4 SV=1 - [A0A4X1TMC3_PIG]	142.083	12.74	16	6	6	11	1.00209	0.980907	0.995325	1.06546	0.980723	1.04699	+		518	59.7771	4.95752	1.03856	0.221666
A0A4X1TR17	Peptidase_M24 domain-containing protein OS=Sus scrofa OX=9823 GN=PEPD PE=3 SV=1 - [A0A4X1TR17_PIG]	141.772	6.76	17	2	2	3	1.06411	1.07243	1.00313	0.88107	0.964357	0.935772	+		429	47.5896	6.31592	0.885826	0.0218542
A0A287BF77	CCCTC-binding factor OS=Sus scrofa OX=9823 GN=CTCF PE=1 SV=1 - [A0A287BF77_PIG]	141.747	11.72	7	9	9	13	0.87538	0.885254	0.869611	1.28222	1.28771	1.21128	+		725	82.5914	6.96143	1.43759	0.000105685
B0LY43	Monocarboxylic acid transporter 1 (Fragment) OS=Sus scrofa OX=9823 PE=2 SV=1 - [B0LY43_PIG]	141.701	13.59	9	3	3	9	1.09471	1.038	1.05809	0.87557	0.896635	0.925851	+		309	34.2007	7.69385	0.845574	0.00174791
A0A287ARC7	Cyclin dependent kinase 2 OS=Sus scrofa OX=9823 GN=CDK2 PE=1 SV=1 - [A0A287ARC7_PIG]	141.613	12.39	4	3	4	6	1.01556	0.998771	1.00272	1.02101	0.974971	1.03949	+		355	39.3634	7.82568	1.00611	0.772318
A0A287A5C9	Signal transducer and activator of transcription OS=Sus scrofa OX=9823 GN=STAT1 PE=1 SV=1 - [A0A287A5C9_PIG]	141.578	10.9	14	9	9	21	1.10287	1.09073	1.10695	0.83483	0.859074	0.843252	+		697	81.5515	6.45557	0.768706	7.82539e-06
A0A287BR41	Protein kinase C and casein kinase substrate in neurons 2 OS=Sus scrofa OX=9823 GN=PACSIN2 PE=1 SV=1 - [A0A287BR41_PIG]	141.276	11.69	9	5	5	10	1.10603	1.13327	1.05727	0.849491	0.854541	0.80386	+		445	51.203	5.38916	0.760758	0.000664932
A0A4X1UX32	Long-chain-specific acyl-CoA dehydrogenase, mitochondrial OS=Sus scrofa OX=9823 GN=ACADL PE=3 SV=1 - [A0A4X1UX32_PIG]	141.227	9.09	4	4	4	8	0.877527	0.863501	0.872597	1.22298	1.26247	1.24752	+		429	47.8554	7.38623	1.42827	6.85804e-06
A0A5G2QRT4	Uncharacterized protein OS=Sus scrofa OX=9823 GN=COX7A2 PE=1 SV=1 - [A0A5G2QRT4_PIG]	141.202	28.4	8	2	2	7	0.927754	0.950727	0.958289	1.1839	1.08523	1.11689	+		81	8.98384	9.89111	1.19362	0.00387692
A0A287B5T2	Cyclin-dependent kinase 12 isoform X5 OS=Sus scrofa OX=9823 PE=4 SV=1 - [A0A287B5T2_PIG]	141.16	5.9	108	5	6	7	1.05001	1.08047	1.06502	0.920123	0.918575	0.856988	+		1288	143.416	9.51025	0.843589	0.00179719
A0A5G2QVI8	STT3 oligosaccharyltransferase complex catalytic subunit B OS=Sus scrofa OX=9823 GN=STT3B PE=1 SV=1 - [A0A5G2QVI8_PIG]	141.116	7.14	6	6	6	10	0.805999	0.869131	0.827116	1.32079	1.29308	1.25817	+		658	75.1576	8.89502	1.54743	6.11044e-05
A0A5G2RJU1	Uncharacterized protein OS=Sus scrofa OX=9823 GN=RAB10 PE=1 SV=1 - [A0A5G2RJU1_PIG]	140.929	14.06	3	3	3	7	0.90771	0.877778	0.909408	1.14159	1.21403	1.19732	+		192	22.0885	9.15869	1.31839	0.00029286
A0A287AM09	C-terminal binding protein 1 OS=Sus scrofa OX=9823 GN=CTBP1 PE=3 SV=1 - [A0A287AM09_PIG]	140.895	7.37	8	2	2	3	0.950074	1.03722	0.940762	1.09145	1.0391	1.08304	+		380	41.5384	6.94678	1.09752	0.0519307
D0G6Y0	Hydroxysteroid (17-beta) dehydrogenase 12 (Fragment) OS=Sus scrofa OX=9823 GN=HSD17B12 PE=2 SV=1 - [D0G6Y0_PIG]	140.729	12.94	7	3	3	8	0.853776	0.811662	0.79957	1.35325	1.2849	1.31696	+		286	31.5114	8.93896	1.6045	4.215e-05
A0A4X1VQT6	Tankyrase 1 binding protein 1 OS=Sus scrofa OX=9823 GN=TNKS1BP1 PE=4 SV=1 - [A0A4X1VQT6_PIG]	140.708	8.53	14	3	8	10	1.10436	1.07394	1.02871	0.825904	0.886075	0.910796	+		1560	162.171	4.89404	0.817825	0.00433123
A0A480T580	182 kDa tankyrase-1-binding protein OS=Sus scrofa OX=9823 PE=4 SV=1 - [A0A480T580_PIG]	140.708	10.55	14	1	6	7	0.80885	1.42264	0.73398	0.986764	1.03492	1.05443	+		1033	109.57	4.95752	1.03731	0.874473
A0A4X1TL32	Uncharacterized protein OS=Sus scrofa OX=9823 GN=SET PE=3 SV=1 - [A0A4X1TL32_PIG]	140.542	8.14	10	3	3	5	1.05411	1.08558	1.03356	0.858645	0.914091	0.83264	+		258	29.9731	4.41162	0.821044	0.00262771
A0A5G2QG19	Hyaluronan mediated motility receptor OS=Sus scrofa OX=9823 GN=HMMR PE=4 SV=1 - [A0A5G2QG19_PIG]	140.34	12.59	7	8	8	10	1.04034	0.999463	1.05814	0.940998	0.944892	0.942704	+		707	81.5845	5.8335	0.913053	0.00670775
A0A480Q550	Tether containing UBX domain for GLUT4 isoform 1 OS=Sus scrofa OX=9823 PE=4 SV=1 - [A0A480Q550_PIG]	140.313	19.65	7	1	6	7	0.694591	0.700601	0.822928	1.16829	1.56751	1.74553	+	+	519	56.41	8.79248	2.02033	0.0127116
A0A4X1VAD8	Uncharacterized protein OS=Sus scrofa OX=9823 GN=DNAJC2 PE=4 SV=1 - [A0A4X1VAD8_PIG]	140.31	12.68	4	5	5	6	1.1329	1.09863	1.07747	0.758464	0.828728	0.847457	+		568	65.7855	8.98291	0.735768	0.000762085
F1RQ90	RNA binding motif protein X-linked OS=Sus scrofa OX=9823 GN=RBMX PE=1 SV=1 - [F1RQ90_PIG]	140.255	32.05	9	15	15	22	0.930495	0.880827	0.960308	1.14892	1.14219	1.15663	+		390	42.2493	10.0522	1.24394	0.000666621
F1RY22	Midasin OS=Sus scrofa OX=9823 GN=MDN1 PE=1 SV=4 - [F1RY22_PIG]	140.183	1.77	2	8	8	9	0.998128	0.96645	1.02107	1.02518	1.05476	1.01956	+		5596	630.683	5.68115	1.03813	0.119744
A0A287BG41	Serine/arginine repetitive matrix 2 OS=Sus scrofa OX=9823 GN=SRRM2 PE=1 SV=2 - [A0A287BG41_PIG]	140.099	4.55	6	7	7	15	0.857403	0.92347	0.874257	1.16528	1.20064	1.25919	+		2662	288.822	12.0444	1.36532	0.000667407
A0A4X1SIW9	MPN domain-containing protein OS=Sus scrofa OX=9823 GN=PSMD7 PE=4 SV=1 - [A0A4X1SIW9_PIG]	140.037	16.36	2	5	5	9	1.10885	1.06336	1.09471	0.851163	0.787646	0.794176	+		324	36.9885	6.771	0.744733	0.000330022
A0A4X1TUT8	Uncharacterized protein OS=Sus scrofa OX=9823 GN=PDCD5 PE=4 SV=1 - [A0A4X1TUT8_PIG]	139.992	24.8	8	3	3	4	1.16846	1.12408	1.15661	0.726947	0.733527	0.726382	+		125	14.2183	6.03662	0.634027	6.24705e-06
A0A4X1SHN8	Na(+)/H(+) exchange regulatory cofactor NHE-RF OS=Sus scrofa OX=9823 GN=SLC9A3R1 PE=4 SV=1 - [A0A4X1SHN8_PIG]	139.357	14.03	7	4	4	8	1.06266	1.00164	1.0561	0.911053	0.930629	0.862883	+		335	36.2614	6.04932	0.866735	0.00767614
I3LQ51	Proteasome subunit beta type-1 OS=Sus scrofa OX=9823 GN=PSMB1 PE=1 SV=2 - [I3LQ51_PIG]	139.347	20	3	4	4	10	0.998037	0.97829	1.04975	0.927578	0.978144	0.956128	+		205	22.4053	8.25049	0.94573	0.101595
A0A4X1T6S5	Dedicator of cytokinesis 7 OS=Sus scrofa OX=9823 GN=DOCK7 PE=3 SV=1 - [A0A4X1T6S5_PIG]	139.337	3.75	22	8	8	9	1.03886	1.05766	1.04623	0.928388	0.963901	0.994241	+		2268	256.416	7.95752	0.918474	0.0125122
A0A480R346	Calcium-transporting ATPase OS=Sus scrofa OX=9823 PE=3 SV=1 - [A0A480R346_PIG]	139.328	8.96	16	6	8	14	0.567219	0.378889	0.514139	1.95094	1.95358	1.94066	+	+	993	109.065	5.2876	4.00287	1.29885e-05
A0A4X1TBB8	C3H1-type domain-containing protein OS=Sus scrofa OX=9823 GN=ZC3H18 PE=4 SV=1 - [A0A4X1TBB8_PIG]	139.072	11.01	5	9	9	15	0.950042	0.973789	0.957744	1.06035	1.04538	1.12765	+		890	99.3709	8.5874	1.12209	0.0110959
F1SD85	Cleavage and polyadenylation specificity factor subunit 2 OS=Sus scrofa OX=9823 GN=CPSF2 PE=3 SV=4 - [F1SD85_PIG]	139.011	2.64	4	1	1	3	0.914927	0.909181	0.983295	1.08782	1.06414	1.1722	+		759	85.9794	5.03369	1.18407	0.0131492
A0A4X1TUX1	Uncharacterized protein OS=Sus scrofa OX=9823 GN=ZC3H15 PE=4 SV=1 - [A0A4X1TUX1_PIG]	138.98	8.65	2	5	5	11	1.08806	1.05608	1.06468	0.885802	0.875633	0.871712	+		416	47.3638	5.04639	0.820595	5.1504e-05
A0A0B8RSU5	Hepatoma-derived growth factor OS=Sus scrofa domesticus OX=9825 GN=HDGF PE=4 SV=1 - [A0A0B8RSU5_PIG]	138.969	27.27	5	5	6	16	1.03971	1.03005	1.03782	0.910467	0.935255	0.954777	+		242	26.959	4.71631	0.901184	0.00147229
A0A4X1UCS1	Carbonic anhydrase 3 OS=Sus scrofa OX=9823 GN=CA3 PE=3 SV=1 - [A0A4X1UCS1_PIG]	138.82	18.6	8	4	4	9	0.38243	0.394681	0.426247	2.15688	2.25334	2.0745	+	+	258	28.8693	7.62061	5.38885	5.01193e-06
A0A480VNS4	G2 and S phase-expressed protein 1 OS=Sus scrofa OX=9823 PE=4 SV=1 - [A0A480VNS4_PIG]	138.75	10.53	7	4	4	4	1.01215	0.948922	0.946021	1.06207	1.10272	1.02817	+		703	72.1283	9.33447	1.09834	0.0353633
I3LEL0	Nucleoporin 153 OS=Sus scrofa OX=9823 GN=NUP153 PE=4 SV=3 - [I3LEL0_PIG]	138.654	11.45	11	10	10	14	0.975979	0.963256	0.955534	1.11998	1.04223	1.07512	+		1328	137.454	8.98291	1.11834	0.0080501
A0A5G2R0H0	Electron transfer flavoprotein subunit beta OS=Sus scrofa OX=9823 GN=ETFB PE=1 SV=1 - [A0A5G2R0H0_PIG]	138.333	17.52	5	3	3	6	0.873772	0.938208	0.856546	1.19054	1.1841	1.29524	+		234	25.4391	9.21729	1.37525	0.00158671
A0A4X1VW37	Polyadenylate-binding protein OS=Sus scrofa OX=9823 GN=PABPC4 PE=3 SV=1 - [A0A4X1VW37_PIG]	138.275	11.57	4	6	7	12	0.98545	0.986679	1.0417	1.02694	0.972286	0.988912	+		631	69.4908	9.5249	0.991478	0.745475
A0A480YST9	Oxysterol-binding protein OS=Sus scrofa OX=9823 PE=3 SV=1 - [A0A480YST9_PIG]	138.114	11	5	7	7	12	1.05617	1.05317	1.02289	0.907982	0.918228	0.89644	+		682	77.7958	6.90283	0.869237	0.00038081
A0A480IHR8	Septin-9 OS=Sus scrofa OX=9823 PE=3 SV=1 - [A0A480IHR8_PIG]	138.112	19.32	17	13	13	23	1.03807	1.03434	1.01686	0.982095	0.957963	0.962634	+		585	65.2019	9.1001	0.939606	0.00323644
A0A4X1V3D9	Uncharacterized protein OS=Sus scrofa OX=9823 GN=DDT PE=4 SV=1 - [A0A4X1V3D9_PIG]	137.952	12.71	1	1	1	6	1.05933	1.04506	1.12238	0.867697	0.835617	0.909516	+		118	12.8799	6.07471	0.809734	0.00305834
A0A4X1UN62	Uncharacterized protein OS=Sus scrofa OX=9823 GN=HGH1 PE=4 SV=1 - [A0A4X1UN62_PIG]	137.778	7.24	4	2	2	3	0.991778	1.01916	1.05145	0.911897	0.990193	1.0086	+		387	42.0008	5.24951	0.950462	0.214388
A0A287B2M3	40S ribosomal protein SA OS=Sus scrofa OX=9823 GN=RPSA PE=1 SV=1 - [A0A287B2M3_PIG]	137.239	21.09	6	5	5	9	0.948656	0.950957	0.971425	1.06672	1.08531	1.116	+		275	30.6876	5.37646	1.13827	0.00119065
A0A5G2R2Y1	Proteasome subunit alpha type OS=Sus scrofa OX=9823 GN=PSMA3 PE=1 SV=1 - [A0A5G2R2Y1_PIG]	137.204	33.91	5	9	9	18	1.09904	1.10228	1.08574	0.859065	0.839605	0.816778	+		233	26.0129	5.19873	0.765259	4.12349e-05
A0A4X1TIN2	Actinin alpha 3 (gene/pseudogene) OS=Sus scrofa OX=9823 GN=ACTN3 PE=4 SV=1 - [A0A4X1TIN2_PIG]	137.054	6.33	12	2	5	9	0.391868	0.352084	0.424169	2.27787	2.22271	1.94535	+	+	884	101.419	5.47803	5.51821	7.42959e-05
A0A4X1VKI2	Uncharacterized protein OS=Sus scrofa OX=9823 PE=4 SV=1 - [A0A4X1VKI2_PIG]	136.814	11.4	7	8	8	13	1.02067	0.975054	0.987877	0.988304	1.03971	1.06169	+		728	83.0801	4.91943	1.03556	0.239839
A0A4X1UPG1	Lactamase_B domain-containing protein OS=Sus scrofa OX=9823 GN=LACTB2 PE=4 SV=1 - [A0A4X1UPG1_PIG]	136.759	18.4	1	5	5	9	0.923713	0.966793	0.912868	1.0833	1.22305	1.03747	+		288	32.7139	6.99072	1.19278	0.0363651
Q95281	60S ribosomal protein L29 OS=Sus scrofa OX=9823 GN=RPL29 PE=1 SV=4 - [RL29_PIG]	136.746	15	3	3	3	17	1.07987	1.09084	1.05301	0.842902	0.896543	0.856488	+		160	17.4868	11.9272	0.805261	0.000438949
A0A286ZLB4	Bromodomain adjacent to zinc finger domain 1A OS=Sus scrofa OX=9823 GN=BAZ1A PE=4 SV=2 - [A0A286ZLB4_PIG]	136.461	5.11	2	7	7	10	0.976774	0.969652	0.983573	1.0985	1.08688	1.10765	+		1525	175.391	6.56592	1.1239	7.46278e-05
A0A5G2R3M8	Insulin degrading enzyme OS=Sus scrofa OX=9823 GN=IDE PE=1 SV=1 - [A0A5G2R3M8_PIG]	136.427	6.34	5	6	6	10	1.02307	1.06772	0.986491	0.987651	0.972962	0.999169	+		978	113.162	6.21436	0.96182	0.187738
A0A481CLQ6	Epidermal growth factor receptor kinase substrate 8 isoform X2 OS=Sus scrofa OX=9823 PE=4 SV=1 - [A0A481CLQ6_PIG]	136.331	8.07	4	6	6	9	1.0694	1.05206	1.05147	0.910795	0.892321	0.903225	+		818	91.2353	7.6499	0.852949	4.04278e-05
A0A480RIQ7	Histone-lysine N-methyltransferase EHMT1 isoform X1 OS=Sus scrofa OX=9823 PE=4 SV=1 - [A0A480RIQ7_PIG]	136.074	6.41	7	5	5	6	0.975497	0.92552	0.953501	1.11197	1.08726	1.08187	+		905	96.0758	6.75635	1.14944	0.0011617
A0A0U2ETC2	Emerin OS=Sus scrofa OX=9823 GN=EMD PE=2 SV=1 - [A0A0U2ETC2_PIG]	135.999	20	7	6	6	15	0.928775	0.911598	0.922926	1.13706	1.13355	1.1545	+		260	29.1931	5.51611	1.2395	1.14034e-05
A0A5G2RI25	Calponin OS=Sus scrofa OX=9823 GN=CNN3 PE=1 SV=1 - [A0A5G2RI25_PIG]	135.922	12.77	13	3	3	7	1.00076	1.03084	1.1036	0.901036	0.945977	0.945805	+		282	31.1472	6.80029	0.890792	0.0283704
Q1HL06	Muscle 6-phosphofructokinase (Fragment) OS=Sus scrofa OX=9823 GN=PFMK PE=3 SV=1 - [Q1HL06_PIG]	135.633	9.01	11	6	7	12	0.774833	0.792084	0.786121	1.42878	1.50134	1.40641	+		744	81.5877	8.26514	1.84295	2.2213e-05
A0A480ZNT5	F-box-like/WD repeat-containing protein TBL1XR1 isoform 1 OS=Sus scrofa OX=9823 PE=4 SV=1 - [A0A480ZNT5_PIG]	135.557	14.02	5	4	5	6	0.955113	1.01279	0.932473	0.984029	1.01458	1.07321	+		485	52.8938	5.61768	1.05911	0.18219
A0A0B8RZ91	Protein phosphatase 1, regulatory (Inhibitor) subunit 2 OS=Sus scrofa domesticus OX=9825 GN=PPP1R2 PE=4 SV=1 - [A0A0B8RZ91_PIG]	135.455	10.29	3	2	2	6	1.09116	1.02665	1.08562	0.856187	0.844167	0.87759	+		204	22.6387	4.729	0.804744	0.000799156
A0A5G2QQ58	RRM domain-containing protein OS=Sus scrofa OX=9823 GN=SLIRP PE=1 SV=1 - [A0A5G2QQ58_PIG]	135.311	46.94	3	7	7	12	0.937962	0.972194	0.931877	1.14063	1.08667	1.15858	+		147	16.5504	8.80713	1.19136	0.00191634
A0A286ZUX3	Cullin 4B OS=Sus scrofa OX=9823 GN=CUL4B PE=3 SV=2 - [A0A286ZUX3_PIG]	135.233	13.98	14	10	11	14	1.03014	1.03322	1.03447	0.937478	0.932411	0.950077	+		887	101.239	8.23584	0.910305	6.81291e-05
F1RWS8	Small nuclear ribonucleoprotein polypeptide A' OS=Sus scrofa OX=9823 GN=SNRPA1 PE=4 SV=2 - [F1RWS8_PIG]	135.2	14.89	9	3	3	6	1.07906	1.02185	1.03042	0.998915	0.934571	0.896458	+		235	25.9908	8.90967	0.903753	0.0447175
A0A287B5T6	Peptidylprolyl isomerase OS=Sus scrofa OX=9823 GN=ARF3 PE=1 SV=2 - [A0A287B5T6_PIG]	135.16	5.37	17	2	2	9	0.981141	1.01491	0.976371	1.00247	1.04022	0.931495	+		335	37.531	8.86572	1.00059	0.987147
A0A480PNK1	26S proteasome non-ATPase regulatory subunit 5 OS=Sus scrofa OX=9823 PE=4 SV=1 - [A0A480PNK1_PIG]	135.077	8.68	9	3	3	4	1.08186	1.12192	1.08645	0.823373	0.782317	0.82997	+		438	48.7285	5.24951	0.74027	0.000129215
A0A286ZMZ2	Cleavage and polyadenylation specific factor 6 OS=Sus scrofa OX=9823 GN=CPSF6 PE=1 SV=2 - [A0A286ZMZ2_PIG]	135.034	10.4	8	5	5	8	1.0876	1.113	1.04063	0.839623	0.887018	0.83187	+		500	54.081	8.76318	0.789363	0.00113505
A0A480WZS9	tRNA (adenine(58)-N(1))-methyltransferase non-catalytic subunit TRM6 OS=Sus scrofa OX=9823 PE=3 SV=1 - [A0A480WZS9_PIG]	135.03	7.04	9	3	3	6	1.15133	1.13292	1.08707	0.798098	0.768945	0.787447	+		497	55.9483	6.75635	0.698388	8.48865e-05
A0A286ZRK0	Uncharacterized protein OS=Sus scrofa OX=9823 GN=LOC100622780 PE=1 SV=2 - [A0A286ZRK0_PIG]	134.831	25.79	9	2	6	11	0.880355	0.871752	0.877197	1.25096	1.19479	1.24571	+		380	42.6284	9.34912	1.40397	4.01783e-05
A0A4X1VIC2	60S ribosomal export protein NMD3 OS=Sus scrofa OX=9823 GN=NMD3 PE=3 SV=1 - [A0A4X1VIC2_PIG]	134.772	12.4	9	5	5	7	1.02519	0.988342	1.02484	0.990126	0.932006	0.945774	+		500	57.5661	7.76709	0.943895	0.0564929
A0A5G2R4S0	ATP synthase peripheral stalk-membrane subunit b OS=Sus scrofa OX=9823 GN=ATP5PB PE=1 SV=1 - [A0A5G2R4S0_PIG]	134.76	14.87	8	4	4	8	0.840679	0.945934	0.838324	1.20917	1.29642	1.17561	+		195	22.155	9.37842	1.40239	0.00223384
A0A4X1U7F0	CULLIN_2 domain-containing protein OS=Sus scrofa OX=9823 GN=CUL3 PE=3 SV=1 - [A0A4X1U7F0_PIG]	134.705	5.98	3	4	4	6	1.08083	1.04515	1.06252	0.926861	0.914985	0.877113	+		702	81.0704	8.51416	0.85274	0.00100407
A0A4X1TVC9	Bleomycin hydrolase OS=Sus scrofa OX=9823 GN=BLMH PE=3 SV=1 - [A0A4X1TVC9_PIG]	134.684	23.28	6	9	9	14	1.04245	1.03676	1.04291	0.931095	0.935973	0.98752	+		421	48.5502	7.69385	0.914311	0.00798037
A0A5G2QCF6	Prohibitin OS=Sus scrofa OX=9823 GN=PHB2 PE=1 SV=1 - [A0A5G2QCF6_PIG]	134.65	16.86	6	4	4	11	0.916992	0.908704	0.841203	1.26185	1.20938	1.2045	+		261	29.0887	10.0229	1.37828	0.000371031
A0A5G2QZ94	SWI/SNF related, matrix associated, actin dependent regulator of chromatin subfamily c member 1 OS=Sus scrofa OX=9823 GN=SMARCC1 PE=4 SV=1 - [A0A5G2QZ94_PIG]	134.65	14.97	5	11	14	19	0.999113	1.02844	1.01831	0.974521	0.97568	0.983477	+		1049	117.272	5.5415	0.963169	0.0144544
A0A5G2R5G9	Family with sequence similarity 114 member A2 OS=Sus scrofa OX=9823 GN=FAM114A2 PE=1 SV=1 - [A0A5G2R5G9_PIG]	134.43	6.91	5	3	3	7	0.996302	1.10465	1.0389	0.942086	0.866876	0.905843	+		463	50.5034	4.71631	0.864628	0.0207998
F1RTL0	Kinesin family member 4A OS=Sus scrofa OX=9823 GN=KIF4A PE=3 SV=3 - [F1RTL0_PIG]	134.137	5.06	10	6	7	11	0.921773	0.890579	0.893555	1.18841	1.21824	1.10824	+		1166	132.301	6.65381	1.29897	0.00141713
A0A480WIE0	RNA-binding protein 28 isoform 1 OS=Sus scrofa OX=9823 PE=4 SV=1 - [A0A480WIE0_PIG]	134.032	10.6	7	7	7	9	1.36133	1.35808	1.3362	0.314502	0.342346	0.342877	+	+	755	84.9966	9.46631	0.246504	1.2536e-07
A0A5G2R8Q2	Cornichon family AMPA receptor auxiliary protein 4 OS=Sus scrofa OX=9823 GN=CNIH4 PE=1 SV=1 - [A0A5G2R8Q2_PIG]	133.957	14.71	5	1	1	3	0.878945	0.887218	0.786282	1.36394	1.23972	1.21772	+		136	15.693	7.06396	1.49715	0.00162938
F1RK61	Ubiquitin recognition factor in ER associated degradation 1 OS=Sus scrofa OX=9823 GN=UFD1 PE=4 SV=2 - [F1RK61_PIG]	133.952	9.67	9	3	3	10	1.06023	1.04777	1.01325	0.895629	0.962168	0.950961	+		269	30.2474	8.66064	0.899882	0.0138969
A0A480Y1E3	Integrin beta (Fragment) OS=Sus scrofa OX=9823 PE=3 SV=1 - [A0A480Y1E3_PIG]	133.878	4.26	12	5	5	6	0.922195	0.968928	0.942248	1.10308	1.02844	1.10624	+		1504	168.126	5.96045	1.14272	0.00944636
F1RYL5	DnaJ heat shock protein family (Hsp40) member C10 OS=Sus scrofa OX=9823 GN=DNAJC10 PE=4 SV=3 - [F1RYL5_PIG]	133.632	8.69	6	6	6	11	0.930704	0.92641	0.943263	1.14107	1.14614	1.1083	+		748	86.1318	7.15186	1.21252	0.000104082
F1SP27	Elongator complex protein 1 OS=Sus scrofa OX=9823 GN=ELP1 PE=1 SV=4 - [F1SP27_PIG]	133.503	5.19	9	6	6	6	1.03073	1.03154	1.06781	0.928677	0.941033	0.935324	+		1311	147.211	6.25244	0.896157	0.00104762
A0A5G2RCX2	Adenosine kinase OS=Sus scrofa OX=9823 GN=ADK PE=1 SV=1 - [A0A5G2RCX2_PIG]	133.472	31.01	10	11	11	17	1.05706	1.06669	1.08406	0.845193	0.915301	0.808472	+		316	35.6743	7.50342	0.800847	0.00274715
A0A4X1U2E2	LsmAD domain-containing protein OS=Sus scrofa OX=9823 GN=ATXN2 PE=4 SV=1 - [A0A4X1U2E2_PIG]	133.347	10.64	24	9	10	16	1.01123	1.00256	1.03329	0.993376	0.976795	0.955864	+		977	104.963	8.646	0.960274	0.0467381
A0A4X1VLZ9	Prothrombin OS=Sus scrofa OX=9823 GN=F2 PE=3 SV=1 - [A0A4X1VLZ9_PIG]	133.332	6.98	6	3	3	5	0.51487	0.505563	0.539981	1.91131	1.93132	1.90449	+	+	616	69.1119	5.75732	3.68307	4.59349e-08
A0A480N1G0	Transcriptional repressor p66-beta isoform X1 OS=Sus scrofa OX=9823 PE=4 SV=1 - [A0A480N1G0_PIG]	133.304	12.68	5	4	4	6	1.13225	1.13803	1.10247	0.784158	0.827025	0.73885	+		418	46.0241	9.51025	0.69677	0.000251777
F2Z5R5	Programmed cell death 10 OS=Sus scrofa OX=9823 GN=PDCD10 PE=4 SV=2 - [F2Z5R5_PIG]	133.255	11.83	3	2	2	5	1.07896	1.00545	1.02976	0.924806	0.923574	0.960594	+		186	21.7932	6.27783	0.901998	0.0148237
A0A4X1W912	Uncharacterized protein OS=Sus scrofa OX=9823 GN=EFHD2 PE=4 SV=1 - [A0A4X1W912_PIG]	133.22	11.3	5	2	2	6	1.01392	0.954076	0.983102	1.06438	1.0298	1.00021	+		239	26.6255	5.21143	1.04855	0.132595
A0A481B752	Ubiquitin thioesterase OTUB1 OS=Sus scrofa OX=9823 PE=4 SV=1 - [A0A481B752_PIG]	133.171	13.21	6	2	2	7	1.02621	1.0346	1.04997	0.93741	0.922102	0.876671	+		212	24.1409	5.59229	0.879579	0.00306625
A0A480X1N8	Alpha-aminoadipic semialdehyde dehydrogenase OS=Sus scrofa OX=9823 PE=3 SV=1 - [A0A480X1N8_PIG]	133.148	8.44	17	3	3	6	0.962266	1.01114	0.942965	1.11334	1.02112	1.01348	+		486	52.468	6.65381	1.07941	0.11179
A0A287BLB5	PEST proteolytic signal containing nuclear protein OS=Sus scrofa OX=9823 GN=PCNP PE=1 SV=1 - [A0A287BLB5_PIG]	133.022	34.27	3	5	5	10	1.00635	0.993144	0.970049	1.06398	1.03832	1.02504	+		178	18.9515	7.48877	1.05314	0.0279594
A0A4X1TH88	Glycylpeptide N-tetradecanoyltransferase OS=Sus scrofa OX=9823 GN=NMT1 PE=3 SV=1 - [A0A4X1TH88_PIG]	132.882	12.96	10	5	5	11	1.11997	1.0439	1.07238	0.880913	0.829945	0.877086	+		463	53.2256	9.17334	0.799673	0.00143335
F1RKG8	Uncharacterized protein OS=Sus scrofa OX=9823 GN=PEBP1 PE=1 SV=1 - [F1RKG8_PIG]	132.75	31.02	1	4	4	6	0.935628	0.896506	0.966192	1.08317	1.14382	1.10705	+		187	20.9586	7.48877	1.19144	0.00263321
F1SGK9	2',5'-phosphodiesterase 12 isoform 1 OS=Sus scrofa OX=9823 GN=PDE12 PE=1 SV=1 - [F1SGK9_PIG]	132.702	14.94	1	4	4	6	0.978368	0.99972	0.998532	1.0421	1.02983	1.00953	+		609	66.9957	6.7417	1.03522	0.0410467
F1S431	Alanyl-tRNA synthetase OS=Sus scrofa OX=9823 GN=AARS PE=1 SV=4 - [F1S431_PIG]	132.522	10.86	12	10	10	24	1.09307	1.0553	1.09714	0.884063	0.846904	0.870779	+		967	106.637	5.52881	0.801643	0.000237013
A0A4X1UAU2	Uncharacterized protein OS=Sus scrofa OX=9823 GN=PCYT2 PE=4 SV=1 - [A0A4X1UAU2_PIG]	132.51	17.48	5	6	6	9	1.06056	1.071	1.08682	0.910988	0.875236	0.866749	+		389	43.9078	6.43018	0.824322	0.00026634
I3L9I6	Basal cell adhesion molecule (Lutheran blood group) OS=Sus scrofa OX=9823 GN=BCAM PE=1 SV=2 - [I3L9I6_PIG]	132.356	5.04	10	2	2	4	1.06817	1.0131	1.09567	0.873985	0.884742	0.904905	+		615	66.5572	5.64307	0.838428	0.00272576
A0A287ADD1	Transducin beta like 3 OS=Sus scrofa OX=9823 GN=TBL3 PE=4 SV=1 - [A0A287ADD1_PIG]	132.313	5.63	7	4	4	5	0.955658	1.03266	1.0302	0.989793	1.00511	0.942532	+		800	87.9101	6.65381	0.973138	0.439447
A0A287A8H1	Ubiquilin 1 OS=Sus scrofa OX=9823 GN=UBQLN1 PE=1 SV=2 - [A0A287A8H1_PIG]	132.254	8.59	5	2	3	6	0.938707	0.847518	1.00878	1.13151	1.04787	1.13038	+		524	55.3826	5.19873	1.18417	0.0341516
A0A4X1SWU2	Uncharacterized protein OS=Sus scrofa OX=9823 GN=SBDS PE=4 SV=1 - [A0A4X1SWU2_PIG]	132.23	22	3	5	5	9	1.00829	1.03251	0.993378	0.995774	0.959054	0.956193	+		250	28.7273	8.6167	0.959409	0.0742934
A0A4X1VVS7	Matrin-type domain-containing protein OS=Sus scrofa OX=9823 GN=SF3A3 PE=4 SV=1 - [A0A4X1VVS7_PIG]	132.219	8.69	3	3	3	5	1.02699	1.01582	0.935131	1.01546	1.05559	1.0374	+		495	58.0919	5.32568	1.04382	0.2354
A0A4X1T930	Eukaryotic translation initiation factor 6 OS=Sus scrofa OX=9823 GN=EIF6 PE=3 SV=1 - [A0A4X1T930_PIG]	132.105	7.35	3	1	1	3	0.892831	0.856411	0.876479	1.17936	1.17768	1.37923	+		245	26.5962	4.67822	1.42295	0.0054502
A0A4X1VAE8	Pescadillo homolog OS=Sus scrofa OX=9823 GN=PES1 PE=3 SV=1 - [A0A4X1VAE8_PIG]	131.92	10.09	4	7	7	14	1.09969	1.10436	1.12807	0.729038	0.80147	0.732556	+		565	65.4548	8.32373	0.679167	0.000144349
A0A4X1W6P5	Pribosyltran_N domain-containing protein OS=Sus scrofa OX=9823 GN=PRPS1 PE=4 SV=1 - [A0A4X1W6P5_PIG]	131.889	15.44	15	3	3	3	0.925852	1.01134	0.90724	1.02433	1.15175	1.10056	+		285	31.3721	6.85889	1.15195	0.0422966
A0A480NNU7	Tyrosine-protein kinase OS=Sus scrofa OX=9823 PE=3 SV=1 - [A0A480NNU7_PIG]	131.693	10.79	8	3	3	5	1.10595	1.08326	1.08801	0.788203	0.875369	0.86182	+		417	45.5188	7.63525	0.770588	0.000855847
A0A5S6GB93	Membrane-associated progesterone receptor component 1 OS=Sus scrofa OX=9823 GN=PGRMC1 PE=4 SV=1 - [A0A5S6GB93_PIG]	131.659	33.71	2	5	5	8	0.799579	0.85968	0.83184	1.25755	1.3507	1.36594	+		175	19.7919	4.80518	1.59536	0.000202865
A0A4X1SIE5	Peptidyl-prolyl cis-trans isomerase OS=Sus scrofa OX=9823 GN=PPIF PE=3 SV=1 - [A0A4X1SIE5_PIG]	131.649	7.73	2	2	2	7	0.886417	0.870749	0.835399	1.32107	1.33436	1.17251	+		207	22.0082	9.48096	1.47651	0.00159101
A0A4X1V9X2	AP complex subunit beta OS=Sus scrofa OX=9823 GN=AP1B1 PE=3 SV=1 - [A0A4X1V9X2_PIG]	131.493	6.73	13	1	6	14	1.13689	1.05465	1.06085	0.851041	0.86658	0.843428	+		891	99.1425	5.18604	0.787435	0.00107951
A0A4X1T3H9	ENAH actin regulator OS=Sus scrofa OX=9823 GN=ENAH PE=4 SV=1 - [A0A4X1T3H9_PIG]	131.435	14.23	12	8	8	16	1.10808	1.06378	1.02931	0.875031	0.871059	0.848929	+		548	61.069	6.41748	0.810649	0.0011252
K7GNF4	Fragile X mental retardation 1 OS=Sus scrofa OX=9823 GN=FMR1 PE=1 SV=3 - [K7GNF4_PIG]	131.276	11.92	9	5	6	6	1.01173	1.01981	1.02934	0.938372	1.02549	0.896645	+		537	60.7099	8.54346	0.934537	0.156089
A0A5G2R3B9	Non-specific serine/threonine protein kinase OS=Sus scrofa OX=9823 GN=RPS6KA3 PE=1 SV=1 - [A0A5G2R3B9_PIG]	131.275	8.89	46	3	6	9	1.05068	1.06753	1.02202	0.981869	0.894179	0.939933	+		675	76.6445	7.06396	0.896743	0.0194389
A0A5G2REP0	Elongin A OS=Sus scrofa OX=9823 GN=ELOA PE=4 SV=1 - [A0A5G2REP0_PIG]	131.134	10.65	3	8	8	12	1.02657	1.07256	1.03089	0.945973	0.898997	0.941958	+		779	87.7293	9.56885	0.890387	0.00552135
A0A5G2QGH6	S-methyl-5'-thioadenosine phosphorylase OS=Sus scrofa OX=9823 GN=MTAP PE=1 SV=1 - [A0A5G2QGH6_PIG]	130.76	31.37	3	7	7	19	1.03522	1.08146	1.06012	0.889148	0.994569	0.937618	+		255	28.3595	7.6499	0.888107	0.0235503
A0A4X1TPI1	Uncharacterized protein OS=Sus scrofa OX=9823 GN=PSMG1 PE=4 SV=1 - [A0A4X1TPI1_PIG]	130.646	11.61	3	3	3	5	1.13085	1.03497	1.03736	0.820244	0.911298	0.888942	+		267	30.2894	7.95752	0.818087	0.00968472
F1SQ87	Uncharacterized protein OS=Sus scrofa OX=9823 GN=WBP11 PE=4 SV=4 - [F1SQ87_PIG]	130.524	17.92	3	8	8	14	1.08814	1.04715	1.05007	0.882201	0.90221	0.874137	+		614	67.4686	7.2251	0.834615	0.000356543
P79324	60S ribosomal protein L15 (Fragment) OS=Sus scrofa OX=9823 GN=RPL15 PE=2 SV=1 - [RL15_PIG]	130.511	24.84	6	5	5	15	1.01602	1.11802	1.04178	0.863805	0.885297	0.829798	+		153	17.8176	11.5903	0.812042	0.00454521
A0A5G2QK14	Ubiquitin carboxyl-terminal hydrolase OS=Sus scrofa OX=9823 GN=UCHL3 PE=1 SV=1 - [A0A5G2QK14_PIG]	130.472	24.88	11	4	4	7	0.94874	0.931707	0.972925	1.09495	1.09094	1.00107	+		213	24.1799	4.99561	1.11691	0.0277878
A0A480N6P3	Peptidylprolyl isomerase OS=Sus scrofa OX=9823 PE=4 SV=1 - [A0A480N6P3_PIG]	130.399	5.98	14	4	4	5	1.03356	1.03297	1.04442	0.960614	0.887917	0.95383	+		937	102.931	6.39209	0.900803	0.0118681
A0A4X1VRZ2	60S ribosomal protein L36 OS=Sus scrofa OX=9823 GN=RPL36 PE=3 SV=1 - [A0A4X1VRZ2_PIG]	130.257	30.48	1	4	4	7	1.06192	0.936062	1.06289	1.04492	0.954326	0.948544	+		105	12.2459	11.5903	0.963056	0.511858
A0A4X1UDV5	S1-like domain-containing protein OS=Sus scrofa OX=9823 GN=EIF1AD PE=4 SV=1 - [A0A4X1UDV5_PIG]	130.128	13.25	2	2	2	5	1.03649	1.146	1.03584	0.832847	0.96702	0.896176	+		166	19.1765	5.45264	0.837714	0.0309168
A0A4X1U9C6	Uncharacterized protein OS=Sus scrofa OX=9823 GN=RBM12B PE=4 SV=1 - [A0A4X1U9C6_PIG]	130.025	11.61	4	7	7	9	0.969764	0.953349	0.903138	1.00979	1.09078	1.10299	+		1016	120.076	7.32764	1.1335	0.0238495
A0A287AJR4	Ribonucloprotein OS=Sus scrofa OX=9823 PE=3 SV=1 - [A0A287AJR4_PIG]	129.988	33.59	4	4	4	9	1.07687	1.05682	1.02085	0.930868	0.887214	0.853863	+		128	14.1316	9.15869	0.847017	0.00435775
A0A4X1SKC1	PHD-type domain-containing protein OS=Sus scrofa OX=9823 GN=PHF11 PE=4 SV=1 - [A0A4X1SKC1_PIG]	129.85	9.45	1	2	2	4	1.01173	1.0431	1.02784	0.949248	0.96978	0.9394	+		307	34.185	7.18115	0.927256	0.0042035
A0A4X1VYM5	Uncharacterized protein OS=Sus scrofa OX=9823 PE=3 SV=1 - [A0A4X1VYM5_PIG]	129.653	29.24	8	7	7	12	1.07289	0.995078	1.05726	0.930689	0.862117	0.918964	+		171	19.4403	9.99365	0.867703	0.0123513
A0A5G2R6R6	Transcription elongation regulator 1 OS=Sus scrofa OX=9823 GN=TCERG1 PE=1 SV=1 - [A0A5G2R6R6_PIG]	129.608	10.87	12	1	11	14	1.04348	0.928269	1.01897	1.03572	0.966291	1.04622	+		1049	119.29	8.92432	1.01923	0.679379
A0A4X1UAE8	PDZ domain-containing protein OS=Sus scrofa OX=9823 GN=PSMD9 PE=4 SV=1 - [A0A4X1UAE8_PIG]	129.573	14.8	2	3	3	8	0.998795	1.05781	1.07029	0.938123	0.95621	0.883496	+		223	24.4015	6.43018	0.888369	0.0199829
A0A5G2R9Z3	DUF89 domain-containing protein OS=Sus scrofa OX=9823 GN=ARMT1 PE=1 SV=1 - [A0A5G2R9Z3_PIG]	129.233	9.47	5	5	5	8	1.07498	1.02014	1.096	0.877927	0.838926	0.908547	+		433	50.3478	6.53662	0.822721	0.00338731
A0A4X1UEH9	Malic enzyme OS=Sus scrofa OX=9823 GN=ME2 PE=3 SV=1 - [A0A4X1UEH9_PIG]	129.083	9.81	9	5	5	9	0.914398	0.912907	0.940858	1.16044	1.11669	1.12026	+		530	59.9511	8.26514	1.22731	0.00023175
A0A480Y3F5	Cell death regulator Aven (Fragment) OS=Sus scrofa OX=9823 PE=4 SV=1 - [A0A480Y3F5_PIG]	129.024	19.54	3	4	4	7	1.07457	1.08685	1.06226	0.899927	0.893551	0.824501	+		307	33.5133	4.57666	0.812107	0.00131067
A0A287B3P5	Negative regulator of ubiquitin like proteins 1 OS=Sus scrofa OX=9823 GN=NUB1 PE=1 SV=1 - [A0A287B3P5_PIG]	128.862	19.12	8	9	9	11	1.01891	1.01634	1.02978	0.852038	1.02552	1.00019	+		523	59.9061	8.77783	0.938898	0.314027
A0A480IND2	Aminopeptidase B OS=Sus scrofa OX=9823 PE=4 SV=1 - [A0A480IND2_PIG]	128.665	18.91	4	6	6	9	1.09279	1.09694	1.0615	0.876134	0.896502	0.856061	+		386	43.7249	5.70654	0.808523	0.00021242
A0A286ZWA5	Ubiquilin 2 OS=Sus scrofa OX=9823 GN=UBQLN2 PE=4 SV=2 - [A0A286ZWA5_PIG]	128.638	7.64	1	1	2	4	1.47397	1.51212	1.51176		0.236732		+		576	61.3622	5.22412	0.157897	#DIV/0!
F1RN66	Chromodomain helicase DNA binding protein 1 OS=Sus scrofa OX=9823 GN=CHD1 PE=4 SV=4 - [F1RN66_PIG]	128.611	6.39	9	8	9	13	0.963869	0.99957	0.993254	1.11812	1.00807	1.03544	+		1691	194.988	7.18115	1.06931	0.121618
A0A4X1TEM9	RING-type domain-containing protein OS=Sus scrofa OX=9823 GN=DTX3L PE=4 SV=1 - [A0A4X1TEM9_PIG]	128.548	9.1	5	5	5	7	1.04669	1.15284	1.04016	0.898767	0.82933	0.892966	+		725	80.8002	7.92822	0.809048	0.00850762
F1S4V0	Cytochrome c oxidase subunit 7A2 like OS=Sus scrofa OX=9823 GN=COX7A2L PE=1 SV=3 - [F1S4V0_PIG]	128.457	26.32	4	3	3	7	0.904206	0.907007	0.940105	1.26264	1.08779	1.20336	+		114	12.6685	9.67139	1.29167	0.00706346
A0A4X1VD81	Uncharacterized protein OS=Sus scrofa OX=9823 GN=EIF3J PE=4 SV=1 - [A0A4X1VD81_PIG]	128.29	20.77	5	4	4	7	1.09082	1.11743	1.06613	0.887018	0.797111	0.823856	+		207	23.2006	4.80518	0.765942	0.00111041
A0A4X1SQC7	Cytoskeleton associated protein 2 OS=Sus scrofa OX=9823 GN=CKAP2 PE=4 SV=1 - [A0A4X1SQC7_PIG]	128.258	13.91	2	6	6	7	0.96283	0.960884	0.938027	1.15826	1.04866	1.05846	+		683	76.922	9.34912	1.14105	0.0200004
F1SFF4	Uncharacterized protein OS=Sus scrofa OX=9823 GN=RTRAF PE=1 SV=1 - [F1SFF4_PIG]	128.186	22.13	2	6	6	13	1.017	1.037	0.959295	1.01897	0.991418	1.01786	+		244	28.0477	6.65381	1.00496	0.851526
A0A4X1UEA3	Uncharacterized protein OS=Sus scrofa OX=9823 GN=MCCC2 PE=4 SV=1 - [A0A4X1UEA3_PIG]	128.074	10.71	7	4	4	5	0.909016	0.838989	0.950417	1.22636	1.20463	1.21928	+		560	61.1622	8.38232	1.35274	0.00066517
A0A5G2QVL8	Poly(rC) binding protein 2 OS=Sus scrofa OX=9823 GN=PCBP2 PE=1 SV=1 - [A0A5G2QVL8_PIG]	127.743	12.15	27	2	3	10	1.07701	1.1394	1.05903	0.856421	0.816934	0.804089	+		321	33.7784	8.23584	0.756369	0.00078458
A0A287BET5	Aly/REF export factor OS=Sus scrofa OX=9823 GN=ALYREF PE=1 SV=1 - [A0A287BET5_PIG]	127.737	20.31	3	4	4	7	0.92447	1.01094	0.950509	1.06478	1.11083	1.08478	+		256	26.8526	11.1509	1.12976	0.0124145
A0A4X1UU82	CTP synthase OS=Sus scrofa OX=9823 GN=CTPS2 PE=3 SV=1 - [A0A4X1UU82_PIG]	127.734	9.39	6	3	5	10	0.941851	0.97026	1.01258	1.04306	0.975491	1.02725	+		586	65.5096	6.59521	1.04141	0.235742
Q2EN75	Protein S100-A6 OS=Sus scrofa OX=9823 GN=S100A6 PE=3 SV=1 - [S10A6_PIG]	127.726	41.11	1	1	5	9	0.942297	0.97254	0.999734	1.08133	1.0363	1.06906	+		90	10.0532	4.97021	1.09337	0.0131721
A0A5G2QW21	Uncharacterized protein OS=Sus scrofa OX=9823 GN=RBM12 PE=1 SV=1 - [A0A5G2QW21_PIG]	127.68	6.45	4	1	6	13	1.03226	1.08639	1.03398	0.944734	0.913077	0.878161	+		899	94.374	8.63135	0.867838	0.00606357
A0A4X1W9B9	Uncharacterized protein OS=Sus scrofa OX=9823 GN=MYL6B PE=4 SV=1 - [A0A4X1W9B9_PIG]	127.51	43.84	15	4	5	12	1.01884	0.993972	1.07182	0.910176	0.936919	0.937989	+		146	16.3088	4.58936	0.90289	0.0155579
Q8MKG4	Proteasome activator subunit 3 (Fragment) OS=Sus scrofa OX=9823 GN=PSME3 PE=4 SV=1 - [Q8MKG4_PIG]	127.244	30.23	7	1	1	6	1.06476	1.01323	0.971452	0.941177	1.11805	0.979936	+		43	5.01366	6.56592	0.996628	0.957242
A0A5G2QL54	DEAD-box helicase 41 OS=Sus scrofa OX=9823 GN=DDX41 PE=4 SV=1 - [A0A5G2QL54_PIG]	127.135	8.79	4	5	5	8	0.967296	0.978606	1.00764	1.05428	1.06145	1.00806	+		614	68.8256	7.06396	1.05765	0.0510951
A0A5G2R6N4	Ran GTPase activating protein 1 OS=Sus scrofa OX=9823 GN=RANGAP1 PE=1 SV=1 - [A0A5G2R6N4_PIG]	127.02	9.4	13	5	5	8	0.9748	1.0079	0.983199	1.02152	1.03084	0.988244	+		585	62.9571	4.729	1.02519	0.201406
A0A480V7K8	Alkylglycerone-phosphate synthase OS=Sus scrofa OX=9823 PE=3 SV=1 - [A0A480V7K8_PIG]	127.017	12.2	7	1	5	9	0.895632	0.978547	0.947754	1.0812	1.13658	1.13515	+		656	72.6327	7.21045	1.18817	0.00427903
A0A4X1UAB2	OBG-type G domain-containing protein OS=Sus scrofa OX=9823 GN=GTPBP10 PE=4 SV=1 - [A0A4X1UAB2_PIG]	126.931	15.92	4	4	4	5	0.887586	0.886773	0.885115	1.37213	1.13914	1.20129	+		358	39.6701	9.0708	1.39598	0.00728591
K7GP05	MICOS complex subunit OS=Sus scrofa OX=9823 GN=APOOL PE=1 SV=2 - [K7GP05_PIG]	126.888	16	10	2	2	5	0.836985	0.869523	0.850865	1.4146	1.23986	1.19739	+		225	24.476	9.64209	1.50617	0.00301242
A0A481AXM2	Transcription elongation regulator 1 isoform 2 OS=Sus scrofa OX=9823 PE=4 SV=1 - [A0A481AXM2_PIG]	126.568	11.18	23	1	11	14	1.21348	1.16256	1.24232	0.63488	0.62618	0.615703	+		1020	115.738	8.48486	0.518679	1.72346e-05
A0A2C9F3A9	Nicotinamide phosphoribosyltransferase OS=Sus scrofa OX=9823 GN=NAMPT PE=1 SV=1 - [A0A2C9F3A9_PIG]	126.508	13.65	12	5	5	9	1.03099	1.05484	1.06391	0.859641	0.945845	0.868356	+		425	47.4786	6.53662	0.848909	0.00550426
A0A5G2QY46	Dynamin 3 OS=Sus scrofa OX=9823 GN=DNM3 PE=1 SV=1 - [A0A5G2QY46_PIG]	126.411	6.42	22	4	5	6	0.991023	0.987612	1.03685	0.939797	0.96134	1.00334	+		779	88.7412	7.23975	0.963188	0.20546
A0A4X1SQU2	CD44 molecule (Indian blood group) OS=Sus scrofa OX=9823 GN=CD44 PE=4 SV=1 - [A0A4X1SQU2_PIG]	126.187	12.98	18	4	4	11	1.04094	1.18974	1.066	0.840718	0.825226	0.827667	+		339	37.1201	5.40186	0.756402	0.00442702
A0A480L479	Msx2-interacting protein OS=Sus scrofa OX=9823 PE=4 SV=1 - [A0A480L479_PIG]	126.176	1.81	5	5	5	6	0.926049	0.946376	0.928152	1.12246	1.23305	1.08209	+		3655	401.595	7.86963	1.22746	0.00960149
A0A4X1TXE8	Protein kinase domain-containing protein OS=Sus scrofa OX=9823 GN=STK4 PE=4 SV=1 - [A0A4X1TXE8_PIG]	126.043	11.47	10	3	4	5	1.06066	0.994038	1.06118	0.941455	0.950943	0.929199	+		462	52.3749	4.93213	0.905554	0.0133226
A0A286ZLV5	Coactivator associated arginine methyltransferase 1 OS=Sus scrofa OX=9823 GN=CARM1 PE=1 SV=1 - [A0A286ZLV5_PIG]	125.96	4.96	9	3	3	7	1.09978	1.09616	1.0984	0.915279	0.818716	0.878914	+		585	63.3302	6.56592	0.793153	0.00128599
F1RX17	Ubiquitin specific peptidase 9 X-linked OS=Sus scrofa OX=9823 GN=USP9X PE=1 SV=5 - [F1RX17_PIG]	125.948	4.15	25	10	10	12	1.08377	1.06468	1.09037	0.85927	0.840401	0.874108	+		2481	282.661	6.1001	0.794666	5.80532e-05
A0A4X1UAP4	Hydroxysteroid 17-beta dehydrogenase 4 OS=Sus scrofa OX=9823 GN=HSD17B4 PE=4 SV=1 - [A0A4X1UAP4_PIG]	125.832	7.78	10	6	6	13	0.924851	0.899064	0.911146	1.19161	1.17019	1.18619	+		694	75.3028	8.41162	1.29722	1.0341e-05
A0A5G2QMP5	Uncharacterized protein OS=Sus scrofa OX=9823 GN=ARIH1 PE=4 SV=1 - [A0A5G2QMP5_PIG]	125.799	5.93	8	4	4	6	1.0123	1.02179	1.02029	0.931021	0.91467	0.993028	+		826	93.7368	7.98682	0.929392	0.0403586
A0A480DNV8	UV excision repair protein RAD23 homolog B isoform 1 OS=Sus scrofa OX=9823 PE=4 SV=1 - [A0A480DNV8_PIG]	125.614	12.5	3	3	3	6	1.06473	1.06651	1.08243	0.892332	0.906013	0.864098	+		408	43.1296	4.84326	0.828476	0.000171817
A0A287BEL4	Polypeptide N-acetylgalactosaminyltransferase OS=Sus scrofa OX=9823 GN=GALNT10 PE=3 SV=2 - [A0A287BEL4_PIG]	125.584	8.13	13	3	4	4	1.00608	1.07881	1.06037	0.896168	1.04506	0.916657	+		541	61.7717	8.07471	0.90863	0.136114
A0A4X1VCG0	FCP1 homology domain-containing protein OS=Sus scrofa OX=9823 GN=CTDSPL2 PE=4 SV=1 - [A0A4X1VCG0_PIG]	125.477	17.51	4	6	6	8	0.952519	0.95177	0.922097	1.12577	1.12199	1.13471	+		394	45.3776	8.74854	1.19675	6.52547e-05
A0A287B4G4	Rac family small GTPase 1 OS=Sus scrofa OX=9823 GN=RAC1 PE=1 SV=2 - [A0A287B4G4_PIG]	125.437	31.52	9	4	7	15	1.01908	1.05862	1.12867	0.924103	0.885683	0.957844	+		184	21.0901	8.99756	0.863164	0.0186839
A0A077ETG0	Tripartite motif containing 56 OS=Sus scrofa OX=9823 GN=TRIM56 PE=2 SV=1 - [A0A077ETG0_PIG]	124.995	5.03	3	3	3	5	1.07322	1.04513	1.02068	0.983752	0.954359	0.938277	+		755	81.4674	7.75244	0.916331	0.0122889
F1RMZ8	Vacuolar proton pump subunit B OS=Sus scrofa OX=9823 GN=ATP6V1B2 PE=3 SV=2 - [F1RMZ8_PIG]	124.85	5.51	2	2	2	3	1.01967	1.00587	0.966525	1.0054	0.935457	0.972701	+		508	56.2507	5.80811	0.973762	0.366548
A0A287B719	28S ribosomal protein S36, mitochondrial OS=Sus scrofa OX=9823 GN=MRPS36 PE=1 SV=1 - [A0A287B719_PIG]	124.69	36.27	4	3	3	5	0.861973	0.909383	0.852775	1.2573	1.23587	1.2508	+		102	11.456	10.1548	1.42675	3.67832e-05
A0A4X1V7T9	RNA polymerase I and III subunit C OS=Sus scrofa OX=9823 GN=POLR1C PE=4 SV=1 - [A0A4X1V7T9_PIG]	124.617	3.72	12	1	1	6	0.993904	0.981194	1.05823	1.00065	0.960061	1.03255	+		296	33.6702	5.71924	0.986793	0.695726
A0A287A487	Isocitrate dehydrogenase [NAD] subunit, mitochondrial OS=Sus scrofa OX=9823 GN=IDH3B PE=1 SV=1 - [A0A287A487_PIG]	124.61	9.31	8	4	4	9	0.832551	0.821035	0.876805	1.36079	1.27165	1.27163	+		376	41.3143	7.79639	1.54287	0.000180699
K7GQW0	Insulin like growth factor 2 mRNA binding protein 2 OS=Sus scrofa OX=9823 GN=IGF2BP2 PE=1 SV=3 - [K7GQW0_PIG]	124.481	5.09	10	2	3	5	1.08253	1.07244	1.09914	0.824269	0.877912	0.847255	+		530	58.6347	7.13721	0.78345	0.000173386
A0A480SRR8	Germinal-center associated nuclear protein OS=Sus scrofa OX=9823 PE=4 SV=1 - [A0A480SRR8_PIG]	124.305	2.92	3	3	3	4	0.892126	0.863054	0.845149	1.35477	1.18616	1.20736	+		1989	217.521	6.90283	1.44147	0.00220702
A0A4X1SE98	Uncharacterized protein OS=Sus scrofa OX=9823 GN=MMGT1 PE=4 SV=1 - [A0A4X1SE98_PIG]	124.286	18.32	1	1	1	2	0.858699	0.915932	0.849046	1.23479	1.25747	1.23566	+		131	14.6906	9.15869	1.42088	7.68635e-05
A0A4X1TNZ5	Uncharacterized protein OS=Sus scrofa OX=9823 GN=NUP188 PE=4 SV=1 - [A0A4X1TNZ5_PIG]	124.158	4.46	8	6	6	9	0.88828	0.92312	0.892751	1.22986	1.164	1.18263	+		1682	188.468	6.93213	1.3226	0.000204938
A0A5G2RHJ7	Fcf2 domain-containing protein OS=Sus scrofa OX=9823 GN=DNTTIP2 PE=1 SV=1 - [A0A5G2RHJ7_PIG]	124.129	7.62	4	4	4	5	1.28343	1.28954	1.35837	0.420872	0.490887	0.380863	+	+	761	85.5402	5.2749	0.328799	2.56625e-05
A0A4X1TUJ7	Uncharacterized protein OS=Sus scrofa OX=9823 GN=MYLPF PE=4 SV=1 - [A0A4X1TUJ7_PIG]	124.127	24.1	13	4	4	11	0.416656	0.448575	0.424743	2.10482	2.11967	2.09413	+	+	166	18.5971	4.95752	4.89825	1.63311e-08
A0A287BD17	Heterochromatin protein 1 binding protein 3 OS=Sus scrofa OX=9823 GN=HP1BP3 PE=1 SV=1 - [A0A287BD17_PIG]	124.038	14.42	3	7	7	11	0.920242	0.903787	0.87635	1.16223	1.18916	1.16009	+		534	59.1047	9.979	1.30037	6.9344e-05
A0A4X1U5P2	Actin-related protein 2/3 complex subunit OS=Sus scrofa OX=9823 GN=ARPC1B PE=3 SV=1 - [A0A4X1U5P2_PIG]	123.939	18.01	3	5	5	8	0.994575	0.976278	0.95675	1.02685	1.00366	1.08597	+		372	40.9484	8.25049	1.06452	0.0787739
A0A5G2QKU7	SRP receptor subunit alpha OS=Sus scrofa OX=9823 GN=SRPRA PE=1 SV=1 - [A0A5G2QKU7_PIG]	123.851	9.11	9	5	5	11	0.900488	0.902828	0.893064	1.20176	1.16426	1.17829	+		593	65.059	9.08545	1.31447	1.53276e-05
A0A4X1WD36	WD repeat and HMG-box DNA binding protein 1 OS=Sus scrofa OX=9823 GN=WDHD1 PE=4 SV=1 - [A0A4X1WD36_PIG]	123.841	5.54	5	4	4	5	1.10149	1.05425	1.08661	0.900996	0.879835	0.903634	+		1046	117.097	5.64307	0.82794	0.000301704
A0A4X1UW57	Replication factor C subunit 2 OS=Sus scrofa OX=9823 GN=RFC2 PE=4 SV=1 - [A0A4X1UW57_PIG]	123.66	4.4	10	1	1	4	1.08324	1.04102	1.02084	0.915573	0.938675	0.893733	+		250	28.0356	7.94287	0.873734	0.00417366
A0A4X1UIP3	Metaxin-2 OS=Sus scrofa OX=9823 GN=MTX2 PE=4 SV=1 - [A0A4X1UIP3_PIG]	123.62	6.16	6	1	1	2	0.792485	0.877715	0.730283	1.42228	1.42369	1.29984	+		211	23.9711	6.41748	1.72707	0.000603381
A0A287BF06	40S ribosomal protein S27 OS=Sus scrofa OX=9823 GN=RPS27 PE=1 SV=1 - [A0A287BF06_PIG]	123.605	14.29	3	2	2	10	0.976333	0.999649	0.980745	0.996804	1.12185	1.01692	+		84	9.45484	9.45166	1.06049	0.205007
A0A480IIY0	Nodal modulator 1 OS=Sus scrofa OX=9823 PE=4 SV=1 - [A0A480IIY0_PIG]	123.576	6.03	26	5	5	11	0.846979	0.850877	0.881219	1.25945	1.24582	1.23793	+		896	98.8075	5.80811	1.45137	6.44688e-06
A0A4X1UB73	Uncharacterized protein OS=Sus scrofa OX=9823 GN=MAP1S PE=4 SV=1 - [A0A4X1UB73_PIG]	123.507	5.83	4	5	5	6	1.02884	1.00773	1.10281	0.95663	0.877534	0.922766	+		1029	108.996	6.80029	0.878177	0.0257734
A0A4X1SPU0	Ribosome-releasing factor 2, mitochondrial OS=Sus scrofa OX=9823 GN=GFM2 PE=3 SV=1 - [A0A4X1SPU0_PIG]	123.394	4.56	14	3	3	4	0.914382	0.840711	0.876716	1.29378	1.26042	1.19267	+		1185	131.633	5.31299	1.42369	0.000527643
A0A4X1SV01	RAB3 GTPase activating protein catalytic subunit 1 OS=Sus scrofa OX=9823 GN=RAB3GAP1 PE=4 SV=1 - [A0A4X1SV01_PIG]	123.334	8.68	7	6	6	6	1.0417	1.04296	1.01572	0.952925	0.91527	0.95984	+		887	99.7786	6.21436	0.912159	0.00526208
A0A286ZSR3	Acyl-coenzyme A oxidase OS=Sus scrofa OX=9823 GN=ACOX1 PE=1 SV=2 - [A0A286ZSR3_PIG]	123.311	12.58	14	6	6	10	0.92917	0.930996	0.858866	1.23036	1.17223	1.13758	+		660	74.419	8.01611	1.302	0.00160705
A0A5G2R8V6	Sorting nexin 3 OS=Sus scrofa OX=9823 GN=SNX3 PE=1 SV=1 - [A0A5G2R8V6_PIG]	123.17	21.54	3	3	3	7	1.01951	1.0226	1.05341	1.0165	1.04422	1.02799	+		130	14.7566	7.44482	0.997799	0.874411
I3LHA4	Abl interactor 1 OS=Sus scrofa OX=9823 GN=ABI1 PE=1 SV=2 - [I3LHA4_PIG]	123.142	11.34	11	3	3	7	0.992027	1.0486	0.978704	1.00865	1.0349	0.947557	+		388	42.6413	6.03662	0.990651	0.793293
A0A480LXY4	E3 ubiquitin-protein ligase UHRF1 isoform 1 OS=Sus scrofa OX=9823 PE=4 SV=1 - [A0A480LXY4_PIG]	123.088	10.1	4	6	6	7	1.0762	1.1867	1.14553	0.719031	0.710665	0.742984	+		822	91.5471	8.25049	0.637442	0.000256207
A0A4X1UZ56	SAM-dependent MTase TRM10-type domain-containing protein OS=Sus scrofa OX=9823 GN=TRMT10C PE=4 SV=1 - [A0A4X1UZ56_PIG]	123.07	10.84	1	3	3	8	0.947336	0.920864	0.903214	1.15071	1.14599	1.16801	+		415	48.2661	9.5249	1.25016	8.97094e-05
A0A4X1VMN2	mRNA-decapping enzyme 1A OS=Sus scrofa OX=9823 GN=DCP1A PE=4 SV=1 - [A0A4X1VMN2_PIG]	122.99	4.24	8	2	2	5	1.06652	1.06293	1.00082	0.969099	0.894194	0.878446	+		542	58.9501	6.69775	0.875879	0.0211569
A0A287BS13	Putative ATP-dependent RNA helicase DDX59 isoform 1 OS=Sus scrofa OX=9823 PE=4 SV=1 - [A0A287BS13_PIG]	122.95	4.36	3	1	1	2	0.920288	0.934399	0.935019	1.00939	1.08747	1.19402	+		551	60.4464	6.04932	1.17965	0.0358845
A0A5G2QBZ0	DR1 associated protein 1 OS=Sus scrofa OX=9823 GN=DRAP1 PE=1 SV=1 - [A0A5G2QBZ0_PIG]	122.909	22.73	5	4	4	8	0.966276	0.947878	1.00037	1.0356	1.05438	1.11487	+		198	21.3755	4.79248	1.09961	0.0271796
A0A4X1VGL3	Thioredoxin domain-containing protein OS=Sus scrofa OX=9823 GN=ERP44 PE=4 SV=1 - [A0A4X1VGL3_PIG]	122.896	23.26	5	5	6	11	0.930997	0.916248	0.929681	1.11884	1.08826	1.09736	+		344	39.9769	5.88428	1.18997	6.69138e-05
A0A287AYH6	Transcription elongation factor spt6 OS=Sus scrofa OX=9823 GN=SUPT6H PE=1 SV=2 - [A0A287AYH6_PIG]	122.615	6.92	4	11	11	13	1.04702	1.00119	1.04412	0.909662	0.982924	0.899013	+		1603	184.544	5.05908	0.902747	0.0295516
A0A5G2RJV1	Phosphoserine aminotransferase 1 OS=Sus scrofa OX=9823 GN=PSAT1 PE=1 SV=1 - [A0A5G2RJV1_PIG]	122.23	9.88	8	3	3	5	0.93764	1.1205	1.03175	0.768183	0.781431	0.73375	+		324	35.1879	6.22705	0.73898	0.00794497
A0A480M084	E1A-binding protein p400 isoform X1 OS=Sus scrofa OX=9823 PE=4 SV=1 - [A0A480M084_PIG]	122.209	1.7	6	2	2	2	0.920186	0.973685	0.946114	1.13117	1.15054	0.980169	+		2652	290.663	9.23193	1.14855	0.0660443
A0A4X1VTL6	Uncharacterized protein OS=Sus scrofa OX=9823 GN=PKP3 PE=4 SV=1 - [A0A4X1VTL6_PIG]	122.16	7.31	6	7	7	10	1.01521	1.02159	1.01973	0.97151	0.981	0.956667	+		821	89.2409	9.33447	0.951794	0.00258138
A0A5G2QAW2	Tetraspanin OS=Sus scrofa OX=9823 GN=CD63 PE=1 SV=1 - [A0A5G2QAW2_PIG]	122.079	11.06	4	2	2	5	1.08854	1.14955	1.04338	0.86051	0.772669	0.761433	+		235	25.5941	7.63525	0.729736	0.00253388
A0A287AWS0	Mitochondrial ribosomal protein L41 OS=Sus scrofa OX=9823 GN=MRPL41 PE=1 SV=1 - [A0A287AWS0_PIG]	121.83	13.33	1	2	2	5	0.912856	0.896826	0.941182	1.18413	1.1373	1.09874	+		135	15.0389	9.70068	1.24331	0.00132338
A0A4X1TB95	Uncharacterized protein OS=Sus scrofa OX=9823 GN=HNRNPD PE=4 SV=1 - [A0A4X1TB95_PIG]	121.79	20.92	2	2	9	15	0.953996	1.08886	0.990272	0.966262	0.942212	0.99604	+		306	32.7651	8.1626	0.957597	0.377145
F1SAE9	Laminin subunit beta 1 OS=Sus scrofa OX=9823 GN=LAMB1 PE=1 SV=4 - [F1SAE9_PIG]	121.782	3.98	9	7	7	9	0.923455	0.89293	0.877415	1.218	1.21961	1.18829	+		1785	197.074	4.91943	1.34602	5.1855e-05
A0A480MU94	Cullin-1 OS=Sus scrofa OX=9823 PE=3 SV=1 - [A0A480MU94_PIG]	121.681	6.96	8	7	7	16	1.14561	1.13614	1.09987	0.800138	0.775945	0.800268	+		747	85.4203	7.15186	0.702727	3.16032e-05
A0A5G2QDJ1	Rho GTPase activating protein 1 OS=Sus scrofa OX=9823 GN=ARHGAP1 PE=1 SV=1 - [A0A5G2QDJ1_PIG]	121.473	13.67	3	5	5	6	1.01757	1.03715	1.0025	1.01394	1.00006	0.921616	+		439	50.4072	6.53662	0.960224	0.253833
A0A5G2QSC3	Protein YIPF OS=Sus scrofa OX=9823 GN=YIPF5 PE=3 SV=1 - [A0A5G2QSC3_PIG]	121.375	3.72	3	1	1	8	0.931978	0.899401	0.925281	1.19843	1.12746	1.14223	+		242	26.2021	5.12256	1.25809	0.000569277
F1S6P9	GATA zinc finger domain containing 2A OS=Sus scrofa OX=9823 GN=GATAD2A PE=4 SV=4 - [F1S6P9_PIG]	121.354	14.52	5	6	6	8	1.06556	1.03182	1.04326	0.993184	0.942187	0.902182	+		558	59.7729	9.68604	0.903493	0.0229454
A0A4X1UPH6	Uncharacterized protein OS=Sus scrofa OX=9823 GN=SPCS2 PE=4 SV=1 - [A0A4X1UPH6_PIG]	121.353	17.7	3	5	6	12	0.874794	0.882247	0.864933	1.28958	1.26246	1.22673	+		226	24.8997	8.57275	1.44119	3.39085e-05
A0A4X1UHU1	Uncharacterized protein OS=Sus scrofa OX=9823 GN=ERC1 PE=4 SV=1 - [A0A4X1UHU1_PIG]	121.278	7.8	15	7	7	8	1.02755	1.04082	1.01508	0.953639	0.978092	0.966446	+		1038	119.13	6.21436	0.939912	0.00382578
A0A4X1UC00	Ubiquitin-protein ligase E3A OS=Sus scrofa OX=9823 GN=UBE3A PE=4 SV=1 - [A0A4X1UC00_PIG]	121.254	7	12	6	6	8	1.01818	1.01454	1.04482	0.919695	0.937891	0.964416	+		814	93.5557	5.08447	0.916965	0.00614622
A0A480M733	SH3 domain-binding protein 1 isoform 1 OS=Sus scrofa OX=9823 PE=4 SV=1 - [A0A480M733_PIG]	121.149	13.63	6	6	6	8	0.921371	0.993169	0.941725	1.03481	1.18003	1.06953	+		587	64.2438	6.1001	1.14988	0.0428479
A0A480JWC8	AP-1 complex subunit gamma OS=Sus scrofa OX=9823 PE=3 SV=1 - [A0A480JWC8_PIG]	121.1	4.43	8	2	2	4	1.0314	1.04309	1.08401	0.926937	0.91961	0.913893	+		677	74.379	6.91748	0.873974	0.00126545
A0A5G2QKF1	Nucleoporin 155 OS=Sus scrofa OX=9823 GN=NUP155 PE=1 SV=1 - [A0A5G2QKF1_PIG]	121.06	8.71	9	9	9	12	0.846217	0.82183	0.842813	1.33298	1.24849	1.30129	+		1160	130.125	7.00537	1.54639	5.94717e-05
A0A4X1VYC4	SH3 domain-containing protein OS=Sus scrofa OX=9823 GN=EPS8L2 PE=4 SV=1 - [A0A4X1VYC4_PIG]	120.932	13.92	10	8	8	19	1.02222	1.02425	1.02477	0.991517	0.936514	0.98152	+		668	75.4172	6.99072	0.947353	0.0334456
A0A4X1VU40	RuvB-like helicase OS=Sus scrofa OX=9823 GN=RUVBL2 PE=3 SV=1 - [A0A4X1VU40_PIG]	120.767	10.53	7	6	6	11	0.990113	1.03056	1.03445	0.989416	0.979951	1.0099	+		456	50.1349	5.32568	0.975168	0.204642
A0A287AGR0	NSFL1 cofactor OS=Sus scrofa OX=9823 GN=NSFL1C PE=1 SV=2 - [A0A287AGR0_PIG]	120.598	22.95	4	6	6	10	1.08724	1.09125	1.05586	0.863218	0.868531	0.848436	+		353	38.8746	5.10986	0.797744	6.75184e-05
A0A286ZRS0	Glutathione synthetase OS=Sus scrofa OX=9823 GN=GSS PE=1 SV=1 - [A0A286ZRS0_PIG]	120.56	14.77	6	1	8	12	1.06148	1.00099	1.00235	0.885888	0.978584	1.0437	+		474	52.3092	5.89697	0.948886	0.354775
A0A4X1T7V5	Glutathione synthetase OS=Sus scrofa OX=9823 GN=GSS PE=3 SV=1 - [A0A4X1T7V5_PIG]	120.56	15.4	7	1	8	13	1.17394	1.09696	1.14884	0.718837	0.767647	0.752583	+		474	52.2232	5.89697	0.654748	0.000126405
A0A4X1TF77	Poly [ADP-ribose] polymerase OS=Sus scrofa OX=9823 GN=PARP14 PE=4 SV=1 - [A0A4X1TF77_PIG]	120.44	4.67	4	5	5	6	1.0687	1.04099	1.00562	0.878829	1.00963	0.914753	+		1584	177.353	7.34229	0.899819	0.0731557
A0A5G2QV90	Serine/threonine kinase 3 OS=Sus scrofa OX=9823 GN=STK3 PE=4 SV=1 - [A0A5G2QV90_PIG]	120.197	6.93	10	1	2	3	0.997701	1.01505	0.969654	0.925118	1.08296	1.05314	+		375	42.76	7.48877	1.02642	0.628349
A0A4X1UVZ5	Protein kinase domain-containing protein OS=Sus scrofa OX=9823 GN=CSNK2A2 PE=3 SV=1 - [A0A4X1UVZ5_PIG]	120.17	13.75	8	4	4	7	1.00544	0.995423	0.998233	1.03284	0.973713	0.993385	+		349	41.004	8.55811	1.00028	0.988189
A0A5G2QBH8	Prolyl 4-hydroxylase subunit alpha 1 OS=Sus scrofa OX=9823 GN=P4HA1 PE=1 SV=1 - [A0A5G2QBH8_PIG]	120.049	14.48	8	9	9	14	0.918409	0.960105	0.947285	1.1107	1.09473	1.13699	+		511	58.5137	5.99854	1.18282	0.000588944
I3L693	Heterogeneous nuclear ribonucleoprotein R OS=Sus scrofa OX=9823 GN=HNRNPR PE=1 SV=3 - [I3L693_PIG]	119.874	15.29	7	6	9	21	1.08015	1.06322	1.02965	0.90201	0.893884	0.87339	+		628	70.334	8.41162	0.841244	0.000604026
A0A5G2RGU3	GTPase activating protein and VPS9 domains 1 OS=Sus scrofa OX=9823 GN=GAPVD1 PE=1 SV=1 - [A0A5G2RGU3_PIG]	119.872	3.18	10	4	4	7	1.00202	0.99655	1.0254	0.96041	1.03476	0.925135	+		1385	154.31	5.38916	0.96572	0.36058
A0A480Z666	Major vault protein isoform 1 (Fragment) OS=Sus scrofa OX=9823 PE=4 SV=1 - [A0A480Z666_PIG]	119.649	9.86	4	6	6	7	1.04609	1.09029	1.03185	0.860311	0.887495	0.812612	+		811	90.6745	5.5542	0.808154	0.00195666
A0A4X1UAC4	Nucleoporin_C domain-containing protein OS=Sus scrofa OX=9823 GN=NUP133 PE=4 SV=1 - [A0A4X1UAC4_PIG]	119.383	6.46	13	7	7	11	0.91362	0.851825	0.882488	1.28909	1.17817	1.14371	+		1053	117.869	5.33838	1.36369	0.00247077
A0A5G2QRS3	Muellerian-inhibiting factor OS=Sus scrofa OX=9823 GN=AMH PE=1 SV=1 - [A0A5G2QRS3_PIG]	119.338	7.66	3	3	3	9	1.06098	1.05787	1.02251	0.94412	0.887456	0.920535	+		457	48.6431	9.64209	0.876087	0.00321757
A0A4X1W9F5	UBIQUITIN_CONJUGAT_2 domain-containing protein OS=Sus scrofa OX=9823 GN=UBE2M PE=3 SV=1 - [A0A4X1W9F5_PIG]	119.144	15.85	2	3	3	7	1.17029	1.14961	1.10829	0.747324	0.76967	0.720196	+		183	20.8866	7.69385	0.652585	6.80504e-05
F1RSY8	WH2 domain-containing protein OS=Sus scrofa OX=9823 GN=WASF1 PE=4 SV=4 - [F1RSY8_PIG]	119.1	3.42	7	1	1	2	0.978358	0.910873	0.902285	1.18566	1.21152	0.926358	+		497	55.6427	6.354	1.19059	0.132804
A0A5G2RAZ9	Dynein light intermediate chain OS=Sus scrofa OX=9823 GN=DYNC1LI2 PE=1 SV=1 - [A0A5G2RAZ9_PIG]	119.07	13.25	6	5	5	7	1.12055	1.1302	1.09238	0.850859	0.803421	0.812084	+		415	45.0309	6.13818	0.737742	9.33749e-05
A0A4X1W4Q2	ETHE1 persulfide dioxygenase OS=Sus scrofa OX=9823 PE=4 SV=1 - [A0A4X1W4Q2_PIG]	119.06	5.56	4	1	1	2	0.936898	0.96103	0.899016	1.2202	1.08597	1.08477	+		252	27.7071	7.02002	1.21237	0.0149973
A0A4X1SGD0	N-myc and STAT interactor OS=Sus scrofa OX=9823 GN=NMI PE=4 SV=1 - [A0A4X1SGD0_PIG]	119.036	7.17	1	2	2	6	1.05041	1.08507	1.06263	0.926959	0.937009	0.827608	+		307	35.3838	5.10986	0.841615	0.00970507
A0A5G2QGH9	Serine/threonine-protein phosphatase 2A 65 kDa regulatory subunit A alpha isoform OS=Sus scrofa OX=9823 GN=PPP2R1A PE=4 SV=1 - [A0A5G2QGH9_PIG]	118.993	10.11	22	5	5	7	0.989537	1.14043	0.917593	0.886308	0.911007	0.935719	+		554	61.4359	5.24951	0.896796	0.193693
I3LJR6	S-adenosylmethionine synthase OS=Sus scrofa OX=9823 GN=MAT2A PE=1 SV=2 - [I3LJR6_PIG]	118.985	16.94	10	6	6	14	1.02342	1.06506	1.06125	0.923734	0.904435	0.891935	+		366	40.5459	7.07861	0.863597	0.00090229
A0A4X1SEM5	Uncharacterized protein OS=Sus scrofa OX=9823 PE=4 SV=1 - [A0A4X1SEM5_PIG]	118.825	12.83	16	5	5	12	0.936805	1.01558	0.985093	1.03805	1.00893	1.05019	+		343	38.2941	5.61768	1.05436	0.11
A0A5G2QUE9	Alpha-fetoprotein OS=Sus scrofa OX=9823 GN=AFP PE=1 SV=1 - [A0A5G2QUE9_PIG]	118.77	6.47	2	4	5	19	0.486857	0.476958	0.462403	2.08664	1.90802	1.98374	+	+	603	67.9727	5.5415	4.19179	8.36786e-06
A0A5G2RAU2	Mediator of DNA damage checkpoint protein 1 OS=Sus scrofa OX=9823 GN=MDC1 PE=4 SV=1 - [A0A5G2RAU2_PIG]	118.704	4.07	6	5	5	6	0.898776	0.917917	0.947298	1.12496	1.17104	1.19587	+		2016	215.313	5.52881	1.26335	0.00064209
A0A480VV84	Jupiter microtubule associated homolog 1 isoform 1 OS=Sus scrofa OX=9823 PE=4 SV=1 - [A0A480VV84_PIG]	118.545	29.87	6	3	3	5	0.978091	0.917475	1.02377	0.966474	1.09056	0.934499	+		154	16.0609	5.60498	1.02473	0.692985
M3V862	Core-binding factor subunit beta OS=Sus scrofa OX=9823 GN=CBFB PE=2 SV=1 - [M3V862_PIG]	118.508	23.53	6	4	4	6	1.02511	1.05676	1.02333	0.939775	0.938665	0.929443	+		187	21.9508	5.57959	0.90425	0.000945053
F1RI18	Ubiquinol-cytochrome c reductase complex III subunit VII OS=Sus scrofa OX=9823 GN=UQCRQ PE=1 SV=1 - [F1RI18_PIG]	118.4	31.71	1	4	4	7	0.855425	0.87787	0.837221	1.2449	1.29683	1.19026	+		82	9.76108	10.1548	1.45184	0.000299691
A0A4X1VID6	Tim44 domain-containing protein OS=Sus scrofa OX=9823 GN=TIMM44 PE=4 SV=1 - [A0A4X1VID6_PIG]	118.337	19.14	7	7	7	13	0.936328	0.890238	0.926022	1.19164	1.14982	1.16753	+		397	44.9861	6.46826	1.2748	0.000167491
A0A4X1VXJ2	Zinc finger protein 598 OS=Sus scrofa OX=9823 GN=ZNF598 PE=4 SV=1 - [A0A4X1VXJ2_PIG]	118.256	9.36	2	6	6	8	0.994376	1.03828	0.971253	1.03232	1.02362	1.09966	+		844	92.4516	8.86572	1.0505	0.178667
A0A4X1SKS1	Methionine aminopeptidase 2 OS=Sus scrofa OX=9823 GN=METAP2 PE=3 SV=1 - [A0A4X1SKS1_PIG]	118.252	10.11	4	1	4	5	1.01354	0.930228	0.976177	1.04085	1.07882	1.05668	+		455	50.4658	5.35107	1.08781	0.0320847
A0A4X1UJF3	Sema domain-containing protein OS=Sus scrofa OX=9823 GN=PLXNB2 PE=4 SV=1 - [A0A4X1UJF3_PIG]	118.251	2.87	4	4	4	8	1.01345	1.02179	1.10274	0.889006	0.919848	0.921517	+		1815	201.953	6.31592	0.870107	0.011048
A0A4X1UI01	IRF-2BP1_2 domain-containing protein OS=Sus scrofa OX=9823 GN=IRF2BP2 PE=4 SV=1 - [A0A4X1UI01_PIG]	118.23	11.39	1	3	3	6	0.997947	0.992701	0.986872	0.940045	0.963987	1.05939	+		588	60.8657	8.68994	0.995265	0.904003
P05027	Sodium/potassium-transporting ATPase subunit beta-1 OS=Sus scrofa OX=9823 GN=ATP1B1 PE=1 SV=2 - [AT1B1_PIG]	118.013	24.42	4	11	11	13	1.03038	1.00078	0.9876	1.0301	0.995633	0.999603	+		303	35.1358	8.52881	1.00218	0.901832
A0A4X1TD18	Poly(ADP-ribose) polymerase family member 9 OS=Sus scrofa OX=9823 GN=PARP9 PE=4 SV=1 - [A0A4X1TD18_PIG]	117.964	9.26	6	6	6	9	1.02691	0.993029	1.03493	0.911801	0.815699	0.936027	+		745	84.37	8.44092	0.871896	0.0285297
A0A5G2QKM6	Phosphatidylinositol transfer protein alpha OS=Sus scrofa OX=9823 GN=PITPNA PE=1 SV=1 - [A0A5G2QKM6_PIG]	117.959	27.17	3	4	7	15	1.0297	1.07184	1.07605	0.883141	0.884455	0.874172	+		254	29.3288	7.18115	0.831374	0.000296045
A0A5G2QST2	Phosphoacetylglucosamine mutase OS=Sus scrofa OX=9823 GN=PGM3 PE=3 SV=1 - [A0A5G2QST2_PIG]	117.752	10.8	14	6	6	12	1.04655	1.05458	1.0271	0.886605	0.939015	0.870901	+		500	54.8736	6.15088	0.861996	0.00289507
A0A287AAC3	Dipeptidyl peptidase 9 OS=Sus scrofa OX=9823 GN=DPP9 PE=3 SV=1 - [A0A287AAC3_PIG]	117.64	5.99	9	5	5	7	1.07252	1.06111	1.04577	0.926646	0.868399	0.895661	+		851	97.1706	6.87354	0.846296	0.000922617
F2Z501	GOLD domain-containing protein OS=Sus scrofa OX=9823 GN=TMED2 PE=1 SV=2 - [F2Z501_PIG]	117.516	10.99	3	2	2	6	0.818947	0.890239	0.874653	1.30966	1.3064	1.24738	+		191	21.6607	5.42725	1.49523	0.000135308
A0A5G2QGH3	Small ubiquitin-related modifier 2 OS=Sus scrofa OX=9823 GN=SUMO2 PE=4 SV=1 - [A0A5G2QGH3_PIG]	117.418	36.62	6	2	3	8	1.18762	1.17493	1.14703	0.743651	0.742714	0.746797	+		71	8.106	5.41455	0.636305	3.84142e-06
I3LDL8	Pre-mRNA processing factor 4 OS=Sus scrofa OX=9823 GN=PRPF4 PE=1 SV=2 - [I3LDL8_PIG]	117.415	9.6	2	4	4	7	1.13719	1.15188	1.10866	0.726183	0.793111	0.773065	+		521	58.3294	7.41553	0.674675	9.735e-05
Q7YS28	Pyruvate carboxylase OS=Sus scrofa OX=9823 PE=2 SV=1 - [Q7YS28_PIG]	117.292	4.75	4	4	4	5	0.907187	0.882595	0.934005	1.10413	1.12375	1.12472	+		1178	129.531	6.82959	1.23086	0.00021034
A0A4X1U6E1	Uncharacterized protein OS=Sus scrofa OX=9823 GN=TOR1AIP2 PE=4 SV=1 - [A0A4X1U6E1_PIG]	117.284	3.58	6	1	2	8	0.847743	0.800284	0.857183	1.36619	1.27101	1.31206	+		475	52.4069	4.93213	1.57642	0.000124037
A0A480Q2L0	CDK5 regulatory subunit-associated protein 3 isoform X2 (Fragment) OS=Sus scrofa OX=9823 PE=4 SV=1 - [A0A480Q2L0_PIG]	117.24	3.14	11	1	1	2	0.930805	0.871586	0.905399	1.19119	1.13122	1.21263	+		414	44.7852	4.44971	1.30551	0.00075786
B0ZTC5	Lymphokine-activated killer T-cell-originated protein kinase OS=Sus scrofa OX=9823 PE=2 SV=1 - [B0ZTC5_PIG]	117.206	10.25	2	3	3	6	1.01203	0.928746	0.986964	1.00368	1.10021	1.10355	+		322	36.134	5.021	1.09553	0.0853482
A0A480XWP1	Putative ATP-dependent RNA helicase DDX23 (Fragment) OS=Sus scrofa OX=9823 PE=4 SV=1 - [A0A480XWP1_PIG]	117.127	15.91	6	11	11	16	1.08632	1.08627	1.0736	0.858667	0.839211	0.857189	+		811	94.6424	9.56885	0.787099	6.87642e-06
A0A480NVK0	Adenylosuccinate synthetase isozyme 2 OS=Sus scrofa OX=9823 GN=ADSS PE=3 SV=1 - [A0A480NVK0_PIG]	117.034	10.11	4	3	4	8	1.03895	1.00741	1.04284	0.969267	0.991328	0.939711	+		455	50.0537	6.55127	0.938854	0.0280888
Q2MJK3	GTPase NRas OS=Sus scrofa OX=9823 GN=NRAS PE=2 SV=1 - [RASN_PIG]	116.989	17.99	4	2	3	5	1.04055	0.998975	1.01984	0.973754	0.959202	0.977466	+		189	21.2155	5.17334	0.951315	0.019909
A0A5G2R1Q1	Fibronectin type-II domain-containing protein OS=Sus scrofa OX=9823 GN=IGF2R PE=1 SV=1 - [A0A5G2R1Q1_PIG]	116.817	3.73	7	8	8	11	0.983815	1.02614	0.949284	0.994386	1.05395	1.01718	+		2440	268.154	5.85889	1.03591	0.277373
A0A287BED1	Prefoldin subunit 1 OS=Sus scrofa OX=9823 GN=PFDN1 PE=1 SV=1 - [A0A287BED1_PIG]	116.68	21.31	2	3	3	6	1.11947	1.15365	1.04614	0.830717	0.812529	0.79523	+		122	14.2285	6.81494	0.734642	0.000916081
A0A480V4N7	Poly(U)-binding-splicing factor PUF60 isoform b OS=Sus scrofa OX=9823 PE=4 SV=1 - [A0A480V4N7_PIG]	116.27	12.18	13	6	6	9	1.02501	1.01885	1.02367	0.918377	0.966846	0.973621	+		542	58.0998	5.35107	0.931969	0.0164579
A0A4X1VV82	RAB11 family interacting protein 1 OS=Sus scrofa OX=9823 GN=RAB11FIP1 PE=4 SV=1 - [A0A4X1VV82_PIG]	116.233	7.28	5	7	7	9	0.96103	1.02134	1.01051	1.04275	1.00857	1.02268	+		1236	131.617	6.21436	1.02711	0.268196
A0A4X1T976	CortBP2 domain-containing protein OS=Sus scrofa OX=9823 GN=CTTNBP2NL PE=4 SV=1 - [A0A4X1T976_PIG]	116.214	8.92	2	5	5	6	1.04456	1.04072	1.04208	0.945737	0.92649	0.901135	+		639	70.182	8.25049	0.886802	0.000808014
A0A4X1TPB0	V-type proton ATPase subunit C OS=Sus scrofa OX=9823 GN=ATP6V1C1 PE=3 SV=1 - [A0A4X1TPB0_PIG]	116.169	5.76	4	3	3	8	1.02822	1.00422	0.992236	0.989343	1.05082	0.980335	+		382	43.982	7.43018	0.998619	0.95747
A0A5G2QS34	Thymocyte nuclear protein 1 OS=Sus scrofa OX=9823 GN=THYN1 PE=1 SV=1 - [A0A5G2QS34_PIG]	116.165	23.81	3	4	4	8	1.03715	1.03337	0.983561	1.02024	0.962126	0.941591	+		168	19.1535	8.96826	0.957391	0.211635
A0A4X1W9L7	Uncharacterized protein OS=Sus scrofa OX=9823 GN=SMARCC2 PE=4 SV=1 - [A0A4X1W9L7_PIG]	116.14	12.7	7	10	13	17	1.06045	1.05565	1.0441	0.916592	0.958538	0.908332	+		1063	118.655	5.56689	0.880787	0.00152132
F1SDE3	Centromere protein V OS=Sus scrofa OX=9823 GN=CENPV PE=1 SV=2 - [F1SDE3_PIG]	116.102	28.96	8	7	7	7	0.89478	0.924584	0.898408	1.17693	1.19701	1.10081	+		259	28.0692	9.89111	1.27853	0.0012046
A0A5G2QCI0	Ras-related protein Rab-1A OS=Sus scrofa OX=9823 GN=RAB1A PE=1 SV=1 - [A0A5G2QCI0_PIG]	116.039	14.45	9	1	3	7	0.983019	0.98319	0.900425	1.17717	1.09487	1.056	+		173	19.0065	7.73779	1.16096	0.0270499
A0A5G2QRA3	Vacuolar protein sorting 13 homolog A OS=Sus scrofa OX=9823 GN=VPS13A PE=1 SV=1 - [A0A5G2QRA3_PIG]	115.945	3.95	13	9	9	13	0.926267	0.925942	0.91407	1.15291	1.18451	1.19602	+		3066	347.662	6.17627	1.27733	4.57361e-05
F1RQS5	Cell division cycle 5 like OS=Sus scrofa OX=9823 GN=CDC5L PE=1 SV=3 - [F1RQS5_PIG]	115.921	8.98	3	6	6	8	1.06308	1.07336	1.06002	0.905634	0.879818	0.877968	+		802	92.1647	8.17725	0.83324	5.44063e-05
A0A4X1SHZ5	RNA-binding protein NOB1 OS=Sus scrofa OX=9823 GN=NOB1 PE=3 SV=1 - [A0A4X1SHZ5_PIG]	115.641	14.54	9	6	6	9	1.04578	1.01719	1.07792	0.91697	0.948588	0.934366	+		399	44.829	8.14795	0.891443	0.00454891
A0A4X1VWT5	Uncharacterized protein OS=Sus scrofa OX=9823 GN=NDUFA5 PE=4 SV=1 - [A0A4X1VWT5_PIG]	115.232	22.41	5	2	2	3	0.929097	0.90465	0.893344	1.20825	1.16042	1.10685	+		116	13.2952	8.08936	1.27444	0.00131492
F1S8Y8	Ribosomal RNA processing 12 homolog OS=Sus scrofa OX=9823 GN=RRP12 PE=4 SV=4 - [F1S8Y8_PIG]	115.195	7	10	8	8	10	1.09487	1.092	1.12338	0.806832	0.831884	0.862811	+		1172	129.098	8.11865	0.755691	0.000144396
A0A4X1W713	HTH La-type RNA-binding domain-containing protein OS=Sus scrofa OX=9823 GN=LARP4 PE=4 SV=1 - [A0A4X1W713_PIG]	115.177	8.61	13	4	4	7	1.01139	0.957055	1.00936	1.04459	1.0295	1.05941	+		662	73.7746	7.75244	1.05228	0.058466
M3UZ63	Myeloid derived growth factor OS=Sus scrofa OX=9823 GN=C19orf10 PE=2 SV=1 - [M3UZ63_PIG]	115.155	14.94	2	2	2	8	0.905637	0.893905	0.876078	1.21608	1.19108	1.17241	+		174	18.8995	8.42627	1.33785	3.91501e-05
Q6J1I8	E3 ubiquitin-protein ligase RNF114 OS=Sus scrofa OX=9823 GN=RNF114 PE=1 SV=1 - [RN114_PIG]	115.076	21.05	1	5	5	8	1.07757	1.06141	1.03746	0.92595	0.860705	0.880667	+		228	25.6122	6.60986	0.839721	0.00166788
A0A4X1SHR6	Uncharacterized protein OS=Sus scrofa OX=9823 GN=CC2D1A PE=4 SV=1 - [A0A4X1SHR6_PIG]	115.041	9.26	5	6	6	6	0.962003	0.995125	0.930206	1.09956	1.07115	1.07823	+		950	104.045	8.27979	1.12524	0.00425159
A0A4X1VNF5	Uncharacterized protein OS=Sus scrofa OX=9823 GN=TWF2 PE=4 SV=1 - [A0A4X1VNF5_PIG]	114.898	10.4	7	2	3	5	0.996587	1.0739	1.03503	0.874994	0.956756	0.950697	+		327	36.5471	8.47021	0.895971	0.0354622
A0A4X1TWF8	Nucleolar protein 8 OS=Sus scrofa OX=9823 GN=NOL8 PE=4 SV=1 - [A0A4X1TWF8_PIG]	114.759	7.3	4	8	8	10	1.08664	1.07267	1.06239	0.860404	0.895854	0.838429	+		1123	126.558	7.76709	0.805377	0.000324324
A0A4X1TSV0	Trifunctional enzyme subunit alpha, mitochondrial OS=Sus scrofa OX=9823 GN=HADHA PE=4 SV=1 - [A0A4X1TSV0_PIG]	114.442	11.62	8	8	8	16	0.859985	0.872471	0.839847	1.30735	1.28641	1.24554	+		723	78.8655	9.1001	1.49256	3.27068e-05
A0A4X1USU8	MHD domain-containing protein OS=Sus scrofa OX=9823 GN=AP2M1 PE=3 SV=1 - [A0A4X1USU8_PIG]	114.408	9.24	8	4	4	6	1.00284	1.00297	1.02519	1.00742	0.943857	0.98224	+		433	49.3979	9.53955	0.967838	0.178112
A0A480UK80	DnaJ homolog subfamily C member 15 OS=Sus scrofa OX=9823 PE=4 SV=1 - [A0A480UK80_PIG]	114.303	11.41	4	1	2	7	0.940552	0.930669	1.03895	1.03209	1.17707	0.990112	+		149	15.9845	9.99365	1.09934	0.220024
A0A5G2QSF5	Pyruvate dehyrogenase phosphatase catalytic subunit 1 OS=Sus scrofa OX=9823 GN=PDP1 PE=1 SV=1 - [A0A5G2QSF5_PIG]	114.176	2.82	5	1	1	2	0.88303	1.00601	0.910064	1.11606	1.21452	1.06194	+		531	60.3613	6.771	1.21201	0.0273021
A0A5G2QAG4	KIAA1522 OS=Sus scrofa OX=9823 GN=KIAA1522 PE=4 SV=1 - [A0A5G2QAG4_PIG]	114.1	6.43	5	5	5	7	1.00495	0.989318	1.05496	1.02126	0.894601	0.97301	+		1088	112.076	10.0376	0.947409	0.270908
A0A165DE67	CRIP2 OS=Sus scrofa OX=9823 GN=CRIP2 PE=2 SV=1 - [A0A165DE67_PIG]	114.036	24.52	7	6	6	13	1.1195	1.12662	1.04396	0.867566	0.86462	0.814091	+		208	22.615	8.71924	0.773925	0.00143098
A0A4X1T202	RRM domain-containing protein OS=Sus scrofa OX=9823 GN=RALY PE=4 SV=1 - [A0A4X1T202_PIG]	113.978	21.8	6	5	5	8	1.12306	1.11072	1.09	0.82057	0.796976	0.791818	+		289	29.8369	9.23193	0.724886	2.01627e-05
A0A4X1TR05	Uncharacterized protein OS=Sus scrofa OX=9823 GN=SDF2 PE=4 SV=1 - [A0A4X1TR05_PIG]	113.779	20.85	2	4	4	8	0.863812	0.886799	0.892246	1.17576	1.30573	1.22191	+		211	23.1634	7.32764	1.40128	0.000823117
A0A287BSP1	Myosin VA OS=Sus scrofa OX=9823 GN=MYO5A PE=1 SV=2 - [A0A287BSP1_PIG]	113.679	4.36	15	5	9	12	1.02038	1.09353	1.02602	0.975126	0.907267	0.885143	+		1859	216.146	8.67529	0.881404	0.0257575
A0A480UUP0	Aspartyl aminopeptidase isoform c OS=Sus scrofa OX=9823 PE=3 SV=1 - [A0A480UUP0_PIG]	113.427	12.53	12	6	6	11	1.05059	1.00446	0.990343	0.924908	0.925924	0.958005	+		471	51.8917	7.00537	0.922324	0.0204506
A0A287A3J9	Optineurin OS=Sus scrofa OX=9823 GN=OPTN PE=4 SV=1 - [A0A287A3J9_PIG]	113.243	8.77	6	5	5	6	1.04733	1.07314	1.09013	0.838843	0.850382	0.912507	+		536	61.3653	5.17334	0.810355	0.00146187
A0A480NU10	Tether containing UBX domain for GLUT4 isoform 2 OS=Sus scrofa OX=9823 PE=4 SV=1 - [A0A480NU10_PIG]	113.196	24.14	9	2	7	8	1.02932	0.948908	0.722639	1.35051	0.942555	1.16974	+		493	53.3587	7.98682	1.28211	0.164628
A0A4X1T1T4	Nudix hydrolase domain-containing protein OS=Sus scrofa OX=9823 GN=IDI1 PE=4 SV=1 - [A0A4X1T1T4_PIG]	113.15	14.98	3	4	4	9	1.05724	1.02614	1.06283	0.938122	0.867283	0.86477	+		227	26.5184	6.22705	0.848697	0.00397368
F1SF78	CTP synthase OS=Sus scrofa OX=9823 GN=CTPS1 PE=3 SV=2 - [F1SF78_PIG]	113.144	8.32	4	3	5	9	1.0117	1.05781	1.08777	0.915389	0.889978	0.927492	+		589	66.3481	7.10791	0.865574	0.00462169
A0A4X1TWD1	Uncharacterized protein OS=Sus scrofa OX=9823 GN=PPID PE=4 SV=1 - [A0A4X1TWD1_PIG]	113.09	15.14	3	5	5	10	1.02326	1.05564	1.03651	0.9343	0.977689	0.847859	+		370	40.7688	6.72705	0.885869	0.0393239
A0A5G2R5R7	GIPC PDZ domain containing family member 2 OS=Sus scrofa OX=9823 GN=GIPC2 PE=1 SV=1 - [A0A5G2R5R7_PIG]	112.87	10.25	3	3	3	5	1.17498	1.14379	1.13701	0.73166	0.735364	0.702896	+		283	31.3007	8.92432	0.627912	1.03183e-05
A0A286ZPD7	Transmembrane emp24 domain-containing protein 7 OS=Sus scrofa OX=9823 GN=TMED7 PE=1 SV=1 - [A0A286ZPD7_PIG]	112.8	11.56	2	3	3	6	0.79325	0.884077	0.841939	1.30524	1.38824	1.2043	+		225	25.3347	6.68311	1.54719	0.00149491
A0A287ARA5	Uncharacterized protein OS=Sus scrofa OX=9823 GN=KLC1 PE=1 SV=2 - [A0A287ARA5_PIG]	112.662	7.89	17	4	4	5	1.04751	1.09494	1.00213	0.940498	0.948009	0.891092	+		596	67.4052	6.45557	0.883933	0.0194614
A0A287AF08	Uncharacterized protein OS=Sus scrofa OX=9823 GN=SELENOH PE=1 SV=1 - [A0A287AF08_PIG]	112.58	9.84	2	1	1	2	0.950108	0.913677	0.953636	1.09251	1.12359	1.14099	+		122	13.3801	9.80322	1.19155	0.000705992
A0A287AGC9	Sterile alpha motif domain containing 9 OS=Sus scrofa OX=9823 GN=SAMD9 PE=4 SV=1 - [A0A287AGC9_PIG]	112.579	7.63	3	9	10	14	1.08493	1.10902	1.04975	0.828453	0.801124	0.825729	+		1560	181.113	7.91357	0.756947	0.000167799
A0A4X1SMB1	Uncharacterized protein OS=Sus scrofa OX=9823 GN=GNAI2 PE=4 SV=1 - [A0A4X1SMB1_PIG]	112.515	20.56	19	4	7	9	1.01065	1.05583	1.0053	0.964993	0.991547	0.978919	+		355	40.4391	5.5415	0.955624	0.062794
A0A287AU47	Pyridoxal dependent decarboxylase domain containing 1 OS=Sus scrofa OX=9823 GN=PDXDC1 PE=1 SV=2 - [A0A287AU47_PIG]	112.465	7.99	16	5	5	7	1.02671	1.06721	1.02603	0.904925	0.896325	0.924471	+		751	82.7323	5.37646	0.873639	0.00118611
A0A287A321	Cardiolipin synthase 1 OS=Sus scrofa OX=9823 GN=CRLS1 PE=4 SV=1 - [A0A287A321_PIG]	112.3	5.84	2	1	1	1	0.910182	0.918585	0.847523	1.24156	1.11648	1.27236	+		291	31.8197	9.87646	1.3565	0.00379313
A0A4X1SZN9	Profilin OS=Sus scrofa OX=9823 GN=PFN2 PE=3 SV=1 - [A0A4X1SZN9_PIG]	112.25	27.86	2	1	3	4	1.10763	1.132	1.08621	0.794269	0.792187	0.828479	+		140	15.0223	6.99072	0.726114	6.78059e-05
A0A4X1TCB0	60S ribosomal protein L13 OS=Sus scrofa OX=9823 GN=RPL13 PE=3 SV=1 - [A0A4X1TCB0_PIG]	112.243	27.49	8	7	8	20	1.1544	1.13753	1.11944	0.75175	0.762968	0.705047	+		211	24.2905	11.6343	0.650697	4.1084e-05
A0A480VIA3	Putative helicase MOV-10 isoform X3 OS=Sus scrofa OX=9823 PE=4 SV=1 - [A0A480VIA3_PIG]	112.146	10.61	16	8	8	13	0.976541	0.980406	0.995254	1.05941	1.07499	1.01534	+		961	108.278	9.23193	1.06691	0.0246298
A0A480TK22	ATP synthase subunit O, mitochondrial (Fragment) OS=Sus scrofa OX=9823 PE=4 SV=1 - [A0A480TK22_PIG]	112.018	25.15	6	4	4	7	0.910803	0.929013	0.949479	1.17792	1.07703	1.13664	+		171	18.623	9.94971	1.21593	0.00305125
A0A4X1TRJ1	ApaG domain-containing protein OS=Sus scrofa OX=9823 GN=POLDIP2 PE=4 SV=1 - [A0A4X1TRJ1_PIG]	111.881	20.92	2	6	6	11	0.95039	0.890584	0.91333	1.1869	1.11598	1.11559	+		368	41.7841	8.63135	1.24114	0.00167026
A0A480KD82	Ankyrin repeat domain 52 OS=Sus scrofa OX=9823 GN=ANKRD52 PE=4 SV=1 - [A0A480KD82_PIG]	111.84	3.9	2	2	3	3	0.979694	0.927718	1.09275	0.871202	0.957396	1.07384	+		1076	114.99	6.50732	0.967427	0.691375
F1SV88	Histone deacetylase 1 OS=Sus scrofa OX=9823 GN=HDAC1 PE=1 SV=3 - [F1SV88_PIG]	111.772	12.13	11	3	5	13	0.98417	0.976492	0.966511	1.02132	1.07409	1.03473	+		445	50.7406	5.35107	1.06934	0.0152737
A0A4X1V786	SCP2 domain-containing protein OS=Sus scrofa OX=9823 GN=HSDL2 PE=4 SV=1 - [A0A4X1V786_PIG]	111.693	18.88	7	8	8	17	0.906219	0.876112	0.842147	1.29339	1.25261	1.20687	+		376	40.6522	8.49951	1.42995	0.000268008
A0A286ZN52	Proteasome subunit beta OS=Sus scrofa OX=9823 GN=PSMB3 PE=1 SV=1 - [A0A286ZN52_PIG]	111.451	12.2	4	2	2	3	0.92563	0.95277	0.902131	1.2286	1.12279	1.08752	+		205	22.9925	6.03662	1.23678	0.00807858
A0A481B9M5	Afadin isoform X13 OS=Sus scrofa OX=9823 PE=4 SV=1 - [A0A481B9M5_PIG]	111.447	1.68	26	2	2	4	1.05544	1.0388	0.97404	0.947849	1.01571	0.914812	+		1548	171.497	6.16357	0.938106	0.177331
M3UYZ2	Chromosome alignment maintaining phosphoprotein 1 OS=Sus scrofa OX=9823 GN=CHAMP1 PE=2 SV=1 - [M3UYZ2_PIG]	111.419	10.41	2	6	6	6	1.05738	1.12685	1.01991	0.917888	0.918801	0.833318	+		826	90.5149	8.54346	0.833298	0.0135368
E0YLM4	Mesencephalic astrocyte-derived neurotrophic factor OS=Sus scrofa OX=9823 GN=MANF PE=4 SV=1 - [E0YLM4_PIG]	111.352	39.11	3	7	7	19	0.962309	0.948481	0.971733	1.10209	1.08753	1.07195	+		179	20.3466	8.54346	1.1315	0.000329729
A0A4X1UPV0	Nucleoporin 88 OS=Sus scrofa OX=9823 GN=NUP88 PE=4 SV=1 - [A0A4X1UPV0_PIG]	111.22	11.65	7	7	7	8	0.986964	1.03328	1.00194	0.985007	0.996132	1.00075	+		738	83.1635	5.96045	0.986665	0.404427
I3LU03	DEAD-box helicase 51 OS=Sus scrofa OX=9823 GN=DDX51 PE=3 SV=3 - [I3LU03_PIG]	111.044	3.29	2	1	1	2	1.01492	0.950685	0.981065	1.03886	1.06069	1.02848	+		639	69.3636	8.5874	1.06154	0.0440897
A0A480YUF1	Golgi apparatus protein 1 isoform 1 (Fragment) OS=Sus scrofa OX=9823 PE=4 SV=1 - [A0A480YUF1_PIG]	110.899	8.34	14	10	10	13	1.01279	1.03924	0.984177	1.01482	0.940413	0.976954	+		1079	123.677	6.56592	0.965738	0.264222
A5GFQ0	60S ribosomal protein L7-like 1 OS=Sus scrofa OX=9823 GN=RPL7L1 PE=3 SV=1 - [RL7L_PIG]	110.868	17	3	4	4	6	1.33196	1.35784	1.23625	0.405342	0.465962	0.426992	+	+	247	28.7062	10.6821	0.330687	2.84194e-05
A0A5G2RB07	Fermitin family member 1 OS=Sus scrofa OX=9823 GN=FERMT1 PE=4 SV=1 - [A0A5G2RB07_PIG]	110.862	5.9	3	3	3	4	0.964848	0.935787	0.984809	1.0867	1.06135	1.09286	+		627	71.6404	5.74463	1.1232	0.00232287
A0A480KWA8	Oxidation resistance protein 1 isoform X1 OS=Sus scrofa OX=9823 PE=4 SV=1 - [A0A480KWA8_PIG]	110.854	5.08	24	2	2	3	1.11583	1.07856	1.06754	0.772907	0.836043	0.846071	+		650	72.8749	5.38916	0.75263	0.000584048
A0A4X1VQ36	Cytosolic Fe-S cluster assembly factor NUBP1 OS=Sus scrofa OX=9823 GN=NUBP1 PE=3 SV=1 - [A0A4X1VQ36_PIG]	110.592	6.94	7	1	1	3	1.11099	1.08874	1.07086	0.886279	0.769971	0.810729	+		288	30.4274	5.75732	0.754291	0.00174113
A0A287AVI5	Proteasome endopeptidase complex OS=Sus scrofa OX=9823 GN=PSMA6 PE=1 SV=2 - [A0A287AVI5_PIG]	110.357	5.87	13	5	5	9	1.11309	1.04517	1.03897	0.796137	0.869066	0.869749	+		835	95.8404	8.63135	0.792859	0.00292127
A0A480VJP2	Protein disulfide-isomerase A6 (Fragment) OS=Sus scrofa OX=9823 PE=3 SV=1 - [A0A480VJP2_PIG]	110.354	13.35	12	6	6	13	0.943146	0.962226	0.937301	1.10308	1.14581	1.11753	+		397	43.2898	5.16064	1.18424	0.00028283
A0A287BND7	Putative RNA-binding protein 15 isoform 2 OS=Sus scrofa OX=9823 GN=RBM15 PE=1 SV=1 - [A0A287BND7_PIG]	110.293	6.23	3	4	4	6	1.01129	1.00732	1.01889	0.940979	0.986535	0.974987	+		963	105.398	10.0815	0.955558	0.0330889
A0A4X1TE26	Uncharacterized protein OS=Sus scrofa OX=9823 GN=YLPM1 PE=4 SV=1 - [A0A4X1TE26_PIG]	110.234	4.11	5	8	8	11	0.962597	0.934866	0.951906	1.14648	1.0858	1.12599	+		2045	229.807	6.50732	1.1786	0.000974265
A0A5G2QS28	3-ketodihydrosphingosine reductase OS=Sus scrofa OX=9823 GN=KDSR PE=1 SV=1 - [A0A5G2QS28_PIG]	110.185	9.33	5	2	2	5	0.922803	0.889924	0.828614	1.24251	1.21934	1.23845	+		268	29.083	5.71924	1.40092	0.000244565
A0A481CG74	Pumilio homolog 3 OS=Sus scrofa OX=9823 PE=4 SV=1 - [A0A481CG74_PIG]	110.184	7.56	3	5	5	8	1.07024	1.00546	1.04664	0.892742	0.954742	0.920478	+		648	73.3481	9.64209	0.886502	0.0105721
A0A4X1VAF1	Uncharacterized protein OS=Sus scrofa OX=9823 GN=AKAP2 PE=4 SV=1 - [A0A4X1VAF1_PIG]	110.153	14.1	18	7	7	7	1.01025	0.979775	1.02763	0.970335	0.98746	1.03443	+		773	84.7705	5.13525	0.991571	0.738831
A0A480QNH9	Cyclin-K OS=Sus scrofa OX=9823 PE=3 SV=1 - [A0A480QNH9_PIG]	110.153	7.04	2	2	2	4	1.01053	0.991484	1.06637	0.897273	0.94819	0.975758	+		582	64.0727	8.41162	0.919448	0.06245
A0A286ZJM4	DNA replication licensing factor MCM7 OS=Sus scrofa OX=9823 GN=MCM7 PE=3 SV=1 - [A0A286ZJM4_PIG]	110.139	9.6	6	6	6	12	0.997774	0.997379	0.999886	0.971358	1.04959	0.972062	+		719	81.2746	6.32861	0.999323	0.98048
A0A480ML07	THO complex subunit 5 homolog OS=Sus scrofa OX=9823 PE=4 SV=1 - [A0A480ML07_PIG]	110.123	7.58	8	4	4	6	0.977861	1.02509	0.972019	1.069	1.0262	1.04641	+		607	69.4017	7.21045	1.05602	0.0562201
A0A4X1SPG3	Protein kinase domain-containing protein OS=Sus scrofa OX=9823 GN=NEK7 PE=3 SV=1 - [A0A4X1SPG3_PIG]	110.073	11.59	4	3	3	3	1.06721	1.01233	1.0389	0.990507	0.911155	0.898816	+		302	34.5725	8.25049	0.898039	0.0319635
A0A287ANL7	Erythrocyte membrane protein band 4.1 OS=Sus scrofa OX=9823 GN=EPB41 PE=1 SV=2 - [A0A287ANL7_PIG]	109.889	11.04	18	7	7	9	1.00045	0.994501	1.02295	0.949194	0.964284	1.03668	+		806	90.3147	5.43994	0.977551	0.470373
A0A4X1SD18	UDP-N-acetylglucosamine pyrophosphorylase 1 like 1 OS=Sus scrofa OX=9823 GN=UAP1L1 PE=4 SV=1 - [A0A4X1SD18_PIG]	109.841	10.6	2	4	4	8	1.05336	1.04102	1.06805	0.892828	0.893266	0.975784	+		500	55.5575	6.20166	0.87334	0.00960472
A0A4X1VQ78	SMC hinge domain-containing protein OS=Sus scrofa OX=9823 GN=SMCHD1 PE=4 SV=1 - [A0A4X1VQ78_PIG]	109.83	4.97	9	7	7	9	1.25928	1.33593	1.29946	0.561857	0.451282	0.467134	+	+	1872	211.824	7.89893	0.380077	3.9759e-05
A0A5G2RBJ0	General transcription factor IIIC subunit 3 OS=Sus scrofa OX=9823 GN=GTF3C3 PE=1 SV=1 - [A0A5G2RBJ0_PIG]	109.694	5.41	4	3	3	3	1.23694	1.18934	1.191	0.628759	0.620019	0.62898	+		851	96.7274	5.03369	0.519107	3.35359e-06
A0A286ZXK8	Malonyl-CoA-acyl carrier protein transacylase OS=Sus scrofa OX=9823 GN=MCAT PE=1 SV=1 - [A0A286ZXK8_PIG]	109.693	3.65	3	1	1	3	0.955529	0.889113	0.852282	1.20115	1.16231	1.22127	+		384	42.2718	8.44092	1.32919	0.00105044
A0A481CPP2	Galactokinase OS=Sus scrofa OX=9823 PE=4 SV=1 - [A0A481CPP2_PIG]	109.62	18.71	5	6	6	9	1.12341	1.01752	1.07725	0.882673	0.844229	0.78934	+		342	36.6267	6.07471	0.781882	0.00462101
A0A480YGX1	Ribosomal RNA processing protein 1 homolog A OS=Sus scrofa OX=9823 PE=4 SV=1 - [A0A480YGX1_PIG]	109.587	4.95	3	2	2	4	0.965414	0.965673	0.983421	1.09078	0.988561	1.12846	+		424	48.874	5.5415	1.10063	0.0815138
F1RW98	Ras suppressor protein 1 OS=Sus scrofa OX=9823 GN=RSU1 PE=1 SV=3 - [F1RW98_PIG]	109.54	11.91	2	5	5	12	1.03245	1.08673	1.0078	0.962001	0.935771	0.959334	+		277	31.4907	8.63135	0.913696	0.0220987
A0A5G2QHD4	Replication protein A subunit OS=Sus scrofa OX=9823 GN=RPA1 PE=1 SV=1 - [A0A5G2QHD4_PIG]	109.439	11.42	8	7	7	15	0.983965	0.995246	0.937226	1.11698	1.04019	1.04301	+		578	64.6556	7.44482	1.09729	0.0371956
A0A5G2R6R5	Ras-related protein Rab-1B OS=Sus scrofa OX=9823 GN=RAB1B PE=1 SV=1 - [A0A5G2R6R5_PIG]	109.371	9.07	9	3	3	5	1.04883	1.07872	1.02772	0.92551	0.916529	0.892457	+		496	54.3396	6.13818	0.866643	0.00139737
A0A4X1TX71	Uncharacterized protein OS=Sus scrofa OX=9823 GN=NUFIP2 PE=4 SV=1 - [A0A4X1TX71_PIG]	109.318	10	6	7	7	11	1.03585	1.06608	0.980813	1.00942	0.970383	0.931079	+		690	75.2133	8.82178	0.944251	0.164181
A0A480V6V1	Drebrin isoform a OS=Sus scrofa OX=9823 PE=4 SV=1 - [A0A480V6V1_PIG]	109.186	8.36	9	4	4	5	0.98913	0.953258	0.993536	1.09025	1.06141	1.02503	+		634	69.0848	4.48779	1.08201	0.0243708
A0A287B350	LIM domain containing preferred translocation partner in lipoma OS=Sus scrofa OX=9823 GN=LPP PE=4 SV=1 - [A0A287B350_PIG]	109.151	9.55	9	3	3	4	1.09167	1.08106	0.954469	0.919629	0.894316	0.886513	+		576	61.5929	7.34229	0.863539	0.0345912
A0A480ST56	A-kinase anchor protein 1, mitochondrial isoform X1 OS=Sus scrofa OX=9823 PE=4 SV=1 - [A0A480ST56_PIG]	109.11	5.47	24	3	3	4	0.957972	0.92564	0.877058	1.15979	1.16923	1.14072	+		805	85.3627	4.97021	1.25685	0.000694345
A0A4X1SPD0	Uncharacterized protein OS=Sus scrofa OX=9823 GN=SART3 PE=4 SV=1 - [A0A4X1SPD0_PIG]	108.91	10.34	7	7	7	8	0.96321	0.973461	1.01439	1.11093	1.07075	1.00132	+		851	97.3139	6.78564	1.0786	0.0957997
A0A481BZS8	Calpain-7 (Fragment) OS=Sus scrofa OX=9823 PE=3 SV=1 - [A0A481BZS8_PIG]	108.909	3.33	7	3	3	5	1.00272	1.03956	0.99296	0.940134	1.03508	0.91868	+		751	85.4452	8.29443	0.953433	0.287956
A0A480X7H3	Developmentally-regulated GTP-binding protein 2 (Fragment) OS=Sus scrofa OX=9823 PE=4 SV=1 - [A0A480X7H3_PIG]	108.853	7.99	6	2	2	3	1.12342	1.07452	0.99256	0.913106	0.886154	0.821137	+		363	40.4844	8.77783	0.821312	0.015485
A0A5G2Q8D8	Mitochondrial ribosomal protein L4 OS=Sus scrofa OX=9823 GN=MRPL4 PE=1 SV=1 - [A0A5G2Q8D8_PIG]	108.819	11.42	6	2	2	4	0.939257	0.932946	0.961982	1.10407	1.15404	1.1497	+		219	24.3811	9.94971	1.2024	0.000469312
A0A4X1UYC6	OXA1L mitochondrial inner membrane protein OS=Sus scrofa OX=9823 PE=3 SV=1 - [A0A4X1UYC6_PIG]	108.797	12.22	5	4	4	6	0.909353	0.915384	1.0015	1.13387	1.17239	1.06002	+		401	44.9417	9.99365	1.19108	0.0154368
A0A4X1TZM1	Uncharacterized protein OS=Sus scrofa OX=9823 PE=4 SV=1 - [A0A4X1TZM1_PIG]	108.746	21.9	4	2	2	5	0.883433	0.863443	0.866329	1.29247	1.21131	1.23658	+		105	11.1888	8.55811	1.43133	0.000110262
A0A287B1P7	Chromosome 1 open reading frame 116 OS=Sus scrofa OX=9823 GN=C1orf116 PE=4 SV=1 - [A0A287B1P7_PIG]	108.576	6.11	3	2	2	2	1.02597	1.00662	0.9591	0.993784	1.0108	1.00148	+		589	62.6817	8.74854	1.0048	0.826405
A0A5G2R557	Uncharacterized protein OS=Sus scrofa OX=9823 GN=UTRN PE=1 SV=1 - [A0A5G2R557_PIG]	108.501	2.92	12	8	8	9	0.979358	0.982006	1.0224	1.01729	1.016	1.03471	+		3424	392.871	5.2876	1.02823	0.137985
A0A5G2QHE0	J domain-containing protein OS=Sus scrofa OX=9823 GN=DNAJC19 PE=1 SV=1 - [A0A5G2QHE0_PIG]	108.45	13.91	5	1	2	7	0.842894	1.01309	0.85329	1.20005	1.21328	1.15431	+		115	12.3345	10.0522	1.31682	0.00781107
A0A287APA1	Nipsnap homolog 2 OS=Sus scrofa OX=9823 GN=NIPSNAP2 PE=1 SV=1 - [A0A287APA1_PIG]	108.235	16.04	9	5	5	12	0.91284	0.869918	0.877511	1.27314	1.21174	1.21547	+		268	31.3219	9.15869	1.39097	0.00013073
Q1W0Y0	Cytochrome c oxidase subunit VIIc (Fragment) OS=Sus scrofa OX=9823 PE=4 SV=1 - [Q1W0Y0_PIG]	108.211	14.75	2	1	1	6	0.797899	0.852941	0.731256	1.42363	1.35795	1.39312	+		61	7.09777	11.0044	1.75253	0.000116635
F1SIB9	ADP ribosylation factor GTPase activating protein 2 OS=Sus scrofa OX=9823 GN=ARFGAP2 PE=4 SV=2 - [F1SIB9_PIG]	108.17	6.29	9	3	3	5	1.09034	1.09768	1.07067	0.801716	0.851797	0.891612	+		477	51.6775	6.88818	0.781027	0.000946144
A0A5G2QQ04	ER membrane protein complex subunit 1 OS=Sus scrofa OX=9823 GN=EMC1 PE=1 SV=1 - [A0A5G2QQ04_PIG]	108.088	5.85	6	1	5	8	0.868284	0.839764	0.835199	1.30177	1.29265	1.28628	+		992	111.588	7.53271	1.52588	2.45294e-06
A0A4X1VVJ0	Ig-like domain-containing protein OS=Sus scrofa OX=9823 GN=BSG PE=4 SV=1 - [A0A4X1VVJ0_PIG]	108.085	27.17	10	7	7	9	0.984226	0.970355	1.03658	0.99551	0.989366	1.01515	+		254	28.0722	6.04932	1.00296	0.897918
A0A5G2RJ31	Protein phosphatase 1 regulatory subunit 8 OS=Sus scrofa OX=9823 GN=PPP1R8 PE=1 SV=1 - [A0A5G2RJ31_PIG]	108.053	22.22	3	7	7	11	1.03408	1.04895	1.05629	0.883018	0.916085	0.809577	+		342	37.5545	8.01611	0.83097	0.00531915
A0A4X1VJM6	Ribosomal_L14e domain-containing protein OS=Sus scrofa OX=9823 PE=4 SV=1 - [A0A4X1VJM6_PIG]	107.902	23.56	6	6	6	17	1.09894	1.0985	1.07181	0.874297	0.877337	0.795511	+		208	22.8188	10.8433	0.77912	0.00104034
A0A287A3E4	Caspase-3 OS=Sus scrofa OX=9823 GN=CASP3 PE=3 SV=1 - [A0A287A3E4_PIG]	107.855	17.8	6	5	5	6	1.04254	1.02931	1.04069	0.946684	1.01081	0.942424	+		264	29.9717	7.13721	0.93169	0.0345323
A0A5G2QBI5	Trafficking from ER to golgi regulator OS=Sus scrofa OX=9823 GN=TFG PE=1 SV=1 - [A0A5G2QBI5_PIG]	107.845	18.8	6	5	5	7	1.08881	1.06476	1.04901	0.909792	0.854022	0.81303	+		367	39.6154	5.09717	0.804613	0.00234385
F1RL80	Branched-chain-amino-acid aminotransferase OS=Sus scrofa OX=9823 GN=BCAT2 PE=1 SV=3 - [F1RL80_PIG]	107.713	7.87	11	2	2	3	0.824943	0.847082	0.867042	1.38802	1.31052	1.31389	+		356	40.1556	7.25439	1.58028	6.25803e-05
A0A5G2R992	Trafficking protein particle complex 8 OS=Sus scrofa OX=9823 GN=TRAPPC8 PE=4 SV=1 - [A0A5G2R992_PIG]	107.57	2.38	9	3	3	5	1.00829	1.03531	0.970566	0.979143	1.00226	0.970473	+		1300	145.995	6.87354	0.979332	0.379438
A0A287BSI6	Armadillo repeat containing 6 OS=Sus scrofa OX=9823 GN=ARMC6 PE=1 SV=1 - [A0A287BSI6_PIG]	107.543	6.41	9	3	3	5	1.0232	1.08127	1.00458	0.94072	0.911597	0.914153	+		468	50.4329	6.39209	0.889813	0.0101383
A0A5G2QKD9	Thioredoxin domain-containing protein OS=Sus scrofa OX=9823 GN=PRDX3 PE=1 SV=1 - [A0A5G2QKD9_PIG]	107.47	8.08	2	3	3	6	0.898564	0.896539	0.948068	1.14738	1.19567	1.22481	+		260	28.4485	7.35693	1.30063	0.000617822
K7GS53	DExH-box helicase 58 OS=Sus scrofa OX=9823 GN=DHX58 PE=4 SV=2 - [K7GS53_PIG]	107.202	9.03	5	5	5	9	0.967612	0.995358	0.940531	1.09962	1.10178	1.048	+		631	71.8162	8.89502	1.11913	0.00819147
A0A4X1UEZ7	Uncharacterized protein OS=Sus scrofa OX=9823 GN=C4H1orf52 PE=4 SV=1 - [A0A4X1UEZ7_PIG]	107.154	26.78	4	4	4	5	0.949355	0.939995	0.967563	1.04102	1.15926	1.09641	+		183	20.352	5.03369	1.15393	0.0139603
A0A4X1T0H1	AP-3 complex subunit beta OS=Sus scrofa OX=9823 GN=AP3B1 PE=3 SV=1 - [A0A4X1T0H1_PIG]	107.139	8.52	21	8	8	11	1.02813	1.00334	1.04588	0.973149	0.961686	0.924452	+		998	110.546	5.64307	0.929141	0.0193083
A0A0B8S049	Malectin OS=Sus scrofa domesticus OX=9825 GN=MLEC PE=4 SV=1 - [A0A0B8S049_PIG]	107.081	12.11	4	4	4	7	0.891261	0.908799	0.878443	1.21755	1.19238	1.23539	+		289	32.1806	5.42725	1.36095	2.97788e-05
F1RKW7	Zinc finger protein 207 OS=Sus scrofa OX=9823 GN=ZNF207 PE=4 SV=4 - [F1RKW7_PIG]	107.08	8.76	15	5	5	7	1.04249	1.11024	1.14336	0.768819	0.946172	0.758734	+		445	47.5046	9.01221	0.750503	0.0155036
A0A287BEH6	PDZ and LIM domain 7 OS=Sus scrofa OX=9823 GN=PDLIM7 PE=1 SV=1 - [A0A287BEH6_PIG]	107.028	13.01	9	1	7	13	0.988977	0.892247	1.10547	1.0328	0.942392	1.07831	+		515	55.2522	8.30908	1.02237	0.776875
A0A4X1TBN6	SAC domain-containing protein OS=Sus scrofa OX=9823 GN=SACM1L PE=4 SV=1 - [A0A4X1TBN6_PIG]	107.019	6.93	7	4	4	7	0.944432	0.866883	0.901799	1.10449	1.16319	1.17197	+		577	66.1218	7.89893	1.26779	0.00142186
A0A4X1VQM0	Small nuclear ribonucleoprotein Sm D1 OS=Sus scrofa OX=9823 GN=SNRPD1 PE=3 SV=1 - [A0A4X1VQM0_PIG]	106.963	11.61	3	1	1	3	1.05171	1.00321	1.06034	0.861892	0.87884	0.897946	+		112	12.3858	11.4585	0.847015	0.00152364
A0A287ASJ3	Rho associated coiled-coil containing protein kinase 1 OS=Sus scrofa OX=9823 GN=ROCK1 PE=1 SV=2 - [A0A287ASJ3_PIG]	106.941	6.61	13	7	8	10	1.04555	1.11268	1.04731	0.880609	0.85601	0.84532	+		1241	145.19	6.1001	0.805462	0.00104725
A0A287BJ70	Coagulation factor V OS=Sus scrofa OX=9823 GN=F5 PE=1 SV=2 - [A0A287BJ70_PIG]	106.93	1.1	4	2	2	3	0.73028	0.664398	0.792556	1.65886	1.58317	1.39461	+	+	2184	247.9	6.354	2.11987	0.000713309
A0A480Q1C2	Nardilysin isoform a OS=Sus scrofa OX=9823 PE=3 SV=1 - [A0A480Q1C2_PIG]	106.89	4.69	6	4	4	5	0.96283	1.01016	0.91107	1.15751	1.08039	0.917798	+		1066	121.701	4.84326	1.09419	0.300589
P14057	Nuclear factor 1 (Fragment) OS=Sus scrofa OX=9823 GN=NFI PE=1 SV=1 - [NFIL_PIG]	106.889	9.96	17	2	2	3	0.906588	0.909717	0.924295	1.18493	1.14847	1.19715	+		231	26.1458	9.86182	1.28824	7.23294e-05
A0A4X1U9I1	Uncharacterized protein OS=Sus scrofa OX=9823 GN=DDX56 PE=4 SV=1 - [A0A4X1U9I1_PIG]	106.79	10.54	7	5	5	6	1.07456	1.08305	1.07137	0.838435	0.850556	0.836184	+		503	56.6514	8.88037	0.782035	2.02839e-06
A0A480Y6K5	Nucleolar pre-ribosomal-associated protein 1 OS=Sus scrofa OX=9823 PE=4 SV=1 - [A0A480Y6K5_PIG]	106.77	3.04	10	7	7	8	0.964754	0.958657	0.9715	1.09678	1.01385	1.08558	+		2269	252.175	7.21045	1.10408	0.0186656
A0A4X1VNQ2	CULLIN_2 domain-containing protein OS=Sus scrofa OX=9823 GN=CUL5 PE=3 SV=1 - [A0A4X1VNQ2_PIG]	106.693	4.41	7	3	3	4	1.0152	1.02817	0.979913	1.03966	0.940984	0.97085	+		726	84.479	8.07471	0.976254	0.503361
A0A287AS37	MOB kinase activator 2 OS=Sus scrofa OX=9823 GN=MOB2 PE=4 SV=1 - [A0A287AS37_PIG]	106.62	11.11	6	2	2	3	1.02481	0.973694	0.987943	0.868268	0.966149	0.992075	+		234	26.4131	6.78564	0.94644	0.259944
A0A286ZZW7	Y-box binding protein 3 OS=Sus scrofa OX=9823 GN=YBX3 PE=1 SV=1 - [A0A286ZZW7_PIG]	106.485	16.9	8	3	6	13	1.10783	1.10104	1.04567	0.854305	0.887699	0.861372	+		361	38.7863	9.86182	0.799923	0.000608193
A0A4X1VUA4	Polypyrimidine tract-binding protein 1 OS=Sus scrofa OX=9823 GN=PTBP1 PE=4 SV=1 - [A0A4X1VUA4_PIG]	106.472	12.18	12	3	3	8	0.988734	1.00434	1.00099	1.0122	1.08093	0.985606	+		197	21.9145	9.5542	1.02828	0.382473
A0A4X1W635	ER membrane protein complex subunit 1 OS=Sus scrofa OX=9823 GN=EMC1 PE=4 SV=1 - [A0A4X1W635_PIG]	106.457	6.21	10	1	5	8	0.854477	0.789681	0.853045	1.38316	1.29672	1.2886	+		950	106.54	7.29834	1.58916	0.000188021
A0A4X1T321	ANK_REP_REGION domain-containing protein OS=Sus scrofa OX=9823 GN=UACA PE=4 SV=1 - [A0A4X1T321_PIG]	106.438	7.1	13	7	7	7	0.948067	0.996227	0.93188	1.01132	1.03278	1.03148	+		1127	131.018	6.65381	1.06933	0.0317718
A0A4X1TDV8	Uncharacterized protein OS=Sus scrofa OX=9823 GN=EIF2B2 PE=3 SV=1 - [A0A4X1TDV8_PIG]	106.263	7.89	8	2	2	3	0.982994	0.974043	0.918483	1.10711	1.03308	1.12013	+		317	35.15	6.40479	1.13382	0.0191777
A0A480ZAA5	Alkylglycerone-phosphate synthase OS=Sus scrofa OX=9823 PE=3 SV=1 - [A0A480ZAA5_PIG]	106.24	12.2	13	1	5	8	0.866876	0.86162	0.821679	1.35953	1.33576	1.17647	+		656	72.6447	7.21045	1.51823	0.00174347
A0A5G2QZY2	ATP binding cassette subfamily B member 7 OS=Sus scrofa OX=9823 GN=ABCB7 PE=1 SV=1 - [A0A5G2QZY2_PIG]	106.192	7.85	9	7	7	11	0.892685	0.896477	0.836225	1.24849	1.23389	1.18704	+		726	79.5145	9.24658	1.39767	0.000205606
A0A287A7V2	Acyl-CoA thioesterase 7 OS=Sus scrofa OX=9823 GN=ACOT7 PE=1 SV=1 - [A0A287A7V2_PIG]	106.166	15.45	15	5	5	7	1.03264	0.960918	1.01368	0.89269	1.07025	1.08255	+		356	38.6267	7.7085	1.01272	0.854012
A0A5G2R3H5	Ubiquitin carboxyl-terminal hydrolase OS=Sus scrofa OX=9823 GN=USP5 PE=1 SV=1 - [A0A5G2R3H5_PIG]	106.09	6.72	7	5	5	7	1.12912	1.1082	1.05835	0.837167	0.830852	0.777173	+		789	88.361	5.17334	0.741941	0.000560842
A0A5G2QY48	Stromal antigen 1 OS=Sus scrofa OX=9823 GN=STAG1 PE=4 SV=1 - [A0A5G2QY48_PIG]	106.06	4.44	11	5	5	6	0.934292	0.990206	0.939598	1.10297	1.06413	1.01933	+		1149	131.676	5.88428	1.11254	0.0231953
A0A480ZMI0	Leucine-rich repeat and calponin homology domain-containing protein 3 isoform X6 OS=Sus scrofa OX=9823 PE=4 SV=1 - [A0A480ZMI0_PIG]	106.007	2.07	16	1	1	2	1.07389	1.0072	1.04429	0.919705	0.923236	0.947475	+		581	64.9218	6.40479	0.892824	0.00619979
A0A5G2QNF2	Lactadherin OS=Sus scrofa OX=9823 GN=MFGE8 PE=1 SV=1 - [A0A5G2QNF2_PIG]	105.93	8.48	9	3	3	4	0.920593	0.887252	0.907837	1.19785	1.17253	1.23957	+		342	38.0482	8.86572	1.3293	0.000166424
A0A4X1UBP4	B5 domain-containing protein OS=Sus scrofa OX=9823 GN=FARSB PE=4 SV=1 - [A0A4X1UBP4_PIG]	105.85	12.72	13	7	7	13	0.966969	1.02024	0.984873	1.00003	0.974587	1.10342	+		558	62.937	7.76709	1.03565	0.451602
A0A5K1TZ27	PDZ and LIM domain protein 1 OS=Sus scrofa OX=9823 GN=PDLIM1 PE=2 SV=1 - [A0A5K1TZ27_PIG]	105.785	18.54	5	5	5	7	1.03858	1.04975	1.00771	0.899776	0.94625	0.920933	+		329	35.973	7.1958	0.893709	0.00397489
Q45FY6	Hypoxanthine-guanine phosphoribosyltransferase OS=Sus scrofa OX=9823 GN=HPRT1 PE=2 SV=3 - [HPRT_PIG]	105.774	14.22	10	2	3	6	1.11324	1.04752	1.05348	0.867697	0.870881	0.892297	+		218	24.5396	6.78564	0.818508	0.000962647
A0A480XP77	Translation initiation factor eIF-2B subunit delta isoform 2 OS=Sus scrofa OX=9823 PE=3 SV=1 - [A0A480XP77_PIG]	105.744	9.13	6	2	2	4	0.92534	0.967318	0.968492	1.10185	1.09067	1.0724	+		427	47.2091	9.87646	1.14112	0.00125367
A0A4X1UK88	WD_REPEATS_REGION domain-containing protein OS=Sus scrofa OX=9823 GN=TBL2 PE=4 SV=1 - [A0A4X1UK88_PIG]	105.616	13.32	5	6	6	8	0.847468	0.848291	0.829076	1.2975	1.30693	1.31331	+		443	49.7073	9.18799	1.55169	4.70504e-07
A0A5G2RK54	SEC24 homolog C, COPII coat complex component OS=Sus scrofa OX=9823 GN=SEC24C PE=1 SV=1 - [A0A5G2RK54_PIG]	105.608	5.14	6	3	4	6	0.998704	0.930179	1.02389	0.958969	1.03438	1.0206	+		972	105.978	6.72705	1.02072	0.604801
A0A287BMH8	Ribonucloprotein OS=Sus scrofa OX=9823 GN=NHP2 PE=1 SV=1 - [A0A287BMH8_PIG]	105.599	16.29	2	2	2	4	1.0788	1.04436	1.07778	0.93592	0.89406	0.883976	+		178	20.0535	9.20264	0.847865	0.00114153
A0A287ADG1	Drebrin like OS=Sus scrofa OX=9823 GN=DBNL PE=1 SV=1 - [A0A287ADG1_PIG]	105.573	11.89	5	5	5	7	1.04733	1.057	1.03995	0.948873	0.937502	0.88752	+		387	43.3653	5.35107	0.882206	0.00317363
F1RYS9	CBM20 domain-containing protein OS=Sus scrofa OX=9823 GN=FAM47E PE=1 SV=3 - [F1RYS9_PIG]	105.51	7.01	2	1	1	1	0.847759	0.717252	0.790004	1.46752	1.35478	1.41318	+		385	40.9022	6.40479	1.79849	0.000230278
F1SEX4	Telomerase RNA component interacting RNase OS=Sus scrofa OX=9823 GN=TRIR PE=4 SV=1 - [F1SEX4_PIG]	105.49	28.09	1	4	4	7	1.17454	1.19345	1.13015	0.664622	0.698937	0.680774	+		178	18.6094	9.43701	0.584405	2.17711e-05
A0A4X1W100	Uncharacterized protein OS=Sus scrofa OX=9823 GN=SYMPK PE=4 SV=1 - [A0A4X1W100_PIG]	105.445	5.56	4	8	8	13	0.985081	1.01087	1.03597	0.983755	0.989525	1.0236	+		1258	139.55	6.44287	0.988445	0.576771
A0A480QQ47	Peroxisomal membrane protein PEX16 OS=Sus scrofa OX=9823 PE=3 SV=1 - [A0A480QQ47_PIG]	105.43	8.98	5	1	1	1	0.70895	0.903915	0.743481	1.48835	1.55328	1.18946	+		256	29.0884	9.71533	1.79562	0.0079519
A0A4X1SLC9	Mtr4 exosome RNA helicase OS=Sus scrofa OX=9823 PE=4 SV=1 - [A0A4X1SLC9_PIG]	105.321	6.76	5	7	7	11	1.08063	1.12309	1.06607	0.838635	0.835493	0.772961	+		947	107.411	6.80029	0.748393	0.000559103
F1RVE8	Ubiquitin like modifier activating enzyme 6 OS=Sus scrofa OX=9823 GN=UBA6 PE=1 SV=3 - [F1RVE8_PIG]	105.252	5.14	10	5	5	6	0.958322	0.951333	0.94717	1.06834	1.09696	1.07608	+		1031	115.531	5.93506	1.13461	0.000150422
A0A480HZP7	Protein flightless-1 homolog isoform 1 OS=Sus scrofa OX=9823 PE=4 SV=1 - [A0A480HZP7_PIG]	105.016	10.48	25	11	11	18	1.0689	1.09096	1.06142	0.866036	0.884438	0.865152	+		1269	144.061	6.06201	0.811984	4.94607e-05
A0A287A4H1	Serum amyloid A like 1 OS=Sus scrofa OX=9823 GN=SAAL1 PE=4 SV=2 - [A0A287A4H1_PIG]	104.902	9.89	9	5	5	7	1.06717	1.14831	1.11295	0.818317	0.865256	0.819043	+		435	48.8166	4.67822	0.751892	0.000613193
A0A4X1SDD8	40S ribosomal protein S19 OS=Sus scrofa OX=9823 GN=RPS19 PE=1 SV=1 - [A0A4X1SDD8_PIG]	104.877	22.8	5	7	7	11	1.13815	1.10083	1.11658	0.804208	0.784256	0.792368	+		250	27.4904	11.0776	0.709518	1.20881e-05
A0A480VY52	StAR-related lipid transfer protein 13 isoform X1 OS=Sus scrofa OX=9823 PE=4 SV=1 - [A0A480VY52_PIG]	104.77	3.87	5	4	4	7	0.981773	1.04511	0.972681	0.924509	0.990316	1.01506	+		1111	123.489	7.03467	0.97677	0.546928
A0A4X1SZU3	Atlastin GTPase 2 OS=Sus scrofa OX=9823 GN=ATL2 PE=4 SV=1 - [A0A4X1SZU3_PIG]	104.728	7.76	16	3	3	7	0.880454	0.88402	0.872676	1.20902	1.23008	1.18758	+		541	61.6549	5.84619	1.37523	1.31326e-05
A0A287AZU5	Tyrosine-protein kinase OS=Sus scrofa OX=9823 GN=LYN PE=1 SV=1 - [A0A287AZU5_PIG]	104.7	7.59	109	2	3	4	1.19882	1.1562	1.11228	0.754449	0.801763	0.748919	+		448	51.0583	8.27979	0.664819	0.00020984
A0A4X1T8K1	F-actin-capping protein subunit alpha OS=Sus scrofa OX=9823 GN=CAPZA1 PE=3 SV=1 - [A0A4X1T8K1_PIG]	104.488	8.39	3	1	2	4	1.11337	1.08934	1.0639	0.821511	0.833706	0.834688	+		274	31.5758	6.45557	0.762231	6.4358e-05
A0A4X1TPE3	Uncharacterized protein OS=Sus scrofa OX=9823 GN=SLK PE=4 SV=1 - [A0A4X1TPE3_PIG]	104.48	6.63	6	6	7	9	1.06395	1.06398	1.11792	0.838966	0.806342	0.878462	+		1010	116.402	5.0083	0.777537	0.000944014
F1RX64	RNA binding protein, mRNA processing factor OS=Sus scrofa OX=9823 GN=RBPMS PE=1 SV=3 - [F1RX64_PIG]	104.411	20.41	11	2	3	5	1.19674	1.00062	1.00874	0.923464	0.820754	0.88479	+		196	21.8152	8.07471	0.820002	0.0529787
A0A5G2QB16	Pseudouridine synthase 7 OS=Sus scrofa OX=9823 GN=PUS7 PE=4 SV=1 - [A0A5G2QB16_PIG]	104.332	12.42	10	7	7	10	1.04737	1.1085	1.04088	0.862548	0.937304	0.904739	+		660	74.8023	6.90283	0.846044	0.00579526
F1RSV2	UDP-N-acetylglucosamine--peptide N-acetylglucosaminyltransferase 110 kDa subunit OS=Sus scrofa OX=9823 GN=OGT PE=4 SV=3 - [F1RSV2_PIG]	104.285	3.05	9	3	3	7	1.07715	1.08721	1.07013	0.860062	0.836643	0.781429	+		982	109.227	6.48096	0.766159	0.00045167
A0A4X1TMG0	Trio Rho guanine nucleotide exchange factor OS=Sus scrofa OX=9823 GN=TRIO PE=4 SV=1 - [A0A4X1TMG0_PIG]	104.029	2.81	8	5	5	6	1.01897	1.02723	1.03106	0.92431	1.02151	0.980658	+		1849	211.561	6.21436	0.951003	0.151535
A0A5G2R3E1	Secretory carrier-associated membrane protein OS=Sus scrofa OX=9823 GN=SCAMP3 PE=1 SV=1 - [A0A5G2R3E1_PIG]	104.025	11.53	3	5	5	7	0.953937	0.989146	0.981696	1.11257	1.10531	1.03236	+		321	35.1997	7.60596	1.11128	0.0174244
A0A4X1ULS8	Uncharacterized protein OS=Sus scrofa OX=9823 GN=RAC2 PE=4 SV=1 - [A0A4X1ULS8_PIG]	104	31.76	6	3	6	16	1.01811	1.00282	1.07467	1.00757	0.98835	0.942825	+		148	16.7598	8.06006	0.949329	0.146657
A0A480M6Q3	Alpha-2-macroglobulin receptor-associated protein OS=Sus scrofa OX=9823 PE=4 SV=1 - [A0A480M6Q3_PIG]	103.49	15.73	11	6	6	9	0.950441	1.01073	0.917362	1.07774	1.10352	1.08862	+		356	41.6818	8.23584	1.13595	0.0100037
A0A5G2QWL4	Interferon-induced transmembrane protein 1 OS=Sus scrofa OX=9823 GN=IFITM1 PE=1 SV=1 - [A0A5G2QWL4_PIG]	103.29	20.16	11	1	1	1	1.02162	1.01794	0.967656	0.994653	0.964096	1.05537	+		124	13.6351	8.32373	1.0023	0.946078
A0A4X1U8F5	Uncharacterized protein OS=Sus scrofa OX=9823 GN=TMEM43 PE=4 SV=1 - [A0A4X1U8F5_PIG]	103.273	12.6	4	4	4	9	0.81588	0.858845	0.78914	1.32663	1.30151	1.33811	+		365	41.0814	7.15186	1.60977	2.6319e-05
A0A5G2QST7	WD repeat domain 44 OS=Sus scrofa OX=9823 GN=WDR44 PE=4 SV=1 - [A0A5G2QST7_PIG]	103.249	11.54	4	6	6	8	1.04533	1.04707	1.037	0.904064	0.882452	0.936082	+		823	91.1305	5.41455	0.870006	0.00103367
A0A287B160	TAR DNA binding protein OS=Sus scrofa OX=9823 GN=TARDBP PE=1 SV=1 - [A0A287B160_PIG]	103.231	4.03	4	1	1	5	1.05617	0.980023	1.00429	0.949057	1.00759	0.972999	+		298	33.5749	6.78564	0.963547	0.259751
A0A480K0X2	Ribonucleoside-diphosphate reductase OS=Sus scrofa OX=9823 PE=3 SV=1 - [A0A480K0X2_PIG]	103.228	10.58	11	8	8	14	1.09301	1.08019	1.09174	0.843105	0.857041	0.866825	+		775	88.1195	6.41748	0.786222	8.31709e-06
A0A4X1VGQ2	Eukaryotic translation initiation factor 3 subunit L OS=Sus scrofa OX=9823 GN=EIF3L PE=3 SV=1 - [A0A4X1VGQ2_PIG]	103.033	7.18	12	4	4	13	1.01754	1.01394	1.04224	0.969426	0.901421	0.931823	+		515	60.9057	7.03467	0.911816	0.0138529
A0A5G2R2U9	RNA polymerase II subunit H OS=Sus scrofa OX=9823 GN=POLR2H PE=1 SV=1 - [A0A5G2R2U9_PIG]	102.941	18.6	4	1	1	3	0.868551	0.934097	0.897173	1.24253	1.2226	1.21904	+		86	9.65781	4.53857	1.3646	8.62314e-05
I3LB77	ZFP36 ring finger protein like 1 OS=Sus scrofa OX=9823 GN=ZFP36L1 PE=4 SV=2 - [I3LB77_PIG]	102.836	11.15	5	3	4	8	1.01684	1.04407	1.02348	0.951283	0.988952	0.815719	+		323	34.742	8.38232	0.893517	0.108891
A0A4X1U229	Vitellogenin domain-containing protein OS=Sus scrofa OX=9823 GN=APOB PE=4 SV=1 - [A0A4X1U229_PIG]	102.78	0.75	10	3	3	5	0.591428	0.623868	0.628811	1.83553	1.70576	1.69692	+	+	4153	468.891	7.43018	2.84052	1.66578e-05
A0A286ZTN0	Nuclear receptor binding protein 1 OS=Sus scrofa OX=9823 GN=NRBP1 PE=1 SV=1 - [A0A286ZTN0_PIG]	102.67	3.93	4	2	2	4	1.02952	1.01632	1.02758	0.970178	0.872861	0.994863	+		535	59.7931	5.08447	0.923369	0.104205
A0A4X1U3Z3	Acyl-CoA dehydrogenase family member 9 OS=Sus scrofa OX=9823 GN=ACAD9 PE=3 SV=1 - [A0A4X1U3Z3_PIG]	102.46	12.1	3	6	6	8	0.958171	0.899737	0.934884	1.19213	1.12394	1.13963	+		620	68.5443	7.92822	1.23736	0.00116553
Q767M0	Phostensin OS=Sus scrofa OX=9823 GN=PPP1R18 PE=3 SV=1 - [PPR18_PIG]	102.351	6.96	6	4	4	7	1.01553	1.00614	1.01297	1.03073	1.00067	0.967747	+		618	67.9214	5.63037	0.9883	0.555127
A0A287BSF2	RNA-binding protein 8A OS=Sus scrofa OX=9823 GN=RBM8A PE=1 SV=1 - [A0A287BSF2_PIG]	102.211	21.56	3	3	3	6	1.03891	1.07177	1.02661	0.87947	0.957547	0.952386	+		167	19.1137	8.92432	0.889113	0.0153946
F1S6V0	Switching B cell complex subunit SWAP70 OS=Sus scrofa OX=9823 GN=SWAP70 PE=1 SV=3 - [F1S6V0_PIG]	102.182	11.9	3	7	7	10	1.03529	1.03903	1.06446	0.922206	0.895934	0.941866	+		538	63.379	6.26514	0.879324	0.00144652
F2Z5W4	Heterogeneous nuclear ribonucleoprotein H3 OS=Sus scrofa OX=9823 GN=HNRNPH3 PE=4 SV=4 - [F2Z5W4_PIG]	102.159	12.38	3	3	3	6	0.968518	0.953593	0.964391	1.08811	1.00631	1.1742	+		315	33.8638	7.07861	1.13238	0.0589982
A0A480XDB2	Mixed lineage kinase domain-like protein isoform 1 (Fragment) OS=Sus scrofa OX=9823 PE=4 SV=1 - [A0A480XDB2_PIG]	101.883	7.76	5	4	4	6	1.04942	1.05333	1.07356	0.893705	0.894915	0.911224	+		451	51.8661	7.92822	0.849992	7.11349e-05
A0A4X1THX0	VWFA domain-containing protein OS=Sus scrofa OX=9823 GN=INTS14 PE=4 SV=1 - [A0A4X1THX0_PIG]	101.85	6.01	5	2	2	3	1.04691	1.08206	1.00923	0.897237	0.996489	0.888487	+		466	51.6129	5.0083	0.886563	0.04287
A0A287ARQ2	KIAA1217 OS=Sus scrofa OX=9823 GN=KIAA1217 PE=1 SV=2 - [A0A287ARQ2_PIG]	101.8	7.67	21	3	11	11	1.00787	1.04276	1.07094	0.890795	0.924611	0.908123	+		1865	202.611	7.44482	0.872486	0.00303885
A0A4X1T348	Uncharacterized protein OS=Sus scrofa OX=9823 GN=GAK PE=4 SV=1 - [A0A4X1T348_PIG]	101.743	5.84	36	7	7	8	1.04198	1.06663	1.04789	0.912365	0.921023	0.904014	+		1233	134.626	5.98584	0.867227	9.64864e-05
A0A4X1W2G5	Serine/threonine-protein kinase mTOR OS=Sus scrofa OX=9823 GN=MTOR PE=3 SV=1 - [A0A4X1W2G5_PIG]	101.706	1.77	5	4	4	5	0.961541	0.991878	0.998939	1.04081	1.01318	0.958875	+		2320	263.621	7.28369	1.02049	0.491477
A0A287BGW6	Lysophospholipase 2 OS=Sus scrofa OX=9823 GN=LYPLA2 PE=1 SV=2 - [A0A287BGW6_PIG]	101.61	12.14	7	3	3	4	0.95307	1.03803	0.975357	1.00735	1.00537	1.0315	+		280	30.1027	9.42236	1.02622	0.387914
A0A4X1WD26	Keratin 1 OS=Sus scrofa OX=9823 GN=KRT1 PE=3 SV=1 - [A0A4X1WD26_PIG]	101.515	5.95	3	3	6	10	0.810872	0.719563	0.849918	1.41449	1.33092	1.47141	+		605	63.013	8.22119	1.77151	0.000402828
A0A287B8B1	ST13 Hsp70 interacting protein OS=Sus scrofa OX=9823 GN=ST13 PE=1 SV=1 - [A0A287B8B1_PIG]	101.481	18.01	6	9	9	17	1.14581	1.14421	1.07977	0.797763	0.798969	0.746607	+		361	40.7072	5.37646	0.695396	0.000249151
D9U8D1	Dynein light chain OS=Sus scrofa OX=9823 GN=LC8 PE=1 SV=1 - [D9U8D1_PIG]	101.446	20.22	4	2	2	7	1.13212	1.0902	0.934428	0.899592	0.836022	0.841992	+		89	10.3591	7.40088	0.816537	0.0383337
F2Z5C1	Annexin OS=Sus scrofa OX=9823 GN=ANXA5 PE=1 SV=4 - [F2Z5C1_PIG]	101.389	18.69	4	8	8	13	0.963079	0.923963	0.89576	1.12776	1.13644	1.12349	+		321	36.1115	5.04639	1.21736	0.000532767
F1S663	Uncharacterized protein OS=Sus scrofa OX=9823 GN=LAMC1 PE=1 SV=3 - [F1S663_PIG]	101.32	3.39	3	5	5	7	0.930592	0.93055	0.90688	1.13521	1.10719	1.1367	+		1506	167.183	5.19873	1.22076	8.11083e-05
A0A4X1TCN9	Uncharacterized protein OS=Sus scrofa OX=9823 GN=PTS PE=4 SV=1 - [A0A4X1TCN9_PIG]	101.301	16.67	2	3	3	6	1.01295	1.07606	0.998888	0.975454	1.02259	0.923467	+		138	15.7499	8.86572	0.946117	0.21006
A0A4X1TE01	Uncharacterized protein OS=Sus scrofa OX=9823 GN=ANKMY2 PE=4 SV=1 - [A0A4X1TE01_PIG]	101.23	7.73	2	4	4	5	1.17018	1.23865	1.16895	0.623644	0.646249	0.666035	+		440	49.0937	6.29053	0.541098	3.05035e-05
A0A4X1UFA3	Transmembrane 9 superfamily member OS=Sus scrofa OX=9823 GN=TM9SF2 PE=3 SV=1 - [A0A4X1UFA3_PIG]	101.167	12.67	2	7	7	12	0.901805	0.894353	0.898693	1.20618	1.18078	1.1646	+		663	75.7854	7.57666	1.3179	2.03533e-05
A0A480X5D7	tRNA (Guanine-N(7)-)-methyltransferase non-catalytic subunit WDR4 isoform 1 (Fragment) OS=Sus scrofa OX=9823 PE=3 SV=1 - [A0A480X5D7_PIG]	101.113	12.59	3	4	4	5	1.00651	1.06607	1.0048	0.921197	0.987188	0.782038	+		413	45.9919	6.53662	0.874258	0.112995
A0A287AME4	Uncharacterized protein OS=Sus scrofa OX=9823 GN=RPL37A PE=3 SV=1 - [A0A287AME4_PIG]	101.06	39.13	7	5	5	14	1.03239	1.00378	1.01363	1.02229	0.910964	0.954252	+		92	10.2685	10.4331	0.946784	0.18132
A0A4X1USL6	Collagen type I alpha 1 chain OS=Sus scrofa OX=9823 GN=COL1A1 PE=4 SV=1 - [A0A4X1USL6_PIG]	100.94	1.52	6	1	1	1	0.28899	0.337754	0.295645	2.29444	2.34895	2.26171	+	+	1449	137.854	5.78271	7.48609	2.93705e-07
A0A4X1SF17	Uncharacterized protein OS=Sus scrofa OX=9823 GN=ACADSB PE=3 SV=1 - [A0A4X1SF17_PIG]	100.68	7.24	4	3	3	4	0.906054	0.89411	0.885679	1.23901	1.15785	1.22931	+		428	46.7717	6.88818	1.3501	0.000282435
A0A480PTK3	Serine--tRNA ligase, cytoplasmic isoform b OS=Sus scrofa OX=9823 PE=4 SV=1 - [A0A480PTK3_PIG]	100.252	12.02	5	5	5	9	0.965849	0.961573	1.09678	1.0335	1.00725	1.08116	+		466	52.853	6.49365	1.03231	0.545393
A0A287AZ76	Signal recognition particle 14 OS=Sus scrofa OX=9823 GN=SRP14 PE=1 SV=1 - [A0A287AZ76_PIG]	100.231	21.57	4	2	2	4	1.04561	1.05907	1.01529	1.00322	0.862779	0.962314	+		102	11.459	9.68604	0.906523	0.0899818
A0A4X1TI63	Uncharacterized protein OS=Sus scrofa OX=9823 GN=NVL PE=4 SV=1 - [A0A4X1TI63_PIG]	100.191	7.6	15	5	5	8	1.03058	0.975431	0.99232	1.01884	0.977041	1.01268	+		789	87.4431	7.84033	1.00341	0.878241
A0A480MMA9	Leucine zipper protein 1 OS=Sus scrofa OX=9823 PE=4 SV=1 - [A0A480MMA9_PIG]	100.153	10.75	4	9	9	10	1.02025	0.966715	0.970458	0.998629	1.0461	1.03052	+		1051	117.046	8.86572	1.03984	0.151648
A0A5G2R5B9	RAB6A, member RAS oncogene family OS=Sus scrofa OX=9823 GN=RAB6A PE=1 SV=1 - [A0A5G2R5B9_PIG]	100.06	23.08	6	2	2	8	1.01861	0.921068	1.02187	1.03726	1.01998	1.05351	+		104	11.6777	5.22412	1.05038	0.222399
F2Z505	Eukaryotic peptide chain release factor subunit 1 isoform 1 OS=Sus scrofa OX=9823 GN=ETF1 PE=1 SV=1 - [F2Z505_PIG]	100.044	13.27	3	4	4	11	1.00196	1.111	0.99541	0.872038	0.932739	0.900068	+		437	49.0002	5.70654	0.87018	0.0313746
A0A4X1ULP7	Protein phosphatase methylesterase 1 OS=Sus scrofa OX=9823 GN=PPME1 PE=3 SV=1 - [A0A4X1ULP7_PIG]	100.041	19.17	5	5	5	8	1.06261	1.05906	1.08234	0.973191	0.843123	0.875112	+		386	42.2612	5.97314	0.840017	0.0127089
A0A480WQW9	SET and MYND domain-containing protein 5 OS=Sus scrofa OX=9823 PE=4 SV=1 - [A0A480WQW9_PIG]	99.9784	9.97	9	3	3	6	1.02791	1.06144	1.02463	0.899989	0.931561	0.939898	+		361	40.0931	6.58057	0.89	0.0025104
A0A4X1T0A1	Uncharacterized protein OS=Sus scrofa OX=9823 GN=CCDC47 PE=4 SV=1 - [A0A4X1T0A1_PIG]	99.9253	14.08	6	6	6	16	0.879375	0.884002	0.862821	1.29452	1.21621	1.25271	+		483	55.7773	4.86865	1.43304	8.66851e-05
A0A480X6B4	Prolactin regulatory element-binding protein isoform 1 OS=Sus scrofa OX=9823 PE=4 SV=1 - [A0A480X6B4_PIG]	99.92	13.53	7	5	5	8	0.866028	0.866954	0.907836	1.23886	1.21176	1.25226	+		414	45.0944	8.77783	1.40217	4.13427e-05
A0A4X1SRZ5	Uncharacterized protein OS=Sus scrofa OX=9823 GN=EML4 PE=4 SV=1 - [A0A4X1SRZ5_PIG]	99.882	9.86	8	7	7	8	1.01056	1.06523	0.992292	0.976551	0.968254	0.937619	+		913	101.926	6.56592	0.939489	0.067865
D0G6X6	Glucosamine (UDP-N-acetyl)-2-epimerase/N-acetylmannosamine kinase OS=Sus scrofa OX=9823 GN=GNE PE=2 SV=1 - [D0G6X6_PIG]	99.8621	4.89	6	3	3	3	0.942363	0.969205	1.0239	1.17075	1.08551	0.992737	+		552	60.2674	7.1958	1.10681	0.139213
A0A480Q1V4	Fumarate hydratase, mitochondrial OS=Sus scrofa OX=9823 PE=3 SV=1 - [A0A480Q1V4_PIG]	99.8548	10.4	9	5	5	14	0.999006	0.999269	0.966494	1.0332	1.05613	1.00924	+		471	50.4979	7.6499	1.04513	0.0621167
B4X981	Bystin-like OS=Sus scrofa OX=9823 GN=bys1 PE=2 SV=1 - [B4X981_PIG]	99.8121	18.39	2	1	6	7	0.877675	1.15273	1.02122	0.891217	1.05675	0.977064	+		435	49.2109	8.51416	0.958514	0.672554
A0A4X1UZR8	Uncharacterized protein OS=Sus scrofa OX=9823 GN=RAB2B PE=4 SV=1 - [A0A4X1UZR8_PIG]	99.6642	16.58	6	1	3	5	1.01883	0.975252	0.917188	0.999124	1.14062	1.05739	+		193	21.5057	7.34229	1.09819	0.132352
A0A4X1TUC2	Uncharacterized protein OS=Sus scrofa OX=9823 GN=VPS13C PE=4 SV=1 - [A0A4X1TUC2_PIG]	99.6407	2.08	8	7	7	9	1.07413	1.05193	1.09161	0.861275	0.858815	0.888943	+		3701	416.119	6.59521	0.810846	0.000173189
A0A4X1VF00	RRM domain-containing protein OS=Sus scrofa OX=9823 GN=RBM3 PE=4 SV=1 - [A0A4X1VF00_PIG]	99.5677	16.13	1	2	3	4	1.1138	1.09111	1.14279	0.775512	0.753749	0.788664	+		155	16.8688	8.36768	0.692393	4.54661e-05
A0A287AGM9	Uncharacterized protein OS=Sus scrofa OX=9823 GN=LRRC40 PE=1 SV=2 - [A0A287AGM9_PIG]	99.53	7.24	8	2	2	2	1.02031	0.87292	1.0733	0.903553	0.983031	1.06331	+		566	64.1681	7.1958	0.994392	0.945074
A0A287AXR7	Caldesmon 1 OS=Sus scrofa OX=9823 GN=CALD1 PE=1 SV=1 - [A0A287AXR7_PIG]	99.4046	14.84	9	7	7	11	1.07121	1.03275	1.01734	0.916623	0.9435	0.925106	+		519	59.8303	6.45557	0.89233	0.00330916
A0A4X1URN3	Guanine nucleotide-binding protein G(s) subunit alpha OS=Sus scrofa OX=9823 GN=GNAS PE=4 SV=1 - [A0A4X1URN3_PIG]	99.1692	16.62	30	4	5	10	0.872066	0.888762	0.930615	1.27473	1.09208	1.21639	+		391	45.1717	5.80811	1.33133	0.00629216
A0A5G2R2U5	Uncharacterized protein OS=Sus scrofa OX=9823 GN=POLD3 PE=4 SV=1 - [A0A5G2R2U5_PIG]	99.0206	12.97	6	5	5	7	1.05368	1.04264	1.04445	0.916507	0.903489	0.893591	+		424	46.2568	9.26123	0.86399	4.45084e-05
A0A4X1TS00	Signal recognition particle subunit SRP72 OS=Sus scrofa OX=9823 GN=SRP72 PE=3 SV=1 - [A0A4X1TS00_PIG]	98.8982	13.09	11	8	8	11	1.00383	1.0482	1.00231	0.996446	0.94984	0.928439	+		611	67.8833	9.40771	0.941192	0.0754671
F2Z5I5	Protein kinase domain-containing protein OS=Sus scrofa OX=9823 GN=CSNK2A1 PE=3 SV=2 - [F2Z5I5_PIG]	98.8415	22.75	13	4	4	9	0.940993	1.01707	0.967295	1.10624	1.04086	1.07032	+		255	30.1934	8.44092	1.09984	0.029124
A0A286ZVS0	Splicing factor 3B subunit 3 OS=Sus scrofa OX=9823 GN=SF3B3 PE=1 SV=1 - [A0A286ZVS0_PIG]	98.8095	6.08	6	7	7	13	1.02115	0.995888	1.03248	0.955001	0.990639	0.973521	+		1217	135.478	5.26221	0.957255	0.0436522
A0A4X1V480	DNA (cytosine-5)-methyltransferase OS=Sus scrofa OX=9823 GN=DNMT1 PE=3 SV=1 - [A0A4X1V480_PIG]	98.78	6.74	9	10	10	12	1.10699	1.07754	1.06971	0.879457	0.83813	0.862907	+		1603	181.84	7.59131	0.792963	0.000169624
A0A4X1VD74	Importin N-terminal domain-containing protein OS=Sus scrofa OX=9823 GN=XPO7 PE=4 SV=1 - [A0A4X1VD74_PIG]	98.7099	2.39	9	2	2	4	0.922865	1.00227	1.007	1.0228	1.10629	1.02265	+		1044	119.09	6.53662	1.07489	0.13374
I3L916	Protein tyrosine phosphatase non-receptor type 11 OS=Sus scrofa OX=9823 GN=PTPN11 PE=1 SV=2 - [I3L916_PIG]	98.6852	15.23	7	8	8	12	1.01847	1.03541	1.06053	0.856881	0.932517	0.915554	+		512	58.8665	7.12256	0.868527	0.00627144
A0A4X1U1Y7	NADH:ubiquinone oxidoreductase subunit A13 OS=Sus scrofa OX=9823 PE=4 SV=1 - [A0A4X1U1Y7_PIG]	98.6747	11.97	3	1	1	3	0.893327	0.853399	0.855901	1.33448	1.31345	1.1975	+		142	16.3273	9.87646	1.47752	0.000741162
A0A481D7N7	tRNA pseudouridine synthase A, mitochondrial isoform X2 OS=Sus scrofa OX=9823 PE=4 SV=1 - [A0A481D7N7_PIG]	98.6487	9.87	5	3	3	3	0.876809	0.924785	0.94786	1.17375	1.16774	1.15345	+		395	44.6405	8.60205	1.27114	0.000336362
A0A480N444	COP9 signalosome complex subunit 5 OS=Sus scrofa OX=9823 PE=4 SV=1 - [A0A480N444_PIG]	98.645	16.32	9	4	4	7	1.14333	1.13829	1.09917	0.787825	0.805691	0.780194	+		288	32.5283	7.07861	0.702118	2.95206e-05
A0A4X1VW17	Uncharacterized protein OS=Sus scrofa OX=9823 PE=4 SV=1 - [A0A4X1VW17_PIG]	98.388	7.58	6	5	5	7	0.967081	0.99718	1.00716	1.01593	0.960462	1.10256	+		1187	128.492	7.06396	1.03619	0.452062
P08132	Annexin A4 OS=Sus scrofa OX=9823 GN=ANXA4 PE=1 SV=2 - [ANXA4_PIG]	98.3868	9.09	4	3	3	7	0.873816	0.877105	0.851202	1.29317	1.2392	1.2228	+		319	35.8061	5.92236	1.44312	7.21156e-05
A0A480SJ24	Guanine nucleotide-binding protein-like 3 isoform X2 OS=Sus scrofa OX=9823 PE=4 SV=1 - [A0A480SJ24_PIG]	98.3488	10.07	4	4	4	11	1.07408	1.05101	1.04867	0.897537	0.933245	0.88428	+		407	46.1103	9.99365	0.855471	0.000793733
A0A4X1UZR3	Uncharacterized protein OS=Sus scrofa OX=9823 GN=RAB8A PE=4 SV=1 - [A0A4X1UZR3_PIG]	98.29	7.25	4	1	1	2	1.02627	1.01363	0.945556	1.05026	1.04413	0.956493	+		207	23.6532	9.0708	1.02191	0.608633
A0A4X1TFU4	Leucyl-tRNA synthetase 2, mitochondrial OS=Sus scrofa OX=9823 GN=LARS2 PE=3 SV=1 - [A0A4X1TFU4_PIG]	98.27	4.66	15	3	3	4	0.869897	0.891442	0.911722	1.24666	1.30017	1.12229	+		815	93.3278	8.52881	1.37263	0.00356259
A0A4X1SIX6	Uncharacterized protein OS=Sus scrofa OX=9823 GN=BYSL PE=4 SV=1 - [A0A4X1SIX6_PIG]	98.1935	16.13	1	1	6	7	0.858689	0.830201	0.866654	1.32582	1.18136	1.349	+		434	49.2529	8.104	1.50895	0.00126969
A0A4X1SJ46	Annexin OS=Sus scrofa OX=9823 GN=ANXA11 PE=3 SV=1 - [A0A4X1SJ46_PIG]	98.14	6.58	4	2	2	3	0.915905	0.859344	0.947235	1.1866	1.20928	1.234	+		471	50.9394	7.29834	1.3333	0.000486072
A0A480JMJ7	Heterogeneous nuclear ribonucleoprotein D-like isoform b OS=Sus scrofa OX=9823 PE=4 SV=1 - [A0A480JMJ7_PIG]	98.1167	10.74	3	5	5	7	1.03629	1.06725	1.02946	1.023	0.975699	0.919946	+		363	39.9706	9.96436	0.93158	0.0891293
A0A480JXC7	Protein PML isoform 2 OS=Sus scrofa OX=9823 PE=4 SV=1 - [A0A480JXC7_PIG]	98.0366	18.77	11	9	9	17	1.108	1.04567	1.11807	0.868052	0.863777	0.848159	+		602	66.8438	6.11279	0.788569	0.000598315
A0A4X1UGQ9	Uncharacterized protein OS=Sus scrofa OX=9823 GN=RAP1GDS1 PE=4 SV=1 - [A0A4X1UGQ9_PIG]	97.9988	10.12	12	5	5	5	1.02056	1.01327	0.983339	0.889119	1.02069	0.984285	+		603	65.7724	5.35107	0.959209	0.372007
A0A5G2RF01	Myeloid associated differentiation marker OS=Sus scrofa OX=9823 GN=MYADM PE=1 SV=1 - [A0A5G2RF01_PIG]	97.94	7.37	4	1	1	1	0.674111	0.872254	0.590068	1.38979	1.67457	1.5713	+	+	312	33.9665	8.06006	2.16981	0.00212358
A0A287AUI3	Hepatocyte growth factor-regulated tyrosine kinase substrate OS=Sus scrofa OX=9823 GN=HGS PE=1 SV=2 - [A0A287AUI3_PIG]	97.9238	6.92	17	5	5	6	1.07573	1.01964	1.06536	0.867975	0.844808	0.918353	+		708	77.2865	6.17627	0.832447	0.00311634
A0A480MBG3	Small acidic protein OS=Sus scrofa OX=9823 PE=4 SV=1 - [A0A480MBG3_PIG]	97.91	8.29	3	2	2	11	1.02013	1.06279	1.00437	0.824631	1.01213	0.911391	+		181	20.1502	4.76709	0.89015	0.11797
A0A480LAU9	Lysine-specific histone demethylase OS=Sus scrofa OX=9823 PE=3 SV=1 - [A0A480LAU9_PIG]	97.788	6.99	12	5	5	8	1.01814	0.991053	1.02872	0.943609	0.959497	0.979306	+		758	84.555	8.99756	0.948814	0.0272793
A0A4X1T0Y5	Leucine zipper and EF-hand containing transmembrane protein 1 OS=Sus scrofa OX=9823 PE=4 SV=1 - [A0A4X1T0Y5_PIG]	97.7548	6.26	2	1	4	7	0.533774	0.544369	0.561065	1.87751	1.7608	1.91397	+	+	974	105.78	9.51025	3.38717	9.92056e-06
I3LQF9	Uncharacterized protein OS=Sus scrofa OX=9823 GN=CLASP2 PE=1 SV=2 - [I3LQF9_PIG]	97.5509	5.36	24	6	6	8	0.99298	1.03199	0.99938	0.996073	0.999896	0.985154	+		1436	156.892	8.60205	0.985708	0.325288
F1RT10	CDKN2A interacting protein OS=Sus scrofa OX=9823 GN=CDKN2AIP PE=1 SV=3 - [F1RT10_PIG]	97.5397	6.52	1	2	2	3	0.8618	1.07223	0.952476	1.03118	1.21498	1.12421	+		583	61.4712	8.96826	1.16763	0.116634
I3L9Y2	Uncharacterized protein OS=Sus scrofa OX=9823 GN=GOLGA2 PE=1 SV=3 - [I3L9Y2_PIG]	97.494	6.59	19	6	6	6	0.996217	0.981624	0.941796	1.0991	1.01809	1.06798	+		987	110.477	4.98291	1.09095	0.0366247
A0A4X1WC68	Tr-type G domain-containing protein OS=Sus scrofa OX=9823 GN=MTIF2 PE=4 SV=1 - [A0A4X1WC68_PIG]	97.3633	8.04	5	6	6	10	0.862865	0.880446	0.837755	1.29575	1.27434	1.23741	+		672	75.0581	6.81494	1.47517	4.15573e-05
I3L9M7	Leucine rich repeat containing 59 OS=Sus scrofa OX=9823 GN=LRRC59 PE=1 SV=2 - [I3L9M7_PIG]	97.3414	19.43	4	7	7	14	0.930605	0.907984	0.890376	1.22048	1.16632	1.16802	+		283	32.4124	9.62744	1.30263	0.000204815
A0A4X1WC01	DUF3730 domain-containing protein OS=Sus scrofa OX=9823 GN=FOCAD PE=4 SV=1 - [A0A4X1WC01_PIG]	97.2664	1.74	16	3	3	4	1.03842	1.02049	1.10544	0.874345	0.880206	0.897924	+		1722	191.368	6.55127	0.838236	0.00312321
A0A4X1TIW2	Uncharacterized protein OS=Sus scrofa OX=9823 GN=RCC1 PE=4 SV=1 - [A0A4X1TIW2_PIG]	97.0076	11	7	3	3	5	0.989522	0.941868	0.988908	1.07604	1.094	1.06185	+		391	41.888	8.11865	1.1067	0.00477375
A0A480PBK8	WD repeat-containing protein 74 OS=Sus scrofa OX=9823 PE=4 SV=1 - [A0A480PBK8_PIG]	96.7792	11.17	6	3	3	3	1.06877	1.05201	0.987332	0.885567	0.912822	0.948332	+		385	42.6398	7.63525	0.883726	0.0173161
A0A287ARZ1	Thioredoxin domain containing 5 OS=Sus scrofa OX=9823 GN=TXNDC5 PE=1 SV=2 - [A0A287ARZ1_PIG]	96.7682	7.89	2	3	3	5	0.896121	0.89076	0.896743	1.2158	1.22719	1.21569	+		431	47.1103	6.37939	1.36334	1.77035e-07
A0A4X1V1U8	UDP-glucose 6-dehydrogenase OS=Sus scrofa OX=9823 PE=3 SV=1 - [A0A4X1V1U8_PIG]	96.75	10.33	3	3	3	7	0.896732	0.926032	0.868623	1.21576	1.25238	1.11367	+		397	44.459	7.43018	1.33084	0.00266782
A0A4X1U7A3	Aminotran_1_2 domain-containing protein OS=Sus scrofa OX=9823 GN=KYAT3 PE=4 SV=1 - [A0A4X1U7A3_PIG]	96.6471	5.23	6	2	2	5	0.93735	0.970323	0.966828	1.11084	1.12537	1.08119	+		421	47.2231	7.32764	1.15408	0.000900644
A0A4X1UHU8	Galectin OS=Sus scrofa OX=9823 GN=LGALS8 PE=4 SV=1 - [A0A4X1UHU8_PIG]	96.64	11.11	8	1	3	3	1.0526	0.903762	0.993844	1.01888	1.00903	1.0966	+		297	33.9075	8.57275	1.05908	0.321382
A0A287AMM4	RNA binding motif protein 47 OS=Sus scrofa OX=9823 GN=RBM47 PE=1 SV=1 - [A0A287AMM4_PIG]	96.4565	6.61	6	3	3	3	1.14059	1.07623	1.10344	0.82794	0.800103	0.835935	+		590	63.8631	7.6792	0.742104	0.000188958
A0A480WRY6	Pachytene checkpoint protein 2 homolog isoform 1 OS=Sus scrofa OX=9823 PE=4 SV=1 - [A0A480WRY6_PIG]	96.45	4.15	6	1	1	2	1.12718	1.08272	1.03348	0.860579	0.852808	0.850465	+		289	32.4057	5.65576	0.790489	0.00114163
A0A4X1UP33	Epimerase domain-containing protein OS=Sus scrofa OX=9823 GN=NDUFA9 PE=4 SV=1 - [A0A4X1UP33_PIG]	96.3285	16.76	9	5	5	10	0.923107	0.90085	0.944062	1.14499	1.1302	1.17219	+		340	38.0398	8.90967	1.24543	0.000206504
A0A4X1TG22	3Beta_HSD domain-containing protein OS=Sus scrofa OX=9823 GN=NSDHL PE=3 SV=1 - [A0A4X1TG22_PIG]	96.24	8.03	3	2	2	2	0.661012	0.683628	0.761801	1.42549	1.66498	1.5006	+	+	361	40.4759	7.82568	2.17954	0.000424205
K9IVV5	Tryptophan--tRNA ligase, cytoplasmic OS=Sus scrofa OX=9823 GN=WARS PE=1 SV=1 - [K9IVV5_PIG]	95.9159	18.91	5	9	9	19	1.08115	1.08725	1.05043	0.880321	0.845435	0.864821	+		476	53.6559	6.23975	0.80482	0.000161744
A0A287B8N8	Structural maintenance of chromosomes 2 OS=Sus scrofa OX=9823 GN=SMC2 PE=4 SV=2 - [A0A287B8N8_PIG]	95.8593	8.82	4	13	13	17	1.08677	1.04365	1.0694	0.866579	0.913916	0.893032	+		1100	124.963	8.08936	0.835525	0.000698771
A0A4X1T9Y2	Integrin beta OS=Sus scrofa OX=9823 GN=ITGB3 PE=3 SV=1 - [A0A4X1T9Y2_PIG]	95.8236	6.88	9	4	4	5	0.947406	0.929814	0.881742	1.05498	1.2493	1.11654	+		741	82.093	5.23682	1.23989	0.0219573
A0A287AW63	Uncharacterized protein OS=Sus scrofa OX=9823 PE=1 SV=2 - [A0A287AW63_PIG]	95.8154	50.85	2	2	2	3	1.03382	1.04201	1.03813	0.938959	0.936375	0.940623	+		59	6.91925	7.7085	0.904302	3.10487e-06
F8UV46	Far upstream element binding protein 3 OS=Sus scrofa OX=9823 GN=FUBP3 PE=2 SV=1 - [F8UV46_PIG]	95.8078	10.04	17	4	5	8	0.87855	0.845588	0.851153	1.31344	1.25376	1.24781	+		548	58.3188	8.03076	1.48139	5.93691e-05
A0A287BKS0	DNA polymerase OS=Sus scrofa OX=9823 GN=POLD1 PE=3 SV=2 - [A0A287BKS0_PIG]	95.74	4.41	10	4	4	5	1.08208	1.0324	1.08191	0.850304	0.902282	0.861828	+		1044	116.516	6.94678	0.817926	0.00105383
A0A4X1U504	Uncharacterized protein OS=Sus scrofa OX=9823 GN=ACAP2 PE=4 SV=1 - [A0A4X1U504_PIG]	95.4467	5.52	16	3	3	4	1.14585	1.06473	1.1272	0.792158	0.760533	0.856286	+		688	77.6963	7.41553	0.721728	0.00115642
A0A4X1VMS1	t-SNARE coiled-coil homology domain-containing protein OS=Sus scrofa OX=9823 GN=STX5 PE=3 SV=1 - [A0A4X1VMS1_PIG]	95.42	7.04	1	1	1	1	0.812278	0.828102	0.740686	1.30607	1.53193	1.34812	+		355	39.5378	9.17334	1.75809	0.00126915
A0A4X1SEN1	Uncharacterized protein OS=Sus scrofa OX=9823 GN=CAVIN3 PE=4 SV=1 - [A0A4X1SEN1_PIG]	95.3788	20.61	6	5	5	8	1.006	0.987046	1.05071	0.987083	0.94129	0.983598	+		262	27.3345	7.07861	0.956706	0.140341
A0A286ZT09	Carn_acyltransf domain-containing protein OS=Sus scrofa OX=9823 GN=CROT PE=3 SV=2 - [A0A286ZT09_PIG]	95.2835	8.89	9	4	4	5	0.819699	0.794273	0.925017	1.15881	1.41275	1.29046	+		574	65.7031	7.63525	1.52109	0.00617255
A0A4X1UBV1	Uncharacterized protein OS=Sus scrofa OX=9823 GN=SART1 PE=4 SV=1 - [A0A4X1UBV1_PIG]	95.1312	13.08	6	8	8	11	1.14465	1.12634	1.12701	0.768253	0.794244	0.658016	+		803	90.7884	5.78271	0.653475	0.000742527
A0A4X1SPM1	Protein pelota homolog OS=Sus scrofa OX=9823 GN=PELO PE=3 SV=1 - [A0A4X1SPM1_PIG]	95.0748	8.5	3	3	3	5	1.0391	1.07368	1.07239	0.904597	0.887205	0.833992	+		353	39.633	6.39209	0.824382	0.00149484
A0A4X1TB98	Uncharacterized protein OS=Sus scrofa OX=9823 GN=MYO1D PE=3 SV=1 - [A0A4X1TB98_PIG]	94.9692	5.08	5	4	4	4	1.04645	1.05389	1.05589	0.847624	0.908005	0.893579	+		965	111.382	9.30518	0.83936	0.000785293
C1PIG3	Non-specific serine/threonine protein kinase OS=Sus scrofa OX=9823 GN=AKT1 PE=2 SV=1 - [C1PIG3_PIG]	94.8654	11.67	24	4	5	6	1.08371	1.09889	1.05423	0.839436	0.828208	0.863163	+		480	55.7819	6.1001	0.781879	0.000146251
A0A4X1THI9	Uncharacterized protein OS=Sus scrofa OX=9823 GN=XPNPEP1 PE=3 SV=1 - [A0A4X1THI9_PIG]	94.85	4.33	8	3	3	5	1.04662	0.925394	1.00938	1.01069	0.962925	0.89797	+		623	69.8093	5.68115	0.963166	0.492403
A0A4X1TPC0	Uncharacterized protein OS=Sus scrofa OX=9823 GN=COX5A PE=4 SV=1 - [A0A4X1TPC0_PIG]	94.8078	22.37	2	3	3	11	0.940573	0.988236	0.983094	1.10516	1.07774	1.02507	+		152	16.7377	6.91748	1.10167	0.0241706
F1SEA5	Ubiquitin associated protein 2 OS=Sus scrofa OX=9823 GN=UBAP2 PE=4 SV=3 - [F1SEA5_PIG]	94.74	5.51	10	4	4	4	1.08556	1.0323	1.01695	0.898132	0.915812	0.892812	+		1053	110.074	7.57666	0.863451	0.00287555
A0A287BI43	Mitochondrial ribosomal protein L39 OS=Sus scrofa OX=9823 GN=MRPL39 PE=1 SV=2 - [A0A287BI43_PIG]	94.72	15.19	12	4	4	7	0.93748	0.965671	0.943981	1.06946	1.00907	1.0341	+		270	31.1491	8.77783	1.09325	0.0104757
A0A480QNY3	U3 small nucleolar RNA-associated protein 4 homolog isoform 1 OS=Sus scrofa OX=9823 PE=4 SV=1 - [A0A480QNY3_PIG]	94.53	5.32	8	3	3	5	1.05749	1.04575	1.08398	0.943969	0.861277	0.863403	+		451	51.1047	9.34912	0.837298	0.00421907
A0A4X1THU2	NADH dehydrogenase [ubiquinone] iron-sulfur protein 6, mitochondrial OS=Sus scrofa OX=9823 GN=NDUFS6 PE=3 SV=1 - [A0A4X1THU2_PIG]	94.4358	24.39	1	2	2	2	0.880128	0.988876	0.972446	1.1612	1.14805	1.01112	+		123	13.3206	8.51416	1.16855	0.0530647
A0A480KLE3	Liprin-alpha-1 isoform X7 OS=Sus scrofa OX=9823 PE=4 SV=1 - [A0A480KLE3_PIG]	94.43	3	25	2	2	4	0.997297	1.02578	0.98882	0.968556	0.991565	0.935908	+		500	56.897	5.43994	0.961529	0.120632
F2Z4Z4	Casein kinase I isoform alpha OS=Sus scrofa OX=9823 GN=CSNK1A1 PE=3 SV=2 - [F2Z4Z4_PIG]	94.4123	9.85	8	3	3	6	0.958975	0.965219	1.02356	0.96689	1.06938	0.977939	+		325	37.5432	9.48096	1.02254	0.595343
Q29361	60S ribosomal protein L35 OS=Sus scrofa OX=9823 GN=RPL35 PE=1 SV=3 - [RL35_PIG]	94.3014	29.27	3	5	7	21	1.16431	1.19281	1.08161	0.771064	0.770923	0.74799	+		123	14.5406	11.1509	0.665937	0.00036313
A0A480RYV1	Bifunctional purine biosynthesis protein PURH isoform X1 OS=Sus scrofa OX=9823 PE=4 SV=1 - [A0A480RYV1_PIG]	94.2248	10.84	18	4	5	9	0.943604	1.02216	1.00779	1.01258	0.998146	1.01605	+		526	56.9347	8.07471	1.0179	0.513293
K7GT60	Cyclin-dependent kinase 6 OS=Sus scrofa OX=9823 GN=CDK6 PE=1 SV=2 - [K7GT60_PIG]	94.21	13.8	105	3	4	8	0.966821	1.03106	0.960634	1.12114	1.10273	0.982412	+		326	36.953	6.53662	1.08375	0.167039
A0A287A3Y8	CD276 molecule OS=Sus scrofa OX=9823 GN=CD276 PE=1 SV=1 - [A0A287A3Y8_PIG]	94.1779	14.56	11	4	4	5	1.02134	1.02955	0.975108	0.97168	1.04996	1.01714	+		316	34.0091	5.0083	1.00423	0.887664
A0A4X1W6V1	Uncharacterized protein OS=Sus scrofa OX=9823 GN=PLAA PE=4 SV=1 - [A0A4X1W6V1_PIG]	94.0428	9.28	9	6	6	9	1.12333	1.0993	1.11455	0.824899	0.787883	0.79313	+		722	79.1424	5.84619	0.720941	2.13682e-05
A0A287AMC7	Prolyl 3-hydroxylase 2 OS=Sus scrofa OX=9823 GN=P3H2 PE=4 SV=1 - [A0A287AMC7_PIG]	93.9925	9.35	7	5	6	8	0.932643	0.903885	0.960182	1.19031	1.08154	1.10812	+		674	77.3612	5.5415	1.20855	0.00600781
A0A480JVK3	Unconventional myosin-Ic isoform b OS=Sus scrofa OX=9823 PE=3 SV=1 - [A0A480JVK3_PIG]	93.9475	8.25	14	8	8	13	1.04577	1.01175	1.01672	0.919323	0.927902	0.9529	+		873	100.629	9.39307	0.910832	0.00334803
A0A4X1SSJ6	ATP synthase subunit OS=Sus scrofa OX=9823 GN=ATP5MG PE=3 SV=1 - [A0A4X1SSJ6_PIG]	93.8951	12.24	5	1	1	2	0.928678	0.943296	0.918033	1.15222	1.19695	1.06784	+		98	10.8378	8.45557	1.22473	0.00561267
I3L7Q4	Pre-mRNA processing factor 6 OS=Sus scrofa OX=9823 GN=PRPF6 PE=4 SV=3 - [I3L7Q4_PIG]	93.8033	6.39	8	6	6	9	1.00894	1.00543	1.01385	1.00756	1.04643	0.998443	+		907	103.292	8.45557	1.008	0.617145
P42174	Glutamate dehydrogenase 1, mitochondrial (Fragments) OS=Sus scrofa OX=9823 GN=GLUD1 PE=1 SV=1 - [DHE3_PIG]	93.8006	45.45	1	1	1	9	0.856225	0.844959	0.846271	1.31224	1.26829	1.2837	+		33	3.62065	3.94189	1.5169	5.11375e-06
A0A480R111	Golgi-specific brefeldin A-resistance guanine nucleotide exchange factor 1 isoform 3 OS=Sus scrofa OX=9823 PE=4 SV=1 - [A0A480R111_PIG]	93.7536	3.16	7	4	4	5	1.02031	1.08546	0.947709	1.02218	0.962076	0.932614	+		1678	186.937	6.0874	0.955262	0.394044
A0A287B4T3	Methyltransf_11 domain-containing protein OS=Sus scrofa OX=9823 GN=EEF1AKNMT PE=4 SV=1 - [A0A287B4T3_PIG]	93.7397	8.09	4	4	4	4	0.799231	0.975902	0.934801	1.04032	1.16935	1.17979	+		655	73.7211	7.03467	1.25075	0.0314075
I3LBR8	Uncharacterized protein OS=Sus scrofa OX=9823 GN=PWP2 PE=4 SV=3 - [I3LBR8_PIG]	93.7312	4.03	5	3	3	4	0.881495	0.942696	0.969583	1.04482	1.1988	1.0674	+		893	99.0185	6.13818	1.18514	0.0343122
F1SJK6	Very-long-chain (3R)-3-hydroxyacyl-CoA dehydratase OS=Sus scrofa OX=9823 GN=HACD3 PE=1 SV=3 - [F1SJK6_PIG]	93.6807	9.12	4	3	3	7	0.898578	0.853138	0.829532	1.31954	1.21398	1.25162	+		362	43.1547	9.20264	1.4664	0.000407512
M3VK30	Nucleolar protein 7 OS=Sus scrofa OX=9823 GN=NOL7 PE=2 SV=1 - [M3VK30_PIG]	93.3637	20.78	2	7	7	7	1.27781	1.27454	1.24391	0.508876	0.465499	0.485368	+	+	255	29.0504	9.64209	0.384522	1.21788e-06
F1RXC7	CASC3 exon junction complex subunit OS=Sus scrofa OX=9823 GN=CASC3 PE=4 SV=3 - [F1RXC7_PIG]	93.3365	6.48	3	3	3	5	0.89394	1.01838	0.876752	1.0909	1.13114	1.07005	+		633	69.6454	6.39209	1.18035	0.0251992
Q8SPT0	Glutaminase (Fragment) OS=Sus scrofa OX=9823 PE=2 SV=1 - [Q8SPT0_PIG]	93.2225	10.21	5	4	4	5	0.903643	0.951135	0.916856	1.15819	1.12839	1.21666	+		431	48.1299	6.88818	1.26396	0.00117396
A0A4X1V2V9	Uncharacterized protein OS=Sus scrofa OX=9823 GN=NANP PE=4 SV=1 - [A0A4X1V2V9_PIG]	93.22	8.06	1	2	2	4	1.01466	1.00583	1.01389	0.968422	0.962686	0.99939	+		248	27.6952	6.40479	0.965766	0.0420398
A0A0P0CMB5	Dihydroorotate dehydrogenase (quinone), mitochondrial (Fragment) OS=Sus scrofa domesticus OX=9825 GN=dhodh PE=2 SV=1 - [A0A0P0CMB5_PIG]	93.193	22.89	9	6	6	6	0.904629	0.924475	0.89513	1.22131	1.14839	1.21256	+		367	39.6252	9.46631	1.31496	0.000310729
A0A5S6G321	mRNA export factor OS=Sus scrofa OX=9823 GN=RAE1 PE=4 SV=1 - [A0A5S6G321_PIG]	93.1411	13.81	3	4	4	11	0.948375	0.948651	0.974683	1.16517	1.08634	1.07278	+		333	36.91	7.89893	1.1576	0.00742448
A0A4X1SFD3	DNA mismatch repair protein OS=Sus scrofa OX=9823 GN=MSH6 PE=3 SV=1 - [A0A4X1SFD3_PIG]	93.14	5.03	4	7	7	8	1.00811	0.964052	0.996918	1.02078	1.02096	1.01667	+		1333	149.293	6.62451	1.03009	0.0886611
A0A4X1T1F8	Apolipoprotein A1 OS=Sus scrofa OX=9823 PE=3 SV=1 - [A0A4X1T1F8_PIG]	93.09	4.91	2	1	1	2	0.527846	0.55623	0.534592	1.96687	1.82775	1.80059	+	+	265	30.3117	5.50342	3.45667	1.42888e-05
F1RTZ0	Ribosome biogenesis regulatory protein OS=Sus scrofa OX=9823 GN=RRS1 PE=1 SV=3 - [F1RTZ0_PIG]	93.0794	12.33	2	6	6	8	1.09515	1.12645	1.10753	0.839082	0.806509	0.750373	+		365	41.3631	10.7554	0.719697	0.000346228
A0A4X1T4V6	Terpene cyclase/mutase family member OS=Sus scrofa OX=9823 GN=LSS PE=3 SV=1 - [A0A4X1T4V6_PIG]	93.07	6.9	11	4	4	4	0.846667	0.877554	0.876563	1.1395	1.20728	1.31661	+		652	73.8171	6.06201	1.40857	0.00253055
A0A287B792	UDP-N-acetylglucosamine pyrophosphorylase 1 OS=Sus scrofa OX=9823 GN=UAP1 PE=1 SV=1 - [A0A287B792_PIG]	92.9667	5.96	5	2	2	3	0.961501	0.986191	0.989218	1.04473	1.0919	1.01053	+		470	53.137	6.91748	1.07159	0.0495872
A0A5G2R9D6	Peroxiredoxin OS=Sus scrofa OX=9823 GN=PRDX5 PE=1 SV=1 - [A0A5G2R9D6_PIG]	92.8998	16.56	4	2	2	5	1.13262	1.05057	1.06568	0.784162	0.879341	0.841676	+		157	16.7148	5.98584	0.771093	0.00269744
A0A480TL63	Serine/threonine-protein phosphatase 6 regulatory ankyrin repeat subunit A isoform a OS=Sus scrofa OX=9823 PE=4 SV=1 - [A0A480TL63_PIG]	92.7813	5.95	16	2	5	5	0.940734	0.951138	0.960559	1.04628	1.13742	1.11281	+		924	99.2218	6.65381	1.15568	0.00600091
A0A480RYH5	ATP synthase subunit alpha, mitochondrial isoform a OS=Sus scrofa OX=9823 PE=3 SV=1 - [A0A480RYH5_PIG]	92.6695	19.95	17	8	8	22	0.89071	0.897127	0.895867	1.22014	1.22057	1.18207	+		416	45.3091	9.33447	1.34992	1.71714e-05
A0A286ZR12	Survival motor neuron domain containing 1 OS=Sus scrofa OX=9823 GN=SMNDC1 PE=1 SV=1 - [A0A286ZR12_PIG]	92.6633	22.61	4	5	5	8	1.08591	1.08651	1.06234	0.856291	0.875814	0.83388	+		199	22.4142	8.17725	0.793252	0.000104283
A0A076E9W7	ATP synthase subunit a OS=Sus scrofa domesticus OX=9825 GN=ATP6 PE=4 SV=1 - [A0A076E9W7_PIG]	92.5786	3.98	45	1	1	5	0.847316	0.876588	0.88092	1.32693	1.20986	1.23037	+		226	24.9256	10.1108	1.44622	0.000500572
F1SUG4	Elongin B OS=Sus scrofa OX=9823 GN=ELOB PE=1 SV=1 - [F1SUG4_PIG]	92.4148	16.1	4	2	2	11	1.03753	1.0616	1.04206	0.922937	0.905968	0.919632	+		118	13.1616	5.0083	0.874997	0.000131688
A0A0B8RVL1	DNA-directed RNA polymerase subunit beta OS=Sus scrofa domesticus OX=9825 GN=POLR2B PE=3 SV=1 - [A0A0B8RVL1_PIG]	92.3442	6.22	6	7	7	9	1.04813	1.05882	1.12183	0.881536	0.796904	0.849986	+		1174	133.781	6.87354	0.783091	0.00228948
F1SS19	X-ray repair cross-complementing protein 5 OS=Sus scrofa OX=9823 GN=XRCC5 PE=1 SV=4 - [F1SS19_PIG]	92.2673	4.29	9	3	3	3	1.02155	1.19174	1.06552	0.897702	0.847201	0.91246	+		723	82.2696	5.17334	0.810467	0.0193177
I6L631	Pre-mRNA-splicing factor SPF27 OS=Sus scrofa OX=9823 PE=4 SV=1 - [I6L631_PIG]	92.1637	20.44	3	5	5	9	1.00484	1.00815	1.02709	0.951442	1.01102	1.03963	+		225	26.104	5.65576	0.987508	0.662284
F1S435	Exosome component 6 OS=Sus scrofa OX=9823 GN=EXOSC6 PE=1 SV=3 - [F1S435_PIG]	92.16	12.5	1	2	2	2	0.842538	1.01125	0.938932	0.958873	0.981185	1.41757	+		272	28.2557	6.11279	1.20228	0.296868
A0A287B808	Phosphatidylinositol binding clathrin assembly protein OS=Sus scrofa OX=9823 GN=PICALM PE=4 SV=2 - [A0A287B808_PIG]	91.8792	10.8	13	6	6	9	1.0325	1.06395	1.04331	0.91901	0.933308	0.956497	+		602	65.3384	8.80713	0.894595	0.00151827
A0A287A762	LPS responsive beige-like anchor protein OS=Sus scrofa OX=9823 GN=LRBA PE=1 SV=2 - [A0A287A762_PIG]	91.87	1.4	33	3	3	4	0.97571	0.894138	1.00971	1.1308	1.06396	1.10408	+		2576	286.309	5.47803	1.14561	0.0238803
A0A287AA47	Glutamate--cysteine ligase regulatory subunit OS=Sus scrofa OX=9823 GN=GCLM PE=1 SV=1 - [A0A287AA47_PIG]	91.76	9.49	4	2	2	4	1.10655	1.06336	1.1142	0.86394	0.837121	0.812848	+		274	30.4716	5.8335	0.765475	0.000288866
M3VH72	Mevalonate (Diphospho) decarboxylase (Fragment) OS=Sus scrofa OX=9823 GN=MVD PE=2 SV=1 - [M3VH72_PIG]	91.75	10.28	4	3	3	3	1.03078	1.0115	0.967195	1.0397	0.964346	1.03559	+		321	34.4956	7.43018	1.01003	0.760871
A0A4X1V5C3	Trans-2,3-enoyl-CoA reductase OS=Sus scrofa OX=9823 GN=TECR PE=4 SV=1 - [A0A4X1V5C3_PIG]	91.73	6.21	9	3	3	7	0.845897	0.841178	0.826262	1.293	1.27952	1.24713	+		467	52.4118	9.45166	1.51976	8.03797e-06
A0A480VNL5	F-actin-capping protein subunit beta OS=Sus scrofa OX=9823 PE=3 SV=1 - [A0A480VNL5_PIG]	91.6531	33.85	18	7	7	19	1.03523	1.06451	1.04992	0.926442	0.885725	0.908198	+		260	29.2768	6.91748	0.863703	0.000590664
A0A287ARP6	Uncharacterized protein OS=Sus scrofa OX=9823 GN=FAM49B PE=1 SV=1 - [A0A287ARP6_PIG]	91.6338	9.26	5	4	4	9	0.980917	1.05095	1.02023	1.02739	0.938139	0.936541	+		324	36.7967	6.45557	0.950843	0.239504
A0A481BZ21	RNA polymerase II elongation factor ELL OS=Sus scrofa OX=9823 PE=4 SV=1 - [A0A481BZ21_PIG]	91.5779	11.75	6	5	5	6	0.924385	0.900684	0.942729	1.14694	1.11372	1.17867	+		613	67.7436	9.18799	1.24262	0.000559221
I3LJI0	Protein RER1 OS=Sus scrofa OX=9823 GN=RER1 PE=1 SV=1 - [I3LJI0_PIG]	91.57	11.18	7	2	2	7	0.874326	0.87309	0.894146	1.23733	1.28258	1.2408	+		161	18.7256	9.31982	1.42367	2.03653e-05
A0A286ZWV2	SRSF protein kinase 1 OS=Sus scrofa OX=9823 GN=SRPK1 PE=1 SV=1 - [A0A286ZWV2_PIG]	91.5496	11.31	26	4	5	5	1.10525	1.10196	1.05451	0.860609	0.81822	0.82296	+		548	61.9633	5.56689	0.767016	0.000280069
A0A4X1U6X7	U3 small nucleolar ribonucleoprotein protein MPP10 OS=Sus scrofa OX=9823 GN=MPHOSPH10 PE=3 SV=1 - [A0A4X1U6X7_PIG]	91.4899	3.68	2	2	2	3	1.23915	1.31757	1.27943	0.469065	0.518021	0.476356	+	+	680	78.9359	4.91943	0.381487	8.44599e-06
A0A4X1UPF2	Uncharacterized protein OS=Sus scrofa OX=9823 GN=SMU1 PE=4 SV=1 - [A0A4X1UPF2_PIG]	91.34	5.84	3	3	3	9	0.982341	1.03368	0.995038	1.03189	0.999994	0.948285	+		462	51.462	7.31299	0.989741	0.739097
A0A4X1TNB1	Isoleucyl-tRNA synthetase 2, mitochondrial OS=Sus scrofa OX=9823 GN=IARS2 PE=3 SV=1 - [A0A4X1TNB1_PIG]	91.3384	6.94	6	5	5	6	0.892254	0.894872	0.907737	1.196	1.15808	1.13296	+		936	105.288	6.58057	1.29396	0.000153411
A0A4X1TWB3	Uncharacterized protein OS=Sus scrofa OX=9823 GN=MRPS22 PE=4 SV=1 - [A0A4X1TWB3_PIG]	91.24	8.76	4	3	3	8	0.929608	0.957091	0.942727	1.15187	1.10768	1.18182	+		354	39.921	8.86572	1.21628	0.000885365
A0A0B8S092	Disks large-associated protein 4 OS=Sus scrofa domesticus OX=9825 GN=DLGAP4 PE=4 SV=1 - [A0A0B8S092_PIG]	91.235	5.3	7	2	2	3	1.07692	1.05153	1.08267	0.834734	0.869164	0.772819	+		453	49.4317	6.01123	0.771292	0.00119163
A0A287B770	Serine and arginine rich splicing factor 10 OS=Sus scrofa OX=9823 GN=SRSF10 PE=1 SV=2 - [A0A287B770_PIG]	91.1727	9.2	4	3	3	6	1.00378	0.980768	1.05018	0.97985	1.0054	1.0166	+		261	31.1948	11.2681	0.989167	0.660356
A0A5G2QDY5	Transmembrane protein 201 OS=Sus scrofa OX=9823 GN=TMEM201 PE=1 SV=1 - [A0A5G2QDY5_PIG]	91.1541	12.98	4	4	4	5	0.80484	0.753271	0.821664	1.38937	1.44863	1.37512	+		393	43.103	8.99756	1.77039	3.65918e-05
A0A287A7Z8	Polybromo 1 OS=Sus scrofa OX=9823 GN=PBRM1 PE=1 SV=1 - [A0A287A7Z8_PIG]	91.0409	5.63	15	8	8	9	1.05364	1.04233	1.06008	0.879793	0.904954	0.865737	+		1582	181.948	6.88818	0.839811	0.000180181
A0A4X1UZU3	cAMP-dependent protein kinase catalytic subunit beta OS=Sus scrofa OX=9823 GN=PRKACB PE=3 SV=1 - [A0A4X1UZU3_PIG]	90.9888	16.52	18	2	6	11	1.03946	1.05062	1.0187	0.964468	0.924157	0.89726	+		351	40.5539	8.70459	0.896132	0.00764749
K9J6J9	RNA polymerase II-associated protein 3 (Fragment) OS=Sus scrofa OX=9823 GN=RPAP3 PE=2 SV=1 - [K9J6J9_PIG]	90.8295	9.8	10	7	7	8	1.11394	1.0945	1.05797	0.806096	0.800606	0.87918	+		663	75.5568	6.66846	0.761044	0.000994894
A0A4X1SPW4	Uncharacterized protein OS=Sus scrofa OX=9823 GN=RIPK1 PE=4 SV=1 - [A0A4X1SPW4_PIG]	90.8012	7.49	5	5	5	7	0.978922	0.985678	0.953829	0.94268	1.01987	1.12088	+		614	68.8206	7.18115	1.05654	0.353926
A0A287AWZ8	Thyroid hormone receptor interactor 12 OS=Sus scrofa OX=9823 GN=TRIP12 PE=1 SV=1 - [A0A287AWZ8_PIG]	90.7887	2.85	16	4	4	5	1.09347	1.12857	1.05861	0.924403	0.845252	0.737361	+		1932	214.168	8.32373	0.764182	0.0111776
A0A4X1SU04	WD_REPEATS_REGION domain-containing protein OS=Sus scrofa OX=9823 GN=PLRG1 PE=4 SV=1 - [A0A4X1SU04_PIG]	90.784	8.01	2	3	3	7	1.11213	1.0998	0.978294	0.7958	0.827836	1.00421	+		512	56.6229	9.17334	0.823718	0.0731061
A0A5G2QQ19	Asparaginase and isoaspartyl peptidase 1 OS=Sus scrofa OX=9823 GN=ASRGL1 PE=1 SV=1 - [A0A5G2QQ19_PIG]	90.724	7.85	5	2	2	4	0.982681	1.04596	1.00242	0.980821	0.973729	0.973178	+		293	30.3714	6.354	0.965907	0.141739
A0A5G2QV25	Small nuclear ribonucleoprotein Sm D3 OS=Sus scrofa OX=9823 GN=SNRPD3 PE=1 SV=1 - [A0A5G2QV25_PIG]	90.7236	25.83	4	2	2	3	0.879505	1.00338	1.01109	1.02922	1.12993	1.15961	+		120	13.1948	9.31982	1.14678	0.0714062
A0A5G2QTJ6	Uncharacterized protein OS=Sus scrofa OX=9823 GN=GRN PE=1 SV=1 - [A0A5G2QTJ6_PIG]	90.5535	12.54	12	6	6	6	1.00987	1.08433	1.0401	0.877534	0.884226	0.952689	+		566	61.6311	7.85498	0.866045	0.0123382
I3L5C1	SAS-6 centriolar assembly protein OS=Sus scrofa OX=9823 GN=SASS6 PE=4 SV=3 - [I3L5C1_PIG]	90.4633	5.37	3	3	3	4	0.818565	0.902557	0.852425	1.22062	1.19977	1.16993	+		615	69.5186	8.04541	1.39509	0.000285935
I3LMC8	Nucleolar protein 16 isoform 3 OS=Sus scrofa OX=9823 PE=4 SV=2 - [I3LMC8_PIG]	90.41	14.04	1	3	3	6	1.07206	1.08802	1.12844	0.872109	0.815224	0.820289	+		178	21.154	9.93506	0.762537	0.000461148
A0A4X1UB28	Uncharacterized protein OS=Sus scrofa OX=9823 GN=RBIS PE=4 SV=1 - [A0A4X1UB28_PIG]	90.1942	38	5	3	3	5	1.27191	1.2382	1.24673	0.527222	0.545469	0.463437	+	+	100	11.4423	10.1108	0.408889	1.02914e-05
A0A4X1V362	Uncharacterized protein OS=Sus scrofa OX=9823 GN=NDUFS1 PE=4 SV=1 - [A0A4X1V362_PIG]	90.18	3.11	5	2	2	4	0.940905	0.913347	0.961979	1.08724	1.11498	1.08898	+		611	66.964	5.37646	1.16865	0.000689841
A0A480PIQ0	G2/mitotic-specific cyclin-B1 isoform 1 OS=Sus scrofa OX=9823 PE=3 SV=1 - [A0A480PIQ0_PIG]	90.16	5.05	4	2	2	6	1.12542	1.1416	1.11586	0.781125	0.750755	0.736449	+		376	42.0397	5.70654	0.670533	1.64682e-05
A0A286ZSA8	Trinucleotide repeat containing adaptor 6B OS=Sus scrofa OX=9823 GN=TNRC6B PE=4 SV=1 - [A0A286ZSA8_PIG]	90.15	2.03	14	2	2	2	0.890321	0.941202	0.905191	1.2204	1.15589	1.13852	+		1722	182.245	7.02002	1.28432	0.000879363
A0A4X1SEG0	Uncharacterized protein OS=Sus scrofa OX=9823 GN=PDLIM7 PE=4 SV=1 - [A0A4X1SEG0_PIG]	90.144	13.88	3	2	8	14	0.353274	0.357912	0.383428	2.28803	2.11149	2.06797	+	+	533	57.2652	8.23584	5.90846	1.23015e-05
K9J4R8	Protein S100-A13 OS=Sus scrofa OX=9823 GN=S100A13 PE=1 SV=1 - [K9J4R8_PIG]	90	22.45	4	2	2	3	0.892746	0.871192	0.927437	1.2601	1.15973	1.18363	+		98	11.2059	5.56689	1.33889	0.000906853
A0A4X1UQS4	Uncharacterized protein OS=Sus scrofa OX=9823 GN=DNAJA1 PE=3 SV=1 - [A0A4X1UQS4_PIG]	89.9394	19.61	4	6	6	12	1.02261	0.996786	1.03405	0.979935	0.978041	1.00618	+		362	40.6756	7.76709	0.970757	0.105493
A0A4X1VBR5	Complement factor B OS=Sus scrofa OX=9823 GN=CFB PE=3 SV=1 - [A0A4X1VBR5_PIG]	89.9348	2.62	11	2	2	6	0.527204	0.549511	0.516116	1.98235	1.87908	1.75223	+	+	764	85.6952	7.60596	3.52433	3.74371e-05
A0A4X1UGI6	Alpha-mannosidase OS=Sus scrofa OX=9823 PE=3 SV=1 - [A0A4X1UGI6_PIG]	89.8539	3.27	6	3	3	6	0.805119	0.785633	0.849825	1.37231	1.33738	1.31205	+		1008	113.866	6.97607	1.64787	3.3968e-05
F1RSH0	Mitochondrial ribosomal protein L15 OS=Sus scrofa OX=9823 GN=MRPL15 PE=1 SV=2 - [F1RSH0_PIG]	89.8474	11.6	3	3	3	7	0.952636	0.940402	0.923585	1.14	1.12321	1.06667	+		293	33.0497	10.2134	1.18223	0.00196112
A0A4X1VHX8	Grancalcin OS=Sus scrofa OX=9823 PE=4 SV=1 - [A0A4X1VHX8_PIG]	89.7291	3.37	1	1	1	4	0.932877	0.955821	0.944678	1.13989	1.11494	1.08503	+		297	33.4035	8.63135	1.17876	0.000602295
P62831	60S ribosomal protein L23 OS=Sus scrofa OX=9823 GN=RPL23 PE=1 SV=1 - [RL23_PIG]	89.72	13.57	2	3	3	7	1.05005	1.0605	0.994029	0.954558	0.997168	0.962026	+		140	14.8561	10.5063	0.938535	0.0600362
A0A4X1UV96	SEC7 domain-containing protein OS=Sus scrofa OX=9823 GN=ARFGEF1 PE=4 SV=1 - [A0A4X1UV96_PIG]	89.71	3.91	7	4	5	5	0.999067	1.01106	1.02634	1.02604	0.981384	0.976795	+		1661	187.703	5.59229	0.982793	0.377832
A0A4X1ULF3	tRNA methyltransferase 2 homolog A OS=Sus scrofa OX=9823 GN=TRMT2A PE=3 SV=1 - [A0A4X1ULF3_PIG]	89.6793	6.12	2	2	2	4	1.08479	1.21002	1.20264	0.627979	0.632075	0.727455	+		621	67.7566	7.26904	0.568274	0.000636585
A0A4X1UB18	COP9 signalosome complex subunit 6 OS=Sus scrofa OX=9823 GN=COPS6 PE=4 SV=1 - [A0A4X1UB18_PIG]	89.66	15.49	4	4	4	4	1.04586	1.06599	1.07024	0.905454	0.843136	0.91277	+		297	33.57	5.99854	0.836358	0.00174532
A0A4X1UAY2	Serine/threonine-protein phosphatase OS=Sus scrofa OX=9823 GN=PPP6C PE=3 SV=1 - [A0A4X1UAY2_PIG]	89.59	6.71	2	2	2	3	1.06197	1.005	1.14486	0.87826	0.89081	0.866186	+		283	32.5113	6.03662	0.820484	0.00957335
A0A4X1SJI6	Phenylalanyl-tRNA synthetase 2, mitochondrial OS=Sus scrofa OX=9823 GN=FARS2 PE=4 SV=1 - [A0A4X1SJI6_PIG]	89.5844	10.66	14	3	3	3	0.80251	0.87741	0.901428	1.33152	1.27125	1.1683	+		441	50.6928	7.57666	1.46089	0.00212651
A0A481BAI7	AFG3-like protein 2 OS=Sus scrofa OX=9823 PE=3 SV=1 - [A0A481BAI7_PIG]	89.5741	9.96	5	7	7	10	0.913164	0.891688	0.891008	1.20329	1.17488	1.1738	+		743	82.6252	8.17725	1.31757	1.9094e-05
A0A286ZLR1	DEAD-box helicase 19B OS=Sus scrofa OX=9823 GN=DDX19B PE=1 SV=1 - [A0A286ZLR1_PIG]	89.5682	19.02	10	3	8	13	1.1277	1.09226	1.08531	0.854573	0.82367	0.855994	+		447	50.4991	6.56592	0.766725	0.0001074
F1SEZ4	MAPK activated protein kinase 2 OS=Sus scrofa OX=9823 GN=MAPKAPK2 PE=3 SV=4 - [F1SEZ4_PIG]	89.5237	6.65	5	2	2	2	1.18261	1.16057	1.07476	0.747776	0.751646	0.743738	+		361	41.1625	9.33447	0.65629	0.000288004
A0A480V9K1	PAN2-PAN3 deadenylation complex subunit PAN3 OS=Sus scrofa OX=9823 PE=4 SV=1 - [A0A480V9K1_PIG]	89.51	3.47	8	1	1	1	0.80689	0.74921	0.825544	1.41497	1.32567	1.4415	+		749	79.6492	9.1001	1.75599	0.000137987
A0A4X1UZF7	RING-type domain-containing protein OS=Sus scrofa OX=9823 GN=SYVN1 PE=4 SV=1 - [A0A4X1UZF7_PIG]	89.5072	3.04	11	2	2	5	0.83356	0.832122	0.876705	1.32814	1.27565	1.30614	+		559	61.194	6.7124	1.5379	2.71901e-05
I3LTE8	N-ethylmaleimide sensitive factor, vesicle fusing ATPase OS=Sus scrofa OX=9823 GN=NSF PE=1 SV=3 - [I3LTE8_PIG]	89.4947	5.58	11	4	4	4	0.958468	0.98257	0.93377	1.07213	1.13643	0.991988	+		681	75.7646	6.81494	1.11331	0.0695003
A0A4X1UDI9	Uncharacterized protein OS=Sus scrofa OX=9823 GN=KNG1 PE=4 SV=1 - [A0A4X1UDI9_PIG]	89.49	4.62	10	2	2	4	0.516906	0.555511	0.533859	1.96351	1.78409	1.85181	+	+	390	43.8381	7.04932	3.48596	1.54789e-05
F1S6H6	Coiled-coil and C2 domain containing 1B OS=Sus scrofa OX=9823 GN=CC2D1B PE=4 SV=3 - [F1S6H6_PIG]	89.39	6.88	4	5	5	7	1.06209	1.03419	1.03212	0.887879	0.919691	0.930918	+		843	92.1948	5.31299	0.875363	0.00128223
A0A286ZZ94	RBR-type E3 ubiquitin transferase OS=Sus scrofa OX=9823 GN=ARIH2 PE=1 SV=1 - [A0A286ZZ94_PIG]	89.3377	7.13	6	2	2	2	0.990729	1.00919	1.03258	0.852516	0.995617	0.950849	+		421	49.614	7.85498	0.922994	0.151345
A0A4X1U203	MI domain-containing protein OS=Sus scrofa OX=9823 GN=CWC22 PE=4 SV=1 - [A0A4X1U203_PIG]	89.3264	3.59	2	3	3	3	0.984878	1.02908	1.01339	1.15115	1.00942	1.00614	+		891	102.53	6.771	1.04603	0.40132
F1SSB0	E3 ubiquitin protein ligase OS=Sus scrofa OX=9823 GN=RNF20 PE=3 SV=1 - [F1SSB0_PIG]	89.2806	5.44	1	4	5	5	0.976038	0.949628	0.968331	1.04576	1.1013	1.00456	+		975	113.753	5.93506	1.08902	0.0419499
A0A480S813	Sickle tail protein homolog isoform 1 OS=Sus scrofa OX=9823 PE=4 SV=1 - [A0A480S813_PIG]	89.2805	7.22	5	1	9	10	0.958584	0.982959	0.968793	1.0459	0.986068	1.12885	+		1828	200.063	7.15186	1.08607	0.117699
A0A4X1W0C5	NFKB repressing factor OS=Sus scrofa OX=9823 PE=4 SV=1 - [A0A4X1W0C5_PIG]	89.2	6.38	3	4	4	5	1.05171	1.02719	1.04503	0.947008	1.01806	0.886038	+		690	77.5761	8.71924	0.912667	0.079275
A0A480NDJ4	Inter-alpha-trypsin inhibitor heavy chain H3 preproprotein OS=Sus scrofa OX=9823 PE=4 SV=1 - [A0A480NDJ4_PIG]	89.0963	4.04	20	2	2	4	0.507477	0.542961	0.558757	1.79613	1.83246	1.90046	+	+	446	48.5632	8.6167	3.43592	2.78039e-06
Q8WN83	Envelope protein (Fragment) OS=Sus scrofa OX=9823 GN=env PE=4 SV=1 - [Q8WN83_PIG]	89.0653	10.94	120	6	6	12	1.04132	1.03335	1.04523	0.925231	0.945219	0.932228	+		594	66.9066	8.51416	0.898325	0.000100997
A0A5G2R4Q5	ATP binding cassette subfamily C member 3 OS=Sus scrofa OX=9823 GN=ABCC3 PE=1 SV=1 - [A0A5G2R4Q5_PIG]	89.0475	4.13	6	5	5	11	0.961917	0.987119	0.989224	1.07169	0.99949	1.03032	+		1503	166.9	7.10791	1.05556	0.0744371
I3LNX4	Nuclear RNA export factor 1 OS=Sus scrofa OX=9823 GN=NXF1 PE=1 SV=2 - [I3LNX4_PIG]	89.0348	6.84	3	4	4	6	0.970687	0.977728	0.983539	1.03826	1.03788	0.999186	+		716	80.6146	9.65674	1.0489	0.0239237
A0A287B9L9	Protein kinase C OS=Sus scrofa OX=9823 GN=PRKCD PE=1 SV=1 - [A0A287B9L9_PIG]	88.96	5.21	15	1	3	3	0.959551	1.03751	0.904095	1.07318	1.06418	1.07392	+		653	74.8066	7.75244	1.1069	0.0562239
F1RKF9	Homeobox protein cut-like OS=Sus scrofa OX=9823 GN=CUX1 PE=1 SV=4 - [F1RKF9_PIG]	88.9456	3.29	36	3	3	4	0.935976	1.03331	0.967031	1.06183	1.02693	0.996051	+		1550	168.201	6.01123	1.05057	0.223816
A0A287AQI9	Signal transducer and activator of transcription OS=Sus scrofa OX=9823 GN=STAT5A PE=3 SV=1 - [A0A287AQI9_PIG]	88.89	6.03	43	4	4	6	1.05726	1.11192	1.07477	0.864271	0.844843	0.820704	+		763	87.2686	6.46826	0.779857	0.000311727
A0A287AJ48	Protein phosphatase, Mg2+/Mn2+ dependent 1A OS=Sus scrofa OX=9823 GN=PPM1A PE=3 SV=1 - [A0A287AJ48_PIG]	88.8468	11.52	8	4	4	5	1.06717	1.06778	1.06541	0.954466	0.84875	0.836316	+		382	42.4187	5.36377	0.824762	0.00756271
A0A287B050	DEAH-box helicase 38 OS=Sus scrofa OX=9823 GN=DHX38 PE=4 SV=2 - [A0A287B050_PIG]	88.83	4.11	6	5	5	6	1.018	1.04103	0.98804	1.00612	0.878081	0.947325	+		1168	133.919	6.34131	0.92926	0.147311
A0A287A4E3	AP2-associated protein kinase 1 OS=Sus scrofa OX=9823 GN=AAK1 PE=4 SV=2 - [A0A287A4E3_PIG]	88.8108	5.25	17	4	4	4	1.00358	0.96368	0.956516	0.995278	1.01953	1.14477	+		1142	122.745	7.85498	1.08065	0.180975
A0A4X1UZS3	Phosphatidylinositol 3-kinase catalytic subunit type 3 OS=Sus scrofa OX=9823 PE=3 SV=1 - [A0A4X1UZS3_PIG]	88.7652	3.28	16	2	3	5	1.11384	1.0624	1.03264	0.83461	0.912265	0.851168	+		824	94.2011	6.63916	0.809642	0.00369037
A0A480HIA2	Ras GTPase-activating-like protein IQGAP3 isoform X1 OS=Sus scrofa OX=9823 PE=4 SV=1 - [A0A480HIA2_PIG]	88.6939	2.86	8	4	4	4	1.12401	1.10386	1.05813	0.816989	0.745641	0.836722	+		1189	135.546	9.37842	0.730175	0.000946946
F1RG46	Component of oligomeric golgi complex 2 OS=Sus scrofa OX=9823 GN=COG2 PE=1 SV=2 - [F1RG46_PIG]	88.6911	5.51	9	2	2	2	1.09166	0.944485	1.01081	0.886612	1.00841	1.02032	+		563	62.7517	7.94287	0.956804	0.50719
A0A5G2QFE2	UBX domain protein 4 OS=Sus scrofa OX=9823 GN=UBXN4 PE=1 SV=1 - [A0A5G2QFE2_PIG]	88.68	7.61	3	5	5	9	0.952186	0.93403	0.927954	1.11222	1.09948	1.11715	+		473	52.9097	7.41553	1.18289	4.43064e-05
A0A287AGZ9	Riboflavin kinase OS=Sus scrofa OX=9823 GN=RFK PE=4 SV=2 - [A0A287AGZ9_PIG]	88.5	6.49	3	2	2	3	1.10969	1.03666	1.07257	0.835419	0.852037	0.938612	+		154	17.4618	7.54736	0.815824	0.00670705
A0A287A0A4	Lysophosphatidylcholine acyltransferase 4 OS=Sus scrofa OX=9823 GN=LPCAT4 PE=4 SV=1 - [A0A287A0A4_PIG]	88.36	3.48	9	1	1	1	0.911543	0.953726	0.921422	1.22563	1.12112	1.0802	+		488	53.6226	9.05615	1.22975	0.00911378
A0A4X1V4P0	Calcium-transporting ATPase OS=Sus scrofa OX=9823 GN=ATP2B4 PE=3 SV=1 - [A0A4X1V4P0_PIG]	88.3526	7.43	42	8	8	9	1.01987	1.00841	1.01813	0.970459	0.982668	0.974838	+		1171	129.059	7.09326	0.96112	0.00144058
K7GT30	ATRX chromatin remodeler OS=Sus scrofa OX=9823 GN=ATRX PE=1 SV=3 - [K7GT30_PIG]	88.3068	4.34	14	6	6	6	1.02324	1.0085	0.988542	0.952951	0.986976	0.969495	+		1957	221.669	6.94678	0.963293	0.0582485
F1SBU5	tRNA-dihydrouridine(47) synthase [NAD(P)(+)] OS=Sus scrofa OX=9823 GN=DUS3L PE=3 SV=4 - [F1SBU5_PIG]	88.2912	6.37	4	3	3	5	1.02601	1.02623	1.05947	0.92187	0.918919	0.907022	+		628	70.836	7.86963	0.883055	0.000540279
A0A4X1VVF5	Protein S100 OS=Sus scrofa OX=9823 GN=S100A6 PE=3 SV=1 - [A0A4X1VVF5_PIG]	88.2329	36.67	1	1	4	13	1.1066	1.07895	1.06589	0.888415	0.844796	0.816708	+		90	10.0813	5.17334	0.784245	0.00062819
A0A287AP93	SRSF protein kinase 2 OS=Sus scrofa OX=9823 GN=SRPK2 PE=4 SV=2 - [A0A287AP93_PIG]	88.1361	5.19	25	1	2	3	1.12831	1.02507	1.02095	0.908797	0.951582	0.843393	+		655	73.9132	4.85596	0.851761	0.0291975
P13618	ATP synthase-coupling factor 6, mitochondrial OS=Sus scrofa OX=9823 GN=ATP5PF PE=1 SV=1 - [ATP5J_PIG]	88.1036	43.42	3	3	3	5	0.949288	0.927939	0.925213	1.14739	1.09229	1.15747	+		76	8.92447	5.51611	1.21221	0.000788366
A0A4X1V252	Uncharacterized protein OS=Sus scrofa OX=9823 GN=LAMTOR1 PE=4 SV=1 - [A0A4X1V252_PIG]	88.1015	12.24	6	1	1	5	0.833518	0.837452	0.922046	1.26671	1.22803	1.18094	+		98	10.843	4.77979	1.41753	0.000690417
A0A4X1V621	Uncharacterized protein OS=Sus scrofa OX=9823 GN=RHOG PE=4 SV=1 - [A0A4X1V621_PIG]	88.0595	9.95	3	1	1	2	1.05394	1.00072	0.99608	1.02151	0.972744	0.939482	+		191	21.2969	8.11865	0.961645	0.266073
A0A4X1VDD1	Queuine tRNA-ribosyltransferase catalytic subunit 1 OS=Sus scrofa OX=9823 GN=QTRT1 PE=3 SV=1 - [A0A4X1VDD1_PIG]	88.0307	10.95	2	3	3	4	0.914757	0.986186	0.929571	1.13624	1.03059	1.16023	+		402	44.2983	7.63525	1.17543	0.0218271
F1S2H7	IQ motif containing GTPase activating protein 2 OS=Sus scrofa OX=9823 GN=IQGAP2 PE=1 SV=4 - [F1S2H7_PIG]	87.9836	3.93	9	5	5	6	0.955906	1.05273	0.944321	1.05436	0.987035	1.01829	+		1475	169.253	5.98584	1.03614	0.418591
A0A287AIM2	Anaphase promoting complex subunit 7 OS=Sus scrofa OX=9823 GN=ANAPC7 PE=4 SV=2 - [A0A287AIM2_PIG]	87.8646	8.04	4	3	3	4	0.968766	0.932398	0.952082	1.13279	1.06513	1.0354	+		535	59.5198	8.51416	1.13321	0.014486
A0A4X1SZD0	UTP20 small subunit processome component OS=Sus scrofa OX=9823 GN=UTP20 PE=4 SV=1 - [A0A4X1SZD0_PIG]	87.6942	3.74	12	10	10	12	1.09079	1.04081	1.04369	0.897586	0.886526	0.846142	+		2781	317.836	7.59131	0.828352	0.00128114
A0A286ZY59	Dystroglycan OS=Sus scrofa OX=9823 GN=DAG1 PE=1 SV=1 - [A0A286ZY59_PIG]	87.69	3	6	2	2	2	1.02264	0.966243	1.02815	1.00048	0.957029	1.03492	+		834	90.8291	7.82568	0.991845	0.797996
A0A287AEY1	S1 RNA binding domain 1 OS=Sus scrofa OX=9823 GN=SRBD1 PE=1 SV=2 - [A0A287AEY1_PIG]	87.68	4.26	6	4	4	6	0.881177	0.858	0.907398	1.28386	1.23044	1.22993	+		915	102.581	8.92432	1.41475	8.94758e-05
I3L8E1	Golgi associated, gamma adaptin ear containing, ARF binding protein 1 OS=Sus scrofa OX=9823 GN=GGA1 PE=1 SV=3 - [I3L8E1_PIG]	87.6533	4.99	8	3	3	4	0.96881	1.08865	1.02427	1.07426	0.797399	0.920939	+		581	64.2592	5.94775	0.906179	0.331273
A0A4X1W6P6	MPN domain-containing protein OS=Sus scrofa OX=9823 GN=STAMBP PE=4 SV=1 - [A0A4X1W6P6_PIG]	87.5591	9.2	3	3	3	4	1.07568	1.07819	1.06319	0.847504	0.832692	0.873429	+		424	48.0135	6.22705	0.793777	6.5393e-05
A0A480HZX0	EH domain-binding protein 1-like protein 1 isoform 1 OS=Sus scrofa OX=9823 PE=4 SV=1 - [A0A480HZX0_PIG]	87.542	2.57	13	3	3	3	1.06714	1.02465	1.00783	0.921834	0.918605	0.878788	+		1555	164.075	4.7417	0.877279	0.00482244
A0A4X1TY23	Cation-transporting ATPase OS=Sus scrofa OX=9823 GN=ATP13A1 PE=3 SV=1 - [A0A4X1TY23_PIG]	87.49	3.42	5	4	4	5	0.814937	0.927948	0.789931	1.34607	1.2522	1.33134	+		1170	129.193	8.17725	1.55148	0.000829196
A0A4X1SKI2	Uncharacterized protein OS=Sus scrofa OX=9823 GN=EXOSC5 PE=4 SV=1 - [A0A4X1SKI2_PIG]	87.41	6.09	5	1	1	2	1.20383	1.05429	1.09021	0.826657	0.797684	0.743686	+		197	21.4147	7.18115	0.707228	0.00309453
A0A4X1VKW2	Reticulon OS=Sus scrofa OX=9823 PE=4 SV=1 - [A0A4X1VKW2_PIG]	87.3473	7.63	4	2	2	6	0.812314	0.825138	0.875773	1.3715	1.28114	1.26488	+		249	27.5759	9.21729	1.55876	0.000260115
I3LES7	Lipase G, endothelial type OS=Sus scrofa OX=9823 GN=LIPG PE=3 SV=3 - [I3LES7_PIG]	87.2951	9.05	3	2	2	3	1.12316	1.17541	1.17925	0.671021	0.765842	0.699704	+		420	47.2515	6.0874	0.61434	0.000180121
A0A480UMF9	Mitochondrial transcription termination factor 3 OS=Sus scrofa OX=9823 GN=MTERF3 PE=4 SV=1 - [A0A480UMF9_PIG]	87.2256	8.4	6	3	3	4	0.836683	0.825873	0.807223	1.38123	1.32092	1.23362	+		381	43.514	8.85107	1.59357	0.000364164
A0A4X1UJR0	Mediator of RNA polymerase II transcription subunit 1 OS=Sus scrofa OX=9823 GN=MED1 PE=3 SV=1 - [A0A4X1UJR0_PIG]	87.1958	2.79	3	3	3	6	0.935003	0.866784	0.946389	1.19992	1.14837	1.16679	+		1578	168.119	8.73389	1.27906	0.000922715
A0A4X1ULB9	RanBD1 domain-containing protein OS=Sus scrofa OX=9823 GN=RANBP1 PE=4 SV=1 - [A0A4X1ULB9_PIG]	87.1914	21.36	10	5	5	7	1.11194	1.13754	1.1081	0.747791	0.759407	0.723908	+		206	23.7267	5.13525	0.6645	1.13208e-05
A0A5G2Q979	TPD52 like 2 OS=Sus scrofa OX=9823 GN=TPD52L2 PE=1 SV=1 - [A0A5G2Q979_PIG]	87.1873	16.84	7	2	2	5	1.14368	1.10742	1.06578	0.881134	0.782797	0.752536	+		196	20.9366	6.59521	0.728537	0.00259789
A0A4X1UL67	RNA binding protein fox-1 homolog OS=Sus scrofa OX=9823 GN=RBFOX3 PE=4 SV=1 - [A0A4X1UL67_PIG]	87.1577	3.06	39	1	1	3	1.06819	1.10266	1.09075	0.852994	0.843485	0.877648	+		327	35.4334	8.07471	0.789221	8.97454e-05
A0A286ZJQ9	Caveolin OS=Sus scrofa OX=9823 GN=CAV1 PE=3 SV=1 - [A0A286ZJQ9_PIG]	87.1286	20.9	6	4	4	6	0.930723	0.968568	0.927954	1.10506	1.08298	1.05611	+		177	20.5404	6.02393	1.14746	0.00196579
A0A481AZT3	Eukaryotic translation initiation factor 3 subunit F OS=Sus scrofa OX=9823 GN=EIF3F PE=3 SV=1 - [A0A481AZT3_PIG]	86.8802	6.23	11	2	2	6	1.0897	1.12463	1.04761	0.894799	0.838451	0.780714	+		337	35.8042	6.37939	0.770695	0.00329884
A0A5G2QVX6	Nucleolar protein 10 OS=Sus scrofa OX=9823 GN=NOL10 PE=4 SV=1 - [A0A5G2QVX6_PIG]	86.86	5.4	7	4	4	5	1.06288	1.05453	1.03316	0.941939	0.897829	0.892464	+		630	73.4296	7.06396	0.867217	0.00149569
A0A4X1VHD2	Protein kinase C OS=Sus scrofa OX=9823 GN=PRKCD PE=3 SV=1 - [A0A4X1VHD2_PIG]	86.845	5.49	16	1	3	3	1.12408	1.18548	1.07182	0.803698	0.808304	0.705944	+		637	72.8547	7.82568	0.685503	0.00163273
A0A5G2RH57	SWI/SNF related, matrix associated, actin dependent regulator of chromatin, subfamily a, member 4 OS=Sus scrofa OX=9823 GN=SMARCA4 PE=1 SV=1 - [A0A5G2RH57_PIG]	86.7408	4.44	20	5	6	8	1.04062	1.00621	1.03406	0.941026	0.961449	0.933948	+		1575	177.363	8.85107	0.920652	0.00368435
A0A480Q0J3	Transcription factor p65 isoform 1 OS=Sus scrofa OX=9823 PE=4 SV=1 - [A0A480Q0J3_PIG]	86.65	13.53	6	3	3	3	1.02865	0.98127	1.039	0.984515	1.00511	0.950238	+		303	34.7525	8.89502	0.964233	0.203165
A0A4X1SQW1	Peptidylprolyl isomerase OS=Sus scrofa OX=9823 GN=FKBP9 PE=4 SV=1 - [A0A4X1SQW1_PIG]	86.63	5.83	3	3	3	5	0.916938	0.953339	0.966905	1.06677	1.08583	1.09789	+		463	51.2435	4.99561	1.14567	0.00139255
A0A286ZJ25	28S ribosomal protein S7, mitochondrial OS=Sus scrofa OX=9823 GN=MRPS7 PE=1 SV=1 - [A0A286ZJ25_PIG]	86.575	25.21	3	6	7	9	0.891691	0.925831	0.901296	1.15039	1.14335	1.14179	+		242	28.0807	9.92041	1.26361	2.21318e-05
I3LJ45	WD repeat domain 73 OS=Sus scrofa OX=9823 GN=WDR73 PE=4 SV=3 - [I3LJ45_PIG]	86.56	4.17	7	2	2	4	1.01233	1.03565	0.986003	0.899849	0.927116	0.979055	+		360	39.1378	5.96045	0.924862	0.0496501
A0A4X1TIT0	RAS related 2 OS=Sus scrofa OX=9823 GN=RRAS2 PE=4 SV=1 - [A0A4X1TIT0_PIG]	86.5306	28.57	4	5	5	6	1.0029	0.927609	0.984226	1.01955	1.06695	1.05034	+		168	19.6968	5.49072	1.0762	0.0494174
A0A4X1UVU8	Uncharacterized protein OS=Sus scrofa OX=9823 GN=MRPL38 PE=4 SV=1 - [A0A4X1UVU8_PIG]	86.5291	13.87	3	4	4	8	0.948128	0.890936	0.947512	1.16798	1.12178	1.09935	+		346	40.8485	7.41553	1.21623	0.00192322
A0A480N3Q5	tRNA (Adenine(58)-N(1))-methyltransferase, mitochondrial isoform X1 OS=Sus scrofa OX=9823 PE=4 SV=1 - [A0A480N3Q5_PIG]	86.416	3.88	3	1	1	2	0.660834	1.0699	0.602405	1.29052	1.51265	1.31831	+		361	40.6876	8.70459	1.7665	0.0215573
F1RJV1	Kinesin-like protein OS=Sus scrofa OX=9823 GN=KIF3A PE=1 SV=4 - [F1RJV1_PIG]	86.36	7.51	17	4	5	7	1.09891	1.09442	1.05742	0.821639	0.835485	0.806961	+		666	76.3463	7.54736	0.758004	7.177e-05
I3LS26	Prosaposin OS=Sus scrofa OX=9823 GN=PSAP PE=1 SV=2 - [I3LS26_PIG]	86.348	6.68	17	3	3	4	1.04096	1.06085	1.03312	0.789661	0.962922	0.836926	+		449	50.0657	4.88135	0.826017	0.0255355
A0A4X1T259	Annexin OS=Sus scrofa OX=9823 GN=ANXA13 PE=3 SV=1 - [A0A4X1T259_PIG]	86.2795	16.03	6	4	4	5	0.950249	0.953401	1.00373	1.08059	1.08922	1.06267	+		312	34.9361	5.71924	1.11182	0.0046791
A1DWM3	Major facilitator superfamily domain-containing protein 6 OS=Sus scrofa OX=9823 GN=MFSD6 PE=2 SV=1 - [MFSD6_PIG]	86.2652	5.39	1	2	2	2	0.955217	0.889778	0.869077	1.19083	1.18019	1.15287	+		798	88.3328	5.52881	1.29838	0.000676047
A0A480V2F3	Serine/threonine-protein phosphatase 2A 56 kDa regulatory subunit OS=Sus scrofa OX=9823 PE=3 SV=1 - [A0A480V2F3_PIG]	86.2637	8.48	10	3	4	6	0.927362	0.957634	1.03258	1.15285	1.0305	1.06749	+		460	53.1367	8.08936	1.11422	0.0810443
A0A4X1UKH4	Uncharacterized protein OS=Sus scrofa OX=9823 GN=ABCF2 PE=4 SV=1 - [A0A4X1UKH4_PIG]	86.1507	13.44	2	6	6	10	1.03638	0.987035	1.05602	0.964951	0.977768	0.958175	+		625	71.3897	7.23975	0.942021	0.0491734
F1S8G6	Small glutamine rich tetratricopeptide repeat containing alpha OS=Sus scrofa OX=9823 GN=SGTA PE=4 SV=2 - [F1S8G6_PIG]	86.0913	13.78	6	4	4	6	1.05622	1.04191	1.02944	0.943169	0.867881	0.901456	+		283	31.2483	4.91943	0.86729	0.00391401
I3LMK2	Trefoil factor 2 OS=Sus scrofa OX=9823 GN=TFF2 PE=4 SV=2 - [I3LMK2_PIG]	85.9641	9.7	1	1	1	3	1.25872	1.35912	1.20077	0.479259	0.472086	0.546381	+	+	165	17.9994	7.28369	0.392218	0.00011847
A0A4X1TNR9	Uncharacterized protein OS=Sus scrofa OX=9823 GN=WDR75 PE=4 SV=1 - [A0A4X1TNR9_PIG]	85.8849	2.89	1	2	2	3	1.03948	1.05328	1.04453	0.901343	0.873751	0.976282	+		831	94.3574	5.71924	0.876993	0.0141052
A0A4X1TY52	Electron transfer flavoprotein-ubiquinone oxidoreductase OS=Sus scrofa OX=9823 GN=ETFDH PE=4 SV=1 - [A0A4X1TY52_PIG]	85.83	9.82	14	5	5	8	0.907987	0.884082	0.847473	1.29489	1.19009	1.14245	+		570	62.8819	6.80029	1.37426	0.00242734
A0A4X1VTV3	Uncharacterized protein OS=Sus scrofa OX=9823 GN=CEP192 PE=4 SV=1 - [A0A4X1VTV3_PIG]	85.8229	1.75	9	5	5	8	0.842391	0.937385	0.868915	1.14199	1.24347	1.18727	+		2860	312.121	6.11279	1.34887	0.00164539
A0A287A384	Ribosome assembly factor mrt4 OS=Sus scrofa OX=9823 GN=MRTO4 PE=3 SV=1 - [A0A287A384_PIG]	85.78	18.67	5	5	5	9	0.994929	1.05557	0.996597	0.975056	0.980842	0.951396	+		241	27.867	6.40479	0.95412	0.100236
A0A5S6G079	Adenylate kinase isoenzyme 1 OS=Sus scrofa OX=9823 GN=AK1 PE=4 SV=1 - [A0A5S6G079_PIG]	85.78	9.84	16	2	2	4	0.561557	0.526096	0.592942	1.87904	1.77164	1.88494	+	+	193	21.4963	8.60205	3.29384	6.53119e-06
A0A4X1SUN6	AlkB homolog 5, RNA demethylase OS=Sus scrofa OX=9823 GN=ALKBH5 PE=4 SV=1 - [A0A4X1SUN6_PIG]	85.69	4.9	3	1	1	1	1.17419	1.13252	1.23598	0.692349	0.61618	0.70726	+		367	40.8419	9.01221	0.568999	0.000247108
F1RUU2	Mitochondrial ribosomal protein S10 OS=Sus scrofa OX=9823 GN=MRPS10 PE=1 SV=4 - [F1RUU2_PIG]	85.6411	22.5	3	3	3	5	0.875091	0.940418	0.900872	1.18503	1.14214	1.14784	+		200	23.0531	9.17334	1.27928	0.000407273
A0A4X1SVK7	TERF2 interacting protein OS=Sus scrofa OX=9823 GN=TERF2IP PE=4 SV=1 - [A0A4X1SVK7_PIG]	85.6094	11.97	4	5	5	6	1.01573	1.00271	1.0005	0.941774	1.04324	0.993161	+		401	44.3159	4.76709	0.986496	0.670767
F1S588	Mitochondrial import inner membrane translocase subunit Tim29 OS=Sus scrofa OX=9823 GN=TIMM29 PE=4 SV=2 - [F1S588_PIG]	85.4982	11.34	1	2	2	3	0.704021	0.689984	0.695071	1.53437	1.45966	1.65986	+	+	291	32.2536	8.17725	2.22773	0.000127986
A0A287BQW1	Methionine aminopeptidase OS=Sus scrofa OX=9823 GN=METAP1 PE=3 SV=2 - [A0A287BQW1_PIG]	85.45	8.17	3	2	2	4	0.955973	0.990171	0.972209	1.02552	1.116	1.00269	+		367	41.2862	6.85889	1.07739	0.104525
A0A4X1U4Z8	Uncharacterized protein OS=Sus scrofa OX=9823 GN=CWF19L1 PE=4 SV=1 - [A0A4X1U4Z8_PIG]	85.4332	9.78	2	3	3	4	1.02007	1.02746	1.00545	0.98168	0.910644	1.03295	+		491	55.5104	7.78174	0.958168	0.303009
C9EF58	Prostaglandin-endoperoxide synthase-1 (Fragment) OS=Sus scrofa OX=9823 GN=PGHS-1 PE=4 SV=1 - [C9EF58_PIG]	85.3691	5.98	4	2	2	2	0.956767	0.839635	0.923814	1.22205	1.18363	1.12763	+		569	65.4321	7.6792	1.29891	0.00363245
F1RT67	Golgi-resident adenosine 3',5'-bisphosphate 3'-phosphatase OS=Sus scrofa OX=9823 GN=IMPAD1 PE=3 SV=1 - [IMPA3_PIG]	85.2872	12.26	1	5	5	10	0.909422	0.899905	0.874366	1.19621	1.18126	1.15989	+		359	38.644	6.62451	1.31809	4.37425e-05
A0A480S4Z8	Cytochrome b-c1 complex subunit 6, mitochondrial isoform 2 OS=Sus scrofa OX=9823 PE=4 SV=1 - [A0A480S4Z8_PIG]	85.2838	18.82	4	2	2	8	0.84677	0.844995	0.868516	1.30398	1.3091	1.21308	+		85	9.89283	5.18604	1.49443	0.000193214
A0A4X1W7D9	tRNA (guanine(37)-N1)-methyltransferase OS=Sus scrofa OX=9823 GN=TRMT5 PE=3 SV=1 - [A0A4X1W7D9_PIG]	85.2439	10.02	5	4	4	7	1.0271	1.06235	1.04574	0.905845	0.924639	0.969853	+		499	56.9775	8.35303	0.893195	0.00661031
A0A4X1SN04	PCI domain-containing protein OS=Sus scrofa OX=9823 GN=COPS2 PE=4 SV=1 - [A0A4X1SN04_PIG]	85.2071	12.19	5	5	5	11	0.990528	0.959843	1.01495	0.967368	1.00168	0.980829	+		443	51.7017	8.23584	0.994793	0.797905
A0A480U2S4	Putative rRNA-processing protein EBP2 OS=Sus scrofa OX=9823 PE=4 SV=1 - [A0A480U2S4_PIG]	85.2	14.66	7	4	4	8	1.05875	1.02657	1.04562	0.929113	0.896105	0.925432	+		307	34.7863	10.1548	0.878535	0.00082698
A0A480MR36	Speckle targeted PIP5K1A-regulated poly(A) polymerase OS=Sus scrofa OX=9823 PE=4 SV=1 - [A0A480MR36_PIG]	85.17	3.76	10	1	1	1	1.0231	0.986974	1.07513	1.00973	0.96199	0.900385	+		505	54.4105	7.41553	0.930929	0.155858
A0A4X1UX04	Uncharacterized protein OS=Sus scrofa OX=9823 GN=FCHSD2 PE=4 SV=1 - [A0A4X1UX04_PIG]	85.1	2.39	12	1	1	1	1.05736	1.1186	1.04089	0.860058	0.87857	0.883872	+		669	76.3653	5.43994	0.815236	0.00131471
A0A4X1U6H8	Lysyl oxidase like 4 OS=Sus scrofa OX=9823 GN=LOXL4 PE=4 SV=1 - [A0A4X1U6H8_PIG]	85.048	3.14	3	1	1	2	0.996068	1.03507	1.02959	0.926613	1.02945	0.951962	+		732	81.2296	7.50342	0.950108	0.200526
A0A286ZPH3	N-glycanase 1 OS=Sus scrofa OX=9823 GN=NGLY1 PE=1 SV=1 - [A0A286ZPH3_PIG]	84.9503	5.02	11	3	3	4	1.1072	1.13386	1.03136	0.841533	0.844096	0.796426	+		558	63.9454	7.6792	0.758477	0.00155932
A0A4X1UKV3	Ras-related protein Rab-14 OS=Sus scrofa OX=9823 GN=RAB14 PE=4 SV=1 - [A0A4X1UKV3_PIG]	84.8868	15.35	3	3	3	4	0.936433	0.82162	0.983895	1.15059	1.11802	1.17324	+		215	23.8819	6.21436	1.25526	0.0100642
A0A4X1SK15	40S ribosomal protein S29 OS=Sus scrofa OX=9823 GN=RPS29 PE=4 SV=1 - [A0A4X1SK15_PIG]	84.8333	33.93	8	3	3	6	1.03334	1.04129	1.03932	0.860682	1.03795	0.976374	+		56	6.6723	10.1255	0.923267	0.200481
Q75QW1	Epithelial cell adhesion molecule OS=Sus scrofa OX=9823 GN=TACSTD1 PE=2 SV=1 - [EPCAM_PIG]	84.8145	14.33	4	5	5	9	1.07259	1.0232	1.02674	0.872317	0.90492	0.902377	+		314	34.8107	6.06201	0.858157	0.00149123
A0A4X1W2W5	NSF attachment protein alpha OS=Sus scrofa OX=9823 PE=4 SV=1 - [A0A4X1W2W5_PIG]	84.7864	16.18	6	3	3	3	0.91152	0.983849	1.0155	1.00942	1.03638	1.14457	+		272	30.4969	5.31299	1.09602	0.144699
A0A480H857	Solute carrier family 35 member F6 OS=Sus scrofa OX=9823 PE=3 SV=1 - [A0A480H857_PIG]	84.759	3.23	5	1	1	4	0.908442	0.851251	0.891714	1.3072	1.17095	1.25452	+		371	40.1552	7.26904	1.40781	0.00112287
A0A4X1TQC6	Uncharacterized protein OS=Sus scrofa OX=9823 PE=4 SV=1 - [A0A4X1TQC6_PIG]	84.74	0.44	4	1	1	1	1.19358	1.11253	1.07584	0.831889	0.733353	0.753946	+		2962	314.115	5.61768	0.685754	0.00152186
F1RKD1	RNA binding motif protein 19 OS=Sus scrofa OX=9823 GN=RBM19 PE=4 SV=3 - [F1RKD1_PIG]	84.658	6.6	3	6	6	6	1.07038	1.05469	0.980734	0.952296	0.95254	0.926791	+		940	105.142	6.26514	0.911723	0.0342145
A0A4X1T911	Uncharacterized protein OS=Sus scrofa OX=9823 GN=ZW10 PE=4 SV=1 - [A0A4X1T911_PIG]	84.6438	4.47	8	3	3	7	0.988663	0.972958	0.974515	1.05107	1.00325	1.02496	+		627	71.1837	6.17627	1.04876	0.0314793
A0A287AUZ3	Calcium binding protein 39 OS=Sus scrofa OX=9823 GN=CAB39 PE=1 SV=1 - [A0A287AUZ3_PIG]	84.61	16.56	7	5	5	11	1.03951	1.02828	1.06768	0.936477	0.93166	0.923818	+		320	37.5034	6.88818	0.890443	0.00073771
A0A4X1T5X9	Ubiquitin carboxyl-terminal hydrolase OS=Sus scrofa OX=9823 GN=USP10 PE=3 SV=1 - [A0A4X1T5X9_PIG]	84.6081	8.39	9	5	5	5	0.983179	1.03839	0.952691	1.10316	1.00925	1.00608	+		799	86.0075	5.24951	1.0485	0.301208
A0A4X1U2F8	Histone deacetylase complex subunit SAP18 OS=Sus scrofa OX=9823 GN=SAP18 PE=3 SV=1 - [A0A4X1U2F8_PIG]	84.6021	14.38	2	2	2	8	1.0203	1.00179	0.997122	1.04296	0.980834	0.955405	+		153	17.568	9.34912	0.986747	0.646603
A0A286ZV49	Muscleblind like splicing regulator 1 OS=Sus scrofa OX=9823 GN=MBNL1 PE=4 SV=1 - [A0A286ZV49_PIG]	84.4933	11.58	33	5	5	7	1.11467	1.15969	1.12043	0.780703	0.745736	0.739933	+		406	44.0348	8.63135	0.667604	3.86628e-05
A0A5G2QE74	Ras-related protein Rab-11A OS=Sus scrofa OX=9823 GN=RAB11A PE=1 SV=1 - [A0A5G2QE74_PIG]	84.4041	20	11	3	3	5	0.872505	0.858568	0.889929	1.23674	1.30547	1.2502	+		215	24.2764	6.56592	1.44693	6.93889e-05
A0A287AJM2	RB binding protein 8, endonuclease OS=Sus scrofa OX=9823 GN=RBBP8 PE=4 SV=1 - [A0A287AJM2_PIG]	84.363	4.42	6	3	3	3	1.05403	1.03933	1.05742	0.953513	0.899819	0.822634	+		860	97.5045	6.23975	0.849303	0.0145771
A0A480JLE4	Heparin cofactor 2 OS=Sus scrofa OX=9823 PE=3 SV=1 - [A0A480JLE4_PIG]	84.3034	3.04	4	1	1	3	0.863356	0.764152	0.863817	1.21615	1.42038	1.40812	+		395	44.7347	6.7124	1.6235	0.00219231
A0A4X1W6D1	Uncharacterized protein OS=Sus scrofa OX=9823 GN=MTHFD2 PE=3 SV=1 - [A0A4X1W6D1_PIG]	84.14	8.86	5	3	3	4	1.01124	0.974626	0.947855	1.11192	1.05707	1.01294	+		350	37.8251	8.70459	1.08461	0.0717986
A4UTN8	Aurora kinase A OS=Sus scrofa OX=9823 GN=Aurka PE=2 SV=1 - [A4UTN8_PIG]	84.0033	5.99	6	2	2	3	1.06647	1.06564	1.05818	0.90554	0.882634	0.905524	+		401	45.3316	9.42236	0.844344	3.34484e-05
A0A287BGJ9	ATP-dependent DNA helicase OS=Sus scrofa OX=9823 GN=RECQL PE=3 SV=1 - [A0A287BGJ9_PIG]	83.99	8.63	3	4	4	5	0.920466	0.878082	0.902804	1.12948	1.20692	1.12661	+		649	73.8294	8.25049	1.28195	0.000942866
A0A4X1UR69	Transmembrane p24 trafficking protein 3 OS=Sus scrofa OX=9823 PE=3 SV=1 - [A0A4X1UR69_PIG]	83.9158	8.8	3	2	2	5	0.880374	0.88301	0.887178	1.18465	1.22042	1.25418	+		216	24.5842	5.94775	1.38055	7.58858e-05
A0A4X1U4W6	Eukaryotic translation initiation factor 3 subunit D OS=Sus scrofa OX=9823 GN=EIF3D PE=3 SV=1 - [A0A4X1U4W6_PIG]	83.9041	8.21	4	6	6	9	0.979381	0.963037	1.03522	0.999376	1.00374	0.975788	+		548	63.9204	6.04932	1.00043	0.98652
A0A5G2QPA7	X-ray repair cross complementing 6 OS=Sus scrofa OX=9823 GN=XRCC6 PE=1 SV=1 - [A0A5G2QPA7_PIG]	83.852	7.37	7	3	3	3	1.10179	1.09714	1.04407	0.823348	0.875233	0.788495	+		556	63.7155	9.18799	0.766905	0.00128769
P79319	Cytochrome C oxidase polypeptide VB (Fragment) OS=Sus scrofa OX=9823 PE=2 SV=1 - [P79319_PIG]	83.7982	36	2	4	4	10	0.964673	0.987127	0.950725	1.11456	1.11841	0.990072	+		75	8.32619	8.20654	1.11043	0.0698413
A0A480TX95	Zinc finger protein ZPR1 isoform 1 OS=Sus scrofa OX=9823 PE=4 SV=1 - [A0A480TX95_PIG]	83.74	16.72	4	4	4	10	1.08911	1.04906	1.0739	0.896359	0.877398	0.85286	+		305	33.8498	5.13525	0.817731	0.00034163
A0A4X1V6B6	Uncharacterized protein OS=Sus scrofa OX=9823 GN=TRNT1 PE=3 SV=1 - [A0A4X1V6B6_PIG]	83.729	9.32	2	4	4	6	0.948986	1.02696	0.926989	1.05411	1.05959	1.07033	+		429	49.3586	7.75244	1.09683	0.0379576
A0A4X1VLA2	Uncharacterized protein OS=Sus scrofa OX=9823 GN=NDUFA7 PE=4 SV=1 - [A0A4X1VLA2_PIG]	83.4976	38.05	1	6	6	9	0.885474	0.902558	0.900847	1.23667	1.20486	1.14248	+		113	12.6207	10.1108	1.3329	0.000450924
B0KYV5	LIM domain and actin-binding protein 1 OS=Sus scrofa OX=9823 GN=LIMA1 PE=2 SV=1 - [LIMA1_PIG]	83.46	12.57	7	9	9	11	0.944337	0.974664	0.963119	1.04064	1.08636	1.00089	+		756	83.9388	6.7417	1.08527	0.035394
A0A480V1S6	Serine/threonine-protein kinase WNK1 isoform X18 OS=Sus scrofa OX=9823 PE=4 SV=1 - [A0A480V1S6_PIG]	83.3683	1.74	35	4	4	5	0.907428	1.07499	0.949495	0.899367	0.816955	0.902195	+		2127	223.798	6.3667	0.893109	0.143789
A0A286ZSN6	Uncharacterized protein OS=Sus scrofa OX=9823 GN=LOC100622780 PE=1 SV=2 - [A0A286ZSN6_PIG]	83.3529	11.14	8	1	5	8	1.16506	1.17561	1.16852	0.658531	0.690802	0.728355	+		691	74.9965	7.97217	0.592069	1.98538e-05
A0A287AH85	Adenylate kinase 2, mitochondrial OS=Sus scrofa OX=9823 GN=AK2 PE=1 SV=1 - [A0A287AH85_PIG]	83.3168	17.09	9	3	3	5	0.867368	0.865774	0.926117	1.22085	1.12368	1.27294	+		234	25.6243	7.03467	1.36033	0.00265513
A0A480K625	Plastin-1 OS=Sus scrofa OX=9823 PE=4 SV=1 - [A0A480K625_PIG]	83.2625	6.19	4	3	4	11	1.04179	1.02559	0.998107	0.994899	0.903298	0.970454	+		630	70.6035	5.24951	0.935789	0.0955879
A0A287ANA6	Mitochondrial calcium uptake 1 OS=Sus scrofa OX=9823 GN=MICU1 PE=4 SV=1 - [A0A287ANA6_PIG]	83.2573	8.02	5	5	5	10	0.945781	0.952149	0.915909	1.15754	1.12598	1.12188	+		449	51.265	8.88037	1.21023	0.000241023
A0A287AD92	GrpE protein homolog OS=Sus scrofa OX=9823 GN=GRPEL1 PE=1 SV=2 - [A0A287AD92_PIG]	83.2104	25.46	3	5	5	9	0.916601	0.924712	0.905225	1.18234	1.15233	1.12297	+		216	24.2738	7.88428	1.25891	0.000193986
A0A4X1V7Y5	Histone deacetylase OS=Sus scrofa OX=9823 GN=HDAC2 PE=3 SV=1 - [A0A4X1V7Y5_PIG]	83.1467	13.52	5	4	6	12	0.961043	0.934429	0.967401	1.1177	1.05367	1.10113	+		488	55.2688	5.90967	1.14308	0.00325001
A0A5G2QXX9	DnaJ heat shock protein family (Hsp40) member C8 OS=Sus scrofa OX=9823 GN=DNAJC8 PE=1 SV=1 - [A0A5G2QXX9_PIG]	83.1341	11.39	4	2	2	8	1.05428	1.03914	1.03224	0.929187	0.895847	0.896033	+		237	28.3399	9.42236	0.870559	0.000466238
A0A4X1SFV2	DNA_MISMATCH_REPAIR_2 domain-containing protein OS=Sus scrofa OX=9823 GN=MSH2 PE=3 SV=1 - [A0A4X1SFV2_PIG]	83.0998	5.35	6	3	3	7	0.902636	0.894305	0.94593	1.15245	1.19271	1.16383	+		822	91.7198	5.60498	1.27931	0.000216392
A0A4X1TVE1	Kinesin-like protein OS=Sus scrofa OX=9823 GN=KIF22 PE=3 SV=1 - [A0A4X1TVE1_PIG]	82.9924	7.24	6	4	4	5	1.07926	1.05425	1.10385	0.850927	0.831969	0.876643	+		663	73.3939	9.48096	0.790627	0.000304697
A0A4X1TT43	Pseudouridine synthase 7 like OS=Sus scrofa OX=9823 GN=PUS7L PE=4 SV=1 - [A0A4X1TT43_PIG]	82.9709	6.36	3	4	4	5	1.04034	1.03287	1.02772	0.895908	0.899315	0.910717	+		676	77.3326	7.00537	0.87262	2.21012e-05
A0A4X1UWW6	DnaJ heat shock protein family (Hsp40) member C3 OS=Sus scrofa OX=9823 GN=DNAJC3 PE=4 SV=1 - [A0A4X1UWW6_PIG]	82.9146	14.53	9	5	6	10	0.972681	0.944522	0.958709	1.11201	1.09654	1.07312	+		468	53.9343	5.87158	1.14109	0.000628519
A0A5G2QFP8	60S ribosomal protein L22 OS=Sus scrofa OX=9823 GN=RPL22 PE=1 SV=1 - [A0A5G2QFP8_PIG]	82.91	10.4	3	2	2	3	1.03518	0.879118	0.842643	1.36146	1.09039	1.0753	+		125	14.4226	9.18799	1.27937	0.0801588
Q9GJV4	Four and a half LIM domains 1 protein, isoform C OS=Sus scrofa OX=9823 GN=fhl1C PE=2 SV=1 - [Q9GJV4_PIG]	82.9004	13.18	12	4	4	10	0.987916	1.01667	0.951289	1.02182	1.01485	0.97173	+		296	33.6436	8.41162	1.01777	0.515338
F1SBF8	Phosphoinositide-3-kinase adaptor protein 1 OS=Sus scrofa OX=9823 GN=PIK3AP1 PE=4 SV=4 - [F1SBF8_PIG]	82.8899	5.42	6	3	3	4	1.11743	1.05161	1.129	0.802095	0.823205	0.819855	+		627	70.481	5.52881	0.741395	0.000339654
I3LAJ6	RAS like proto-oncogene A OS=Sus scrofa OX=9823 GN=RALA PE=1 SV=1 - [I3LAJ6_PIG]	82.8733	11.65	1	2	2	3	0.99023	1.00627	0.981223	0.998802	0.981397	1.03416	+		206	23.507	7.10791	1.0123	0.516036
A0A4X1TJP3	Serine/threonine-protein phosphatase 2A 56 kDa regulatory subunit OS=Sus scrofa OX=9823 PE=3 SV=1 - [A0A4X1TJP3_PIG]	82.85	5.36	20	2	3	6	1.01863	0.993078	1.02529	1.00204	0.992258	1.00065	+		429	50.228	5.68115	0.986153	0.24447
A0A4X1U4B4	Uncharacterized protein OS=Sus scrofa OX=9823 GN=YTHDC2 PE=4 SV=1 - [A0A4X1U4B4_PIG]	82.8235	2.81	6	3	3	3	0.969047	1.065	1.00815	0.984556	0.868729	1.09017	+		1386	155.906	8.30908	0.967543	0.661611
F1SGN4	Importin 4 OS=Sus scrofa OX=9823 GN=IPO4 PE=4 SV=3 - [F1SGN4_PIG]	82.7884	4.09	3	4	4	7	1.0141	0.986223	1.09682	0.907464	0.965194	0.959258	+		1076	117.61	5.0083	0.914364	0.0802026
A0A4X1SGM4	Neuron navigator 1 OS=Sus scrofa OX=9823 GN=NAV1 PE=4 SV=1 - [A0A4X1SGM4_PIG]	82.6748	3.63	15	4	4	4	1.04448	1.02713	1.07016	0.915202	0.965112	0.895811	+		1874	201.058	8.07471	0.883617	0.00722679
A0A4X1W1X1	WD_REPEATS_REGION domain-containing protein OS=Sus scrofa OX=9823 GN=GRWD1 PE=4 SV=1 - [A0A4X1W1X1_PIG]	82.67	6.29	1	1	1	1	1.18125	1.47404	1.08193	0.620516	0.35076	0.669563	+	+	445	49.2201	4.98291	0.439053	0.0104849
A0A480INI7	Proline-rich protein PRCC OS=Sus scrofa OX=9823 PE=4 SV=1 - [A0A480INI7_PIG]	82.4867	9.39	6	4	4	4	1.09248	1.08893	1.12048	0.859335	0.814391	0.805256	+		479	50.4974	4.97021	0.750776	0.000147191
A0A481D4R9	Mitochondrial-processing peptidase subunit alpha isoform 1 OS=Sus scrofa OX=9823 PE=3 SV=1 - [A0A481D4R9_PIG]	82.4373	7.62	10	4	4	6	0.871773	0.919427	0.858894	1.27053	1.14678	1.1272	+		499	55.172	7.25439	1.3375	0.00355236
A0A286ZIS0	GDP-mannose 4,6-dehydratase OS=Sus scrofa OX=9823 GN=GMDS PE=1 SV=2 - [A0A286ZIS0_PIG]	82.2896	8.91	8	3	3	6	1.08556	1.08718	1.04862	0.869928	0.913727	0.836222	+		348	38.9278	9.12939	0.813284	0.00146275
A0A4X1V3B6	Uncharacterized protein OS=Sus scrofa OX=9823 GN=TIPRL PE=4 SV=1 - [A0A4X1V3B6_PIG]	82.1849	11.86	6	3	3	5	1.06555	1.11237	1.06786	0.873058	0.880392	0.853427	+		177	20.0749	5.87158	0.803159	0.000246279
A0A4X1UTZ0	Uncharacterized protein OS=Sus scrofa OX=9823 GN=MLF2 PE=4 SV=1 - [A0A4X1UTZ0_PIG]	82.1372	13.36	5	3	3	3	0.839966	0.857547	0.846473	0.94944	1.01856	1.52023	+		247	28.0471	6.97607	1.37117	0.155144
D3K5N7	ELAV-like protein OS=Sus scrofa OX=9823 GN=ELAVL1 PE=1 SV=1 - [D3K5N7_PIG]	82.1233	3.37	1	1	1	3	1.09965	1.11477	1.09165	0.808834	0.816715	0.831594	+		326	36.1121	8.88037	0.743221	7.60298e-06
A0A287ANT5	SP110 nuclear body protein OS=Sus scrofa OX=9823 GN=SP110 PE=4 SV=2 - [A0A287ANT5_PIG]	81.8	4.18	10	2	2	5	1.15946	1.07796	1.15485	0.774223	0.737497	0.807339	+		574	64.4458	8.49951	0.68363	0.000423115
F1SKQ3	Rab9 effector protein with kelch motifs OS=Sus scrofa OX=9823 GN=RABEPK PE=1 SV=2 - [F1SKQ3_PIG]	81.7367	7.21	3	2	2	4	1.01241	0.988302	0.992908	0.979202	1.06252	0.992702	+		319	34.8188	6.21436	1.01363	0.639179
A0A480PVV9	28S ribosomal protein S11, mitochondrial isoform d (Fragment) OS=Sus scrofa OX=9823 PE=3 SV=1 - [A0A480PVV9_PIG]	81.73	12.06	3	1	1	3	0.904003	0.933367	0.933697	1.18154	1.13934	1.18055	+		141	14.8271	11.6343	1.26357	0.000139259
A0A4X1SLA7	Immunoglobulin mu DNA binding protein 2 OS=Sus scrofa OX=9823 GN=IGHMBP2 PE=4 SV=1 - [A0A4X1SLA7_PIG]	81.7114	3.28	1	1	2	2	1.10612	0.938534	0.997882	0.996198	0.889607	1.0659	+		946	102.707	8.5874	0.970146	0.691555
A0A4X1TDE1	J domain-containing protein OS=Sus scrofa OX=9823 GN=DNAJC5 PE=4 SV=1 - [A0A4X1TDE1_PIG]	81.67	23.95	3	4	4	5	0.969973	0.945227	0.840447	1.22003	1.16389	1.20247	+		167	18.8028	5.59229	1.30147	0.00299702
Q9N1F5	Glutathione S-transferase omega-1 OS=Sus scrofa OX=9823 GN=GSTO1 PE=1 SV=2 - [GSTO1_PIG]	81.64	21.16	5	4	4	4	1.01105	1.04215	1.03893	0.860841	0.950002	0.954553	+		241	27.4011	7.23975	0.894334	0.0273626
A0A480ZXX5	U3 small nucleolar ribonucleoprotein IMP4 isoform X2 OS=Sus scrofa OX=9823 PE=4 SV=1 - [A0A480ZXX5_PIG]	81.5833	11.16	5	3	3	4	0.907606	0.955437	0.942965	0.967765	0.992381	1.02417	+		215	23.3308	9.78857	1.06355	0.0520958
A0A0B8RVN5	5'-nucleotidase domain containing 2 OS=Sus scrofa domesticus OX=9825 GN=NT5DC2 PE=4 SV=1 - [A0A0B8RVN5_PIG]	81.4532	11.52	4	6	6	8	0.879032	0.890917	0.879875	1.22583	1.28877	1.18449	+		486	57.1459	7.04932	1.39597	0.000332486
F1S2Q4	NIMA related kinase 9 OS=Sus scrofa OX=9823 GN=NEK9 PE=4 SV=4 - [F1S2Q4_PIG]	81.4179	3.28	4	3	3	4	1.02532	1.07292	1.04857	0.937477	0.908909	0.926083	+		975	106.861	5.92236	0.881042	0.00147735
A0A480VPR0	Mitotic spindle-associated MMXD complex subunit MIP18 OS=Sus scrofa OX=9823 PE=4 SV=1 - [A0A480VPR0_PIG]	81.3703	18.03	4	1	1	2	1.00883	0.968342	1.05612	0.98375	0.991991	0.985388	+		122	13.1688	4.70361	0.976209	0.398743
P0C8B5	EKC/KEOPS complex subunit GON7 OS=Sus scrofa OX=9823 GN=GON7 PE=3 SV=1 - [GON7_PIG]	81.2897	21	1	1	1	2	0.899717	0.942339	0.86844	1.08922	1.15111	1.25481	+		100	10.7681	4.41162	1.28948	0.00776255
A0A4X1U1M8	Uncharacterized protein OS=Sus scrofa OX=9823 GN=RAB7A PE=4 SV=1 - [A0A4X1U1M8_PIG]	81.23	23.88	8	3	3	4	0.953774	0.889591	0.960138	1.15201	1.0802	1.15756	+		134	15.1788	8.79248	1.20912	0.00434515
F1SR90	Selenoprotein S OS=Sus scrofa OX=9823 GN=SELENOS PE=2 SV=2 - [SELS_PIG]	81.2018	22.63	1	3	3	4	0.98303	0.956709	1.01303	0.982542	1.05091	1.00695	+		190	21.267	9.59814	1.02968	0.320564
A0A5G2RE37	U6 snRNA-associated Sm-like protein LSm4 OS=Sus scrofa OX=9823 GN=LSM4 PE=3 SV=1 - [A0A5G2RE37_PIG]	81.1824	6.19	2	1	1	4	0.835403	0.840331	0.8563	1.21965	1.20224	1.2913	+		194	21.0534	8.30908	1.46649	0.000147838
A0A5G2QR95	60S ribosomal protein L18 OS=Sus scrofa OX=9823 GN=RPL18 PE=1 SV=1 - [A0A5G2QR95_PIG]	81.13	15.79	11	2	2	4	1.1055	1.10993	1.181	0.749428	0.754772	0.735395	+		133	15.5727	11.7808	0.659396	0.000105312
A0A4X1UBI3	ANK_REP_REGION domain-containing protein OS=Sus scrofa OX=9823 GN=ANKZF1 PE=4 SV=1 - [A0A4X1UBI3_PIG]	81.11	5.62	5	3	3	3	1.00925	1.10084	1.02851	0.794274	0.921394	0.887139	+		676	75.9869	8.80713	0.829289	0.0192509
Q9GK24	Karyopherin alpha 2 (Fragment) OS=Sus scrofa OX=9823 GN=Kpna2 PE=2 SV=2 - [Q9GK24_PIG]	81.0996	15	4	3	3	5	1.0298	1.01135	1.01656	0.986022	1.01497	0.963309	+		240	26.3027	9.42236	0.969453	0.122283
A0A4X1UTH4	Uncharacterized protein OS=Sus scrofa OX=9823 GN=RPAP1 PE=4 SV=1 - [A0A4X1UTH4_PIG]	81.06	3.07	12	2	2	2	0.948071	0.926273	0.933197	1.06843	1.0816	1.2276	+		1074	117.012	6.32861	1.20306	0.0208975
A0A287A4B8	Regulation of nuclear pre-mRNA domain containing 2 OS=Sus scrofa OX=9823 GN=RPRD2 PE=4 SV=2 - [A0A287A4B8_PIG]	81.0075	4.95	6	4	4	4	0.957945	1.09705	0.952973	0.956828	0.976907	1.05351	+		1353	144.203	6.97607	0.99311	0.907205
A0A4X1WCQ1	5'-AMP-activated protein kinase subunit gamma-1 OS=Sus scrofa OX=9823 GN=PRKAG1 PE=4 SV=1 - [A0A4X1WCQ1_PIG]	80.99	6.09	6	2	2	3	1.038	1.00106	1.05323	0.913171	0.88656	0.960066	+		279	31.7571	8.32373	0.892479	0.0138712
A0A4X1SXE6	Uncharacterized protein OS=Sus scrofa OX=9823 GN=ZC3H14 PE=4 SV=1 - [A0A4X1SXE6_PIG]	80.914	9.62	11	5	5	9	1.02017	1.01371	0.989149	0.947227	0.982315	0.937511	+		676	75.9406	7.23975	0.948402	0.0349016
A0A480KRY3	Gem-associated protein 4 isoform X2 OS=Sus scrofa OX=9823 PE=4 SV=1 - [A0A480KRY3_PIG]	80.91	5.02	5	4	4	5	1.01046	1.01277	1.0328	0.948437	1.03063	1.0543	+		876	98.0264	6.16357	0.992586	0.829453
A0A480UTW5	Clathrin interactor 1 isoform 1 OS=Sus scrofa OX=9823 PE=4 SV=1 - [A0A480UTW5_PIG]	80.8402	6.52	9	2	2	5	1.05983	1.01248	1.01392	0.984537	0.935036	0.941709	+		399	45.2883	6.97607	0.927112	0.0269129
A0A4X1VFA3	Uncharacterized protein OS=Sus scrofa OX=9823 GN=ASCC3 PE=4 SV=1 - [A0A4X1VFA3_PIG]	80.7767	2.94	3	5	5	5	1.02739	0.972309	1.00911	0.88161	1.04573	0.987068	+		2007	228.734	6.87354	0.968627	0.568271
A0A480N008	Phosphoribosyl pyrophosphate synthase-associated protein 1 isoform 1 OS=Sus scrofa OX=9823 PE=4 SV=1 - [A0A480N008_PIG]	80.7438	6.96	5	2	2	3	0.904933	0.906267	0.9688	1.09347	1.17152	1.16064	+		345	37.5998	8.57275	1.23224	0.0026194
A0A5G2RHH2	EH domain containing 1 OS=Sus scrofa OX=9823 GN=EHD1 PE=1 SV=1 - [A0A5G2RHH2_PIG]	80.733	16.67	6	7	8	14	0.998196	0.926317	0.956436	1.04492	1.03303	1.09311	+		534	60.5317	6.91748	1.1007	0.0253259
A0A4X1TMK4	Uncharacterized protein OS=Sus scrofa OX=9823 GN=PIGS PE=4 SV=1 - [A0A4X1TMK4_PIG]	80.7267	4.2	7	2	2	3	0.824489	0.782393	0.937913	1.31985	1.34039	1.26451	+		547	61.0111	6.72705	1.54226	0.000880308
A0A480HEU0	Inositol hexakisphosphate and diphosphoinositol-pentakisphosphate kinase OS=Sus scrofa OX=9823 PE=3 SV=1 - [A0A480HEU0_PIG]	80.72	1.87	14	1	1	1	1.01457	1.03539	0.971732	1.04605	1.0289	0.915443	+		1124	127.723	7.62061	0.989641	0.828238
A0A4X1VLK5	Inter-alpha-trypsin inhibitor heavy chain H4 OS=Sus scrofa OX=9823 GN=ITIH4 PE=4 SV=1 - [A0A4X1VLK5_PIG]	80.6362	3.81	14	3	3	6	0.535038	0.513849	0.493462	2.13244	1.91793	1.91627	+	+	893	98.6971	6.65381	3.86854	3.50164e-05
A0A5G2R777	Ubiquitin conjugating enzyme E2 O OS=Sus scrofa OX=9823 GN=UBE2O PE=1 SV=1 - [A0A5G2R777_PIG]	80.6195	5.84	5	5	5	6	1.16931	1.25535	1.17156	0.583639	0.746844	0.582322	+		1096	119.93	5.07178	0.531893	0.000801744
A0A4X1TTV5	Uncharacterized protein OS=Sus scrofa OX=9823 GN=SLC25A13 PE=3 SV=1 - [A0A4X1TTV5_PIG]	80.5604	10.93	19	5	5	6	0.770603	0.808159	0.790831	1.44744	1.4517	1.30806	+		622	68.2698	8.1626	1.7755	0.000224786
A0A480U9T3	Ras-related protein Rab-34 isoform 1 OS=Sus scrofa OX=9823 PE=4 SV=1 - [A0A480U9T3_PIG]	80.5132	7.21	6	2	2	3	1.05189	0.973191	1.03995	0.847712	0.927498	0.859841	+		222	24.8319	8.1626	0.859714	0.0147247
A0A5G2R8Z5	IlvB acetolactate synthase like OS=Sus scrofa OX=9823 GN=ILVBL PE=1 SV=1 - [A0A5G2R8Z5_PIG]	80.4533	4.95	6	3	3	6	0.941271	0.987438	0.95031	1.08766	1.13678	1.07166	+		626	66.9386	10.228	1.14487	0.00451799
A0A4X1TVP6	Peptidase_M3 domain-containing protein OS=Sus scrofa OX=9823 GN=MIPEP PE=3 SV=1 - [A0A4X1TVP6_PIG]	80.4333	2.6	24	2	2	3	0.960199	0.890287	0.85857	1.18324	1.17171	1.17055	+		615	69.1211	7.66455	1.30137	0.000849651
F1SAH0	Cbl proto-oncogene OS=Sus scrofa OX=9823 GN=CBL PE=1 SV=2 - [F1SAH0_PIG]	80.37	3.49	16	2	2	3	1.1137	1.15432	1.05055	0.749691	0.85178	0.799962	+		830	91.5184	6.3667	0.723636	0.00192554
A0A4X1WAZ8	40S ribosomal protein S8 OS=Sus scrofa OX=9823 GN=RPS8 PE=3 SV=1 - [A0A4X1WAZ8_PIG]	80.3005	22.6	3	5	5	8	1.06221	1.01031	1.06931	0.865432	0.875091	0.949225	+		208	24.1582	10.3159	0.856109	0.00959928
M3VK03	Charged multivesicular body protein 7 OS=Sus scrofa OX=9823 GN=CHMP7 PE=2 SV=1 - [M3VK03_PIG]	80.22	2.44	4	1	1	2	1.06042	1.11291	1.02913	0.878089	0.871165	0.897396	+		450	50.4652	5.33838	0.826442	0.00195469
A0A4X1TDZ1	Splicing factor U2AF 35 kDa subunit OS=Sus scrofa OX=9823 GN=U2AF1 PE=4 SV=1 - [A0A4X1TDZ1_PIG]	80.1786	12.13	7	3	3	5	1.08226	1.10107	1.05231	0.85675	0.841949	0.886922	+		239	27.7974	8.80713	0.799107	0.000366546
A0A4X1VD66	MAGE family member D2 OS=Sus scrofa OX=9823 GN=MAGED2 PE=4 SV=1 - [A0A4X1VD66_PIG]	80.16	4.01	2	1	1	2	1.30256	1.2188	1.28873	0.403618	0.528816	0.511609	+	+	574	61.983	9.39307	0.379005	7.3792e-05
A0A287A4T3	ILK associated serine/threonine phosphatase OS=Sus scrofa OX=9823 GN=ILKAP PE=1 SV=1 - [A0A287A4T3_PIG]	80.0831	14.93	11	5	5	8	1.00751	1.04864	1.04229	0.936205	0.974422	0.967183	+		355	38.8718	8.00146	0.928793	0.0132589
A0A4X1W704	Serine/threonine-protein phosphatase 2A 56 kDa regulatory subunit OS=Sus scrofa OX=9823 PE=3 SV=1 - [A0A4X1W704_PIG]	80.0764	7.08	3	3	3	6	0.977408	0.963141	0.942817	1.06041	1.05443	0.992884	+		438	51.327	7.15186	1.07781	0.0347765
A0A5G2QNC2	Ubiquitin conjugating enzyme E2 C OS=Sus scrofa OX=9823 GN=UBE2C PE=4 SV=1 - [A0A5G2QNC2_PIG]	80.0587	22	3	1	1	3	1.1917	1.1951	1.15485	0.676969	0.66013	0.665597	+		50	5.09361	10.8286	0.565469	3.13538e-06
A0A4X1VBW7	Uncharacterized protein OS=Sus scrofa OX=9823 GN=SPAG9 PE=4 SV=1 - [A0A4X1VBW7_PIG]	80.0049	6.89	26	8	8	9	1.12965	1.08331	1.09834	0.783287	0.798508	0.778609	+		1307	144.504	5.14795	0.712832	2.89742e-05
A0A4X1TX05	Tetratricopeptide repeat and ankyrin repeat containing 1 OS=Sus scrofa OX=9823 GN=TRANK1 PE=4 SV=1 - [A0A4X1TX05_PIG]	79.9665	1.13	7	2	2	2	1.01573	1.13237	0.814841	0.982168	1.08231	0.925271	+		2932	334.69	6.96143	1.00905	0.935349
A0A4X1VYC8	KH domain-containing protein OS=Sus scrofa OX=9823 GN=KHDRBS1 PE=4 SV=1 - [A0A4X1VYC8_PIG]	79.9361	8.16	17	3	4	6	1.07754	1.05107	1.04021	0.920884	0.903105	0.901445	+		441	47.9991	8.66064	0.860078	0.000312822
A0A4X1VF63	PseudoU_synth_1 domain-containing protein OS=Sus scrofa OX=9823 GN=PUS3 PE=3 SV=1 - [A0A4X1VF63_PIG]	79.77	7.31	1	3	3	4	1.07855	1.06718	1.06798	0.900164	0.839691	0.849816	+		479	55.5292	7.29834	0.805822	0.000399941
A0A4X1VV60	Uncharacterized protein OS=Sus scrofa OX=9823 GN=ACAT2 PE=3 SV=1 - [A0A4X1VV60_PIG]	79.76	15.53	6	4	4	9	0.93629	0.934951	0.953893	1.1178	1.07781	1.11572	+		380	39.6874	7.43018	1.1721	0.00035114
A0A4X1U9J2	Keratin 10 OS=Sus scrofa OX=9823 GN=KRT10 PE=3 SV=1 - [A0A4X1U9J2_PIG]	79.75	8.33	16	4	6	9	0.770657	0.735337	0.732129	1.43916	1.49522	1.46423	+		564	57.2642	4.98291	1.96532	3.82557e-06
A0A4X1SFF3	Importin 9 OS=Sus scrofa OX=9823 PE=4 SV=1 - [A0A4X1SFF3_PIG]	79.6366	6	8	6	6	9	1.03896	1.10893	1.06914	0.873979	0.902263	0.863524	+		917	101.259	5.33838	0.82056	0.00117936
A0A4X1VUT6	TBC1 domain family member 15 OS=Sus scrofa OX=9823 GN=TBC1D15 PE=4 SV=1 - [A0A4X1VUT6_PIG]	79.57	7.79	9	5	5	5	1.02579	0.964388	0.996754	1.09708	0.96929	1.00995	+		616	70.9151	5.36377	1.02993	0.513988
A0A4X1SRF2	G protein subunit alpha 13 OS=Sus scrofa OX=9823 GN=GNA13 PE=4 SV=1 - [A0A4X1SRF2_PIG]	79.5	8.36	11	2	3	4	0.944397	0.964134	1.05065	1.04068	1.02097	1.04197	+		359	41.9397	8.20654	1.04881	0.222051
A0A5G2RBX5	RAB2A, member RAS oncogene family OS=Sus scrofa OX=9823 GN=RAB2A PE=1 SV=1 - [A0A5G2RBX5_PIG]	79.4542	17.02	10	1	3	8	0.954755	0.90877	0.909655	1.13157	1.14968	1.17014	+		188	20.7804	8.86572	1.24456	0.000276012
A0A287A5U1	E3 ubiquitin-protein ligase RBBP6 isoform 2 OS=Sus scrofa OX=9823 GN=RBBP6 PE=4 SV=1 - [A0A287A5U1_PIG]	79.4252	5.74	7	8	8	12	0.988513	0.972205	0.947252	1.10343	1.02047	1.02126	+		1760	196.702	9.59814	1.08156	0.057989
A0A481A3E7	FAS-associated factor 2 isoform X1 OS=Sus scrofa OX=9823 GN=FAF2 PE=1 SV=1 - [A0A481A3E7_PIG]	79.41	15.11	6	4	4	9	0.894529	0.87487	0.878836	1.19255	1.27071	1.24714	+		417	49.417	6.29053	1.40108	0.000121141
A0A287A0L6	Adaptor related protein complex 1 associated regulatory protein OS=Sus scrofa OX=9823 GN=AP1AR PE=1 SV=1 - [A0A287A0L6_PIG]	79.34	17.02	1	1	1	1	0.997602	0.727651	0.765689	1.35199	1.40392	1.23447	+		141	15.0955	4.61475	1.60196	0.00701457
A0A4X1SQ15	Diaphanous related formin 1 OS=Sus scrofa OX=9823 GN=DIAPH1 PE=4 SV=1 - [A0A4X1SQ15_PIG]	79.2833	5.75	3	2	2	3	0.998174	1.01603	0.963713	1.0089	1.0429	1.05769	+		400	45.7595	5.65576	1.04418	0.10596
F1S9T2	G domain-containing protein OS=Sus scrofa OX=9823 GN=IFI44 PE=1 SV=2 - [F1S9T2_PIG]	79.2231	5.49	4	2	2	3	0.908035	1.01364	0.931775	1.12111	1.11918	1.05117	+		364	40.842	5.50342	1.1535	0.0207294
A0A287BP00	BH3-interacting domain death agonist OS=Sus scrofa OX=9823 GN=BID PE=1 SV=2 - [A0A287BP00_PIG]	79.222	11.17	6	3	3	7	1.0174	1.02653	1.01628	1.00328	1.04179	0.977578	+		188	21.0946	5.23682	0.987726	0.544698
A0A480PUN5	Sorting and assembly machinery component 50 homolog OS=Sus scrofa OX=9823 PE=4 SV=1 - [A0A480PUN5_PIG]	79.2147	4.98	8	1	2	3	0.705296	0.984023	0.745186	1.18197	1.33777	1.43906	+		402	44.3054	6.7417	1.62612	0.0114354
A0A5G2RKP2	Phenylalanyl-tRNA synthetase subunit alpha OS=Sus scrofa OX=9823 GN=FARSA PE=1 SV=1 - [A0A5G2RKP2_PIG]	79.16	4.01	5	2	2	3	1.14569	1.11532	1.05468	0.857131	0.843275	0.74253	+		474	53.7437	8.57275	0.736782	0.00293475
A0A4X1V887	Tripartite motif containing 21 OS=Sus scrofa OX=9823 PE=4 SV=1 - [A0A4X1V887_PIG]	79.1513	13.43	7	6	6	10	1.01256	1.00889	1.01634	0.957953	0.990101	1.04318	+		469	53.5928	6.48096	0.984672	0.567477
Q7YRR7	Apolipoprotein A2 (Fragment) OS=Sus scrofa OX=9823 GN=APOA2 PE=4 SV=1 - [Q7YRR7_PIG]	79.14	64.71	4	2	2	5	0.532345	0.490944	0.508456	2.01959	1.94629	1.8985	+	+	17	1.92898	8.66064	3.82856	2.63002e-06
A0A480ZSJ0	Dihydrolipoamide acetyltransferase component of pyruvate dehydrogenase complex (Fragment) OS=Sus scrofa OX=9823 PE=3 SV=1 - [A0A480ZSJ0_PIG]	79.0132	12.14	14	4	4	11	0.822137	0.744889	0.827183	1.41356	1.34456	1.33666	+		313	35.0125	8.71924	1.71028	9.64327e-05
A0A4X1TJ78	Dolichyl-diphosphooligosaccharide--protein glycosyltransferase subunit 2 OS=Sus scrofa OX=9823 GN=RPN2 PE=3 SV=1 - [A0A4X1TJ78_PIG]	78.97	3.25	9	2	2	3	0.878317	0.941722	0.831924	1.18086	1.25412	1.19015	+		615	67.6224	6.12549	1.36696	0.00117299
A0A4X1SUM3	Uncharacterized protein OS=Sus scrofa OX=9823 GN=HGFAC PE=3 SV=1 - [A0A4X1SUM3_PIG]	78.97	1.74	8	1	1	2	0.492921	0.490106	0.480465	1.98694	1.94863	1.94045	+	+	631	67.899	7.79639	4.01506	6.17505e-08
A0A287BQ39	Galectin OS=Sus scrofa OX=9823 GN=LGALS8 PE=4 SV=2 - [A0A287BQ39_PIG]	78.939	11.42	8	1	3	4	0.980902	0.882821	0.991074	1.03463	1.09671	1.14603	+		289	33.0421	8.30908	1.14802	0.0406237
A0A480M9V0	Histone deacetylase 6 isoform b OS=Sus scrofa OX=9823 PE=4 SV=1 - [A0A480M9V0_PIG]	78.8318	6.76	7	6	6	6	1.0122	0.98635	1.07137	0.956106	0.915257	0.99511	+		902	97.5327	6.17627	0.933727	0.117832
Q29275	Uridylate kinase (Fragment) OS=Sus scrofa OX=9823 PE=2 SV=1 - [Q29275_PIG]	78.816	10.83	7	1	1	4							+		120	13.4141	9.59814	#DIV/0!	#DIV/0!
A0A5G2R285	Uncharacterized protein OS=Sus scrofa OX=9823 GN=SLC12A4 PE=4 SV=1 - [A0A5G2R285_PIG]	78.781	2.88	14	1	3	4	0.601562	0.649084	0.605428	1.53909	1.96201	1.66453	+	+	1006	111.294	6.60986	2.7831	0.000947362
A0A4X1U3J4	C2H2-type domain-containing protein OS=Sus scrofa OX=9823 GN=ZNF609 PE=4 SV=1 - [A0A4X1U3J4_PIG]	78.7454	5.42	2	4	4	4	0.970668	0.997319	0.976309	1.05686	1.06099	0.993153	+		1347	144.278	7.66455	1.05662	0.0764742
A0A4X1VTX2	Aldehyde dehydrogenase 16 family member A1 OS=Sus scrofa OX=9823 GN=ALDH16A1 PE=4 SV=1 - [A0A4X1VTX2_PIG]	78.6668	5.01	10	2	2	3	0.932781	0.983046	0.951004	1.05358	1.02797	0.91963	+		639	67.1868	6.62451	1.04687	0.362423
A0A5G2QAQ2	Uncharacterized protein OS=Sus scrofa OX=9823 GN=C4H8orf33 PE=4 SV=1 - [A0A5G2QAQ2_PIG]	78.6624	17.03	3	2	2	2	0.810572	0.944342	0.822759	1.27055	1.21369	1.29002	+		229	24.7338	10.1401	1.46421	0.00118768
A0A5G2QZJ8	Protein arginine methyltransferase 3 OS=Sus scrofa OX=9823 GN=PRMT3 PE=3 SV=1 - [A0A5G2QZJ8_PIG]	78.5481	7.46	7	3	3	3	1.11376	1.02824	1.06466	0.886606	0.88821	0.863067	+		496	55.7404	4.88135	0.822625	0.00190058
I3LI86	NOC2 like nucleolar associated transcriptional repressor OS=Sus scrofa OX=9823 GN=NOC2L PE=4 SV=3 - [I3LI86_PIG]	78.5433	5.33	4	4	4	6	1.02172	1.03688	1.03993	0.953405	0.956546	0.924432	+		713	80.8873	5.61768	0.914754	0.00165301
A0A287AFF5	Peptidyl-prolyl cis-trans isomerase OS=Sus scrofa OX=9823 GN=PPIL1 PE=1 SV=1 - [A0A287AFF5_PIG]	78.4249	16.87	1	2	2	3	1.05025	1.07273	1.03496	0.866365	0.920415	0.916271	+		166	18.2251	7.98682	0.855954	0.0017956
A0A4X1VQS5	Uncharacterized protein OS=Sus scrofa OX=9823 GN=GLYR1 PE=4 SV=1 - [A0A4X1VQS5_PIG]	78.2886	5.15	11	2	2	4	0.853253	0.808109	0.801624	1.40453	1.32322	1.30978	+		505	55.0991	8.89502	1.63929	9.99306e-05
A0A4X1UVN9	TPR_REGION domain-containing protein OS=Sus scrofa OX=9823 GN=TOMM70 PE=4 SV=1 - [A0A4X1UVN9_PIG]	78.2438	11.33	6	5	5	9	0.929919	0.912618	0.9	1.16673	1.16308	1.16871	+		512	58.1212	6.58057	1.27565	8.96326e-06
A0A480JM32	NADH dehydrogenase ubiquinone flavoprotein 3, mitochondrial isoform X1-like OS=Sus scrofa OX=9823 PE=4 SV=1 - [A0A480JM32_PIG]	78.2137	21.82	2	1	2	3	0.861026	0.820183	0.897663	1.30866	1.27087	1.23683	+		110	12.1453	10.3306	1.47986	0.000173315
A0A4X1V0N7	Uncharacterized protein OS=Sus scrofa OX=9823 GN=UBE2K PE=3 SV=1 - [A0A4X1V0N7_PIG]	78.1837	24	4	4	4	5	1.09495	1.03571	1.09646	0.935325	0.823203	0.878299	+		200	22.3926	5.43994	0.817084	0.00664732
A0A4X1U927	Uncharacterized protein OS=Sus scrofa OX=9823 GN=VPS33A PE=3 SV=1 - [A0A4X1U927_PIG]	78.16	6.92	2	4	4	4	1.06533	1.06518	1.03352	0.888707	0.899305	0.952382	+		578	65.6052	7.32764	0.86611	0.00321464
F1SNE8	HAUS augmin like complex subunit 6 OS=Sus scrofa OX=9823 GN=HAUS6 PE=4 SV=3 - [F1SNE8_PIG]	78.1373	4.93	4	4	4	6	1.0839	1.01381	1.01749	0.963723	0.940551	0.924515	+		953	108.647	6.32861	0.908061	0.0199495
A0A287AZ55	Death associated protein 3 OS=Sus scrofa OX=9823 GN=DAP3 PE=1 SV=1 - [A0A287AZ55_PIG]	78.08	15.27	8	5	5	6	0.92579	0.910751	0.952215	1.09427	1.08133	1.16395	+		347	39.9458	9.01221	1.19751	0.00293949
F1SP28	Protein Simiate OS=Sus scrofa OX=9823 GN=ABITRAM PE=4 SV=2 - [F1SP28_PIG]	78.02	17.3	1	2	2	2	0.991584	1.09011	0.953348	0.937978	1.00622	0.973888	+		185	20.4143	6.52197	0.961464	0.437572
A0A287AGM8	Dolichyl-diphosphooligosaccharide--protein glycosyltransferase 48 kDa subunit OS=Sus scrofa OX=9823 GN=DDOST PE=1 SV=1 - [A0A287AGM8_PIG]	77.9783	5.72	4	3	3	6	0.813539	0.801214	0.784696	1.40079	1.34297	1.34143	+		437	48.7372	6.25244	1.70255	1.21504e-05
A0A4X1VDK6	Uncharacterized protein OS=Sus scrofa OX=9823 GN=SPATS2L PE=4 SV=1 - [A0A4X1VDK6_PIG]	77.9667	12.12	10	5	5	8	0.978383	0.999864	0.990437	1.02526	0.961392	1.06071	+		553	60.9932	9.5835	1.0265	0.427349
Q29096	Proteasome endopeptidase complex (Fragment) OS=Sus scrofa OX=9823 PE=2 SV=2 - [Q29096_PIG]	77.8512	21.24	5	8	8	15	1.10516	1.08335	1.08728	0.84786	0.783992	0.751294	+		226	25.4753	7.75244	0.727501	0.000518296
A0A4X1SR80	Rab-GAP TBC domain-containing protein OS=Sus scrofa OX=9823 GN=TBC1D22B PE=4 SV=1 - [A0A4X1SR80_PIG]	77.84	9.5	16	4	4	5	0.979336	1.01631	0.970299	0.883635	1.09361	1.13553	+		505	58.9551	7.41553	1.04951	0.569961
A0A4X1T127	Uncharacterized protein OS=Sus scrofa OX=9823 GN=TMEM65 PE=4 SV=1 - [A0A4X1T127_PIG]	77.81	6.14	6	1	1	4	0.822097	0.88022	0.873104	1.29482	1.26125	1.31934	+		228	24.0988	9.0708	1.50477	6.37003e-05
A0A4X1TWH5	CWC15 spliceosome associated protein homolog OS=Sus scrofa OX=9823 GN=CWC15 PE=4 SV=1 - [A0A4X1TWH5_PIG]	77.73	12.17	4	3	3	6	1.04705	1.01738	1.00345	1.00399	0.992023	0.928761	+		230	26.7814	5.46533	0.953355	0.147928
A0A287AXL4	Sodium/potassium-transporting ATPase subunit beta OS=Sus scrofa OX=9823 PE=3 SV=2 - [A0A287AXL4_PIG]	77.62	12.16	7	3	3	6	0.911964	0.978371	0.882869	1.13956	1.12539	1.07608	+		222	25.0005	6.0874	1.20476	0.00520319
A0A4X1T9T0	Ragulator complex protein LAMTOR5 OS=Sus scrofa OX=9823 GN=LAMTOR5 PE=4 SV=1 - [A0A4X1T9T0_PIG]	77.57	11.11	3	1	1	3	1.04126	0.997237	0.940684	1.02843	1.04864	1.04382	+		90	9.38367	6.1001	1.04756	0.187415
A0A480TQI1	Condensin complex subunit 2 OS=Sus scrofa OX=9823 PE=3 SV=1 - [A0A480TQI1_PIG]	77.5681	10.26	8	5	5	5	1.14866	1.08079	1.07209	0.835416	0.838522	0.80926	+		721	80.5146	5.37646	0.752134	0.000461062
A0A287B900	VPS26, retromer complex component A OS=Sus scrofa OX=9823 GN=VPS26A PE=1 SV=2 - [A0A287B900_PIG]	77.5659	21.04	7	6	6	8	1.04536	1.02852	1.06096	0.82477	0.890531	0.958405	+		309	36.2068	6.97607	0.852901	0.017966
A0A480TW29	Serine/arginine-rich splicing factor 2 isoform X1 (Fragment) OS=Sus scrofa OX=9823 PE=4 SV=1 - [A0A480TW29_PIG]	77.5441	10.9	4	3	3	5	1.00569	1.03198	0.997106	0.989875	1.01736	1.04946	+		211	24.4397	11.9712	1.00722	0.735487
A0A5G2QWK3	Ubiquitin like modifier activating enzyme 5 OS=Sus scrofa OX=9823 GN=UBA5 PE=1 SV=1 - [A0A5G2QWK3_PIG]	77.5	4.61	5	2	2	4	1.10385	1.15704	1.11938	0.790606	0.78052	0.796121	+		347	38.8494	5.38916	0.700312	3.31781e-05
F1SA26	Arginase OS=Sus scrofa OX=9823 GN=ARG2 PE=3 SV=1 - [F1SA26_PIG]	77.4635	8.76	1	3	3	5	1.07987	1.01485	1.08602	0.911973	0.957846	0.951403	+		354	38.5458	6.354	0.886969	0.0112148
A0A4X1V9P9	Uncharacterized protein OS=Sus scrofa OX=9823 GN=PPP4R2 PE=4 SV=1 - [A0A4X1V9P9_PIG]	77.2791	13.37	9	3	3	4	0.999735	1.02639	0.959253	1.13838	1.00843	0.961328	+		374	42.4541	4.729	1.04112	0.508479
A0A481CD17	Serine/threonine-protein phosphatase PGAM5, mitochondrial isoform 1 OS=Sus scrofa OX=9823 PE=4 SV=1 - [A0A481CD17_PIG]	77.2074	9.87	4	2	2	3	0.874896	0.89761	0.967971	1.17299	1.20342	1.13673	+		233	26.4408	8.68994	1.28194	0.00162973
A0A5G2QQK9	Eukaryotic translation initiation factor 3 subunit M OS=Sus scrofa OX=9823 GN=EIF3M PE=1 SV=1 - [A0A5G2QQK9_PIG]	77.204	9.49	4	3	3	6	1.05089	1.0766	1.03781	0.842289	0.955275	0.91967	+		369	41.9738	6.62451	0.858444	0.0132862
A0A4X1WD58	zf-Tim10_DDP domain-containing protein OS=Sus scrofa OX=9823 GN=TIMM9 PE=4 SV=1 - [A0A4X1WD58_PIG]	77.19	26.97	2	2	2	5	0.688262	0.782166	0.719448	1.4508	1.66996	1.46729	+	+	89	10.4141	7.21045	2.09512	0.000454553
A0A4X1UU54	FERM domain containing 8 OS=Sus scrofa OX=9823 GN=FRMD8 PE=4 SV=1 - [A0A4X1UU54_PIG]	77.18	3.96	9	2	2	3	1.0206	0.919065	1.02967	0.858893	1.07541	1.0089	+		404	44.9398	6.75635	0.991203	0.911039
A0A5G2RJR8	Triacylglycerol lipase OS=Sus scrofa OX=9823 GN=PNLIP PE=3 SV=1 - [A0A5G2RJR8_PIG]	77.09	5.36	4	1	1	1	1.17394	1.30258	1.09969	0.559735	0.664554	0.724716	+		448	50.1086	5.8208	0.544992	0.00207856
A0A480U0P2	Non-specific serine/threonine protein kinase OS=Sus scrofa OX=9823 PE=4 SV=1 - [A0A480U0P2_PIG]	77.08	11.51	5	3	3	6	0.990329	1.0507	0.993237	1.00358	0.97925	0.943537	+		478	51.1183	9.77393	0.964439	0.242881
P80895	Protein-L-isoaspartate(D-aspartate) O-methyltransferase OS=Sus scrofa OX=9823 GN=PCMT1 PE=1 SV=3 - [PIMT_PIG]	77.0086	14.98	5	3	3	11	0.999574	0.976718	1.00931	0.928269	1.04089	1.00875	+		227	24.6306	7.2251	0.997419	0.944807
I3LU38	AT-rich interaction domain 2 OS=Sus scrofa OX=9823 GN=ARID2 PE=4 SV=3 - [I3LU38_PIG]	76.9773	2.87	7	3	3	3	0.965405	0.874026	0.909873	1.1402	1.07304	1.11834	+		1637	174.983	7.53271	1.21179	0.00423762
A0A4X1UAA3	Uncharacterized protein OS=Sus scrofa OX=9823 GN=BICD2 PE=4 SV=1 - [A0A4X1UAA3_PIG]	76.9272	5.09	7	4	4	6	1.0464	1.09288	1.03242	0.912156	0.901076	0.901483	+		805	91.598	5.36377	0.855919	0.00121856
A0A5G2QTX9	Molybdenum cofactor synthesis 1 OS=Sus scrofa OX=9823 GN=MOCS1 PE=3 SV=1 - [A0A5G2QTX9_PIG]	76.91	4.32	3	1	1	1	0.814877	0.654396	0.715316	1.31435	1.70861	1.53374	+	+	533	58.4578	8.22119	2.08584	0.00303569
A0A4X1UQQ5	Uncharacterized protein OS=Sus scrofa OX=9823 PE=4 SV=1 - [A0A4X1UQQ5_PIG]	76.7491	18.28	4	2	2	4	0.99882	0.952064	1.01416	1.06781	0.924538	1.05398	+		93	10.5242	4.99561	1.02742	0.611841
A0A4X1VDE0	E2_bind domain-containing protein OS=Sus scrofa OX=9823 GN=UBA3 PE=4 SV=1 - [A0A4X1VDE0_PIG]	76.6966	10.19	10	3	3	4	0.959044	0.929365	1.01296	1.05236	1.07253	1.03907	+		422	47.1958	5.24951	1.09051	0.0292632
K7GP27	F-box-like/WD repeat-containing protein TBL1X isoform a OS=Sus scrofa OX=9823 GN=TBL1X PE=1 SV=3 - [K7GP27_PIG]	76.5212	4.16	5	1	2	3	1.01869	1.25502	1.02132	0.798963	0.811053	0.860849	+		529	56.8728	5.71924	0.749876	0.0270623
A0A4X1TUU7	Amylo-alpha-1, 6-glucosidase, 4-alpha-glucanotransferase OS=Sus scrofa OX=9823 PE=4 SV=1 - [A0A4X1TUU7_PIG]	76.5153	5.3	7	8	8	13	0.952354	0.928605	0.956078	1.10985	1.13233	1.11932	+		1396	158.636	6.80029	1.18486	8.50015e-05
A0A287BDN4	N(alpha)-acetyltransferase 16, NatA auxiliary subunit OS=Sus scrofa OX=9823 GN=NAA16 PE=4 SV=2 - [A0A287BDN4_PIG]	76.51	5.49	9	1	3	6	1.00841	0.974219	1.08859	0.948639	1.05394	0.896609	+		528	61.9696	7.81104	0.943988	0.374042
A0A5G2QYN3	Synaptopodin OS=Sus scrofa OX=9823 GN=SYNPO PE=4 SV=1 - [A0A5G2QYN3_PIG]	76.4626	5.84	5	2	2	5	0.954044	0.966127	0.92055	1.13508	1.10541	1.24919	+		634	67.0302	8.99756	1.22845	0.00921726
A0A286ZQG3	Tumor necrosis factor receptor superfamily member 10A OS=Sus scrofa OX=9823 GN=LOC100624226 PE=4 SV=1 - [A0A286ZQG3_PIG]	76.4227	12.71	13	4	4	4	1.0405	1.04746	1.10262	0.893553	0.868499	0.870766	+		417	46.2244	6.26514	0.825187	0.000934926
A0A4X1TGC1	RNA binding motif protein 10 OS=Sus scrofa OX=9823 GN=RBM10 PE=4 SV=1 - [A0A4X1TGC1_PIG]	76.39	4.6	8	3	4	5	1.10977	1.13331	1.03877	0.852862	0.82716	0.862423	+		847	93.2768	6.72705	0.774699	0.00124313
A0A480VPD5	Misshapen-like kinase 1 isoform 3 OS=Sus scrofa OX=9823 PE=4 SV=1 - [A0A480VPD5_PIG]	76.3745	3.36	13	2	2	3	0.935402	1.09003	0.987277	0.968495	1.09245	0.912674	+		1101	122.561	8.26514	0.987027	0.861226
A0A4X1TX76	Uncharacterized protein OS=Sus scrofa OX=9823 GN=TOMM34 PE=4 SV=1 - [A0A4X1TX76_PIG]	76.3138	13.44	3	4	4	5	0.988125	0.937764	0.999877	1.08247	0.940527	1.05325	+		305	33.9086	9.64209	1.05143	0.348557
K7N7E9	BUD31 homolog OS=Sus scrofa OX=9823 GN=BUD31 PE=1 SV=2 - [K7N7E9_PIG]	76.2561	14.58	2	3	3	4	1.03512	1.05208	1.05723	0.902376	0.871768	0.897792	+		144	16.9886	8.82178	0.849735	0.000172566
A0A4X1TCE1	Uncharacterized protein OS=Sus scrofa OX=9823 GN=PGM1 PE=3 SV=1 - [A0A4X1TCE1_PIG]	76.1072	9.6	8	4	4	6	0.615242	0.628352	0.601362	1.73303	1.73196	1.69947	+	+	531	58.1027	6.80029	2.79923	1.32402e-07
[truncated: 3,123 more rows]

## Sheet: DEPs
	Legend	Majority protein IDs	Protein IDs. sorted by number of identified peptides in descending order.						Ctrl	Control ISG15-/--PK15				PSMs	The total number of identified peptide sequences for the protein, including those redundantly identified
[truncated: 245 more rows]
