# Supplementary material for: Tandem Mass Tag-Based Quantitative Proteomic Analysis of ISG15 Knockout PK15 Cells in Pseudorabies Virus Infection
Source: Genes (Basel). 2021 Sep 30;12(10):1557. doi: 10.3390/genes12101557 (PMC8535405; doi:10.3390/genes12101557)
Supplement: Supplementary file 1 [file genes-12-01557-s001.zip › tableS2.xlsx]

## Sheet: Enrich. Increased with PRV
Enriched annotations terms in known proteins.			Legend	Total size	Number of proteins in the comparison of proteome (PRV vs Ctrl)
				Selection size	Number of proteins in the comparison of proteome (PRV vs Ctrl) that are significantly increased with PRV
				Term size	Number of proteins in the comparison of proteome (PRV vs Ctrl) that belong to that annotation term
				Intersection	Number of proteins in the comparison of proteome (PRV vs Ctrl) that are significantly increased with PRV that belong to that annotation term
Type	Annotation term	Enrichment factor	Pvalue_adjusted	pvalue	-logpvalue	Total size	Selection size	Term size	Intersection size
KEGG name	regulation of actin cytoskeleton	0.101266	0.238	0.0176	1.75449	4958	162	6	4
KEGG name	ECM-receptor interaction	0.0666667	0.0628	0.00159	2.7986	4958	162	5	4
GOBP name	cell aggregation	0.0645161	0.101	0.014	1.85387	4958	162	2	1
KEGG name	carbohydrate digestion and absorption	0.0588235	0.183	0.0103	1.98716	4958	162	3	1
GOMF name	protein tag	0.0434783	0.291	0.132	0.879426	4958	162	1	0
GOMF name	chemorepellent activity	0.0416667	0.29	0.127	0.896196	4958	162	1	1
KEGG name	PI3K-AKt signaling pathway	0.0406091	0.238	0.0192	1.7167	4958	162	8	4
KEGG name	tight junction	0.0363636	0.127	0.00618	2.20901	4958	162	6	6
KEGG name	Focal adhesion	0.0289855	0.0424	0.000776	3.11014	4958	162	8	6
KEGG name	complement and coagulation cascades	0.0238095	0.000177	1.08e-06	5.96658	4958	162	8	6
GOCC name	supramolecular fiber	0.0235546	1.46e-06	8.41e-08	7.0752	4958	162	22	21
GOCC name	nucleoid	0.0212766	0.482	0.251	0.600326	4958	162	1	1
GOCC name	extracellular region part	0.0183767	4.03e-16	1.93e-18	17.7144	4958	162	72	58
GOMF name	antioxidant activity	0.0183673	0.696	0.557	0.254145	4958	162	1	1
GOCC name	extracellular region	0.0180816	2.6e-18	6.21e-21	20.2069	4958	162	82	66
GOBP name	developmental process	0.0141679	5.41e-10	1.02e-12	11.9914	4958	162	67	41
GOMF name	nucleic acid binding transcription factor activity	0.0127208	0.717	0.579	0.237321	4958	162	7	2
GOCC name	membrane-enclosed lumen	0.0105263	0.000413	3.46e-05	4.46092	4958	162	54	25
GOBP name	single-organism process	0.0103634	1.1e-18	3.46e-22	21.4609	4958	162	154	101
GOBP name	negative regulation of biological process	0.0102905	0.000127	2.36e-06	5.62709	4958	162	62	43
GOMF name	transporter activity	0.0102627	0.513	0.353	0.452225	4958	162	17	15
GOBP name	multi-organism process	0.00984529	0.0968	0.0131	1.88273	4958	162	21	9
GOCC name	macromolecular complex	0.00977798	1.53e-05	1.1e-06	5.95861	4958	162	85	61
GOBP name	immune system process	0.00943726	0.0794	0.00874	2.05849	4958	162	27	16
GOBP name	cellular component organization or biogenesis	0.0093479	6.56e-05	1.01e-06	5.99568	4958	162	83	51
GOBP name	multicellular organismal process	0.00855721	0.000975	2.43e-05	4.61439	4958	162	86	54
GOCC name	organelle part	0.00854701	0.000871	8.13e-05	4.08991	4958	162	94	60
GOCC name	organelle	0.0083564	3.61e-08	1.47e-09	8.83268	4958	162	157	101
GOBP name	positive regulation of biological process	0.00816383	0.0415	0.00292	2.53462	4958	162	59	38
GOMF name	transcription factor activity, protein binding	0.00724638	0.0357	0.00259	2.5867	4958	162	9	4
GOMF name	catalytic activity	0.00691184	1	0.967	0.0145735	4958	162	62	43
GOBP name	metabolic process	0.00686618	0.00235	7.36e-05	4.13312	4958	162	145	91
GOMF name	molecular function regulator	0.00656624	0.0534	0.00465	2.33255	4958	162	25	24
GOCC name	cell part	0.00614178	0.718	0.532	0.274088	4958	162	166	105
GOCC name	cell junction	0.00608696	0.739	0.562	0.250264	4958	162	7	5
GOMF name	structural molecule activity	0.0057377	0.0273	0.00182	2.73993	4958	162	18	17
GOMF name	binding	0.00493081	0.0033	0.000102	3.9914	4958	162	159	99

## Sheet: Enrich. Decreased with PRV
Enriched annotations terms in known proteins.			Legend	Total size	Number of proteins in the comparison of proteome (PRV vs Ctrl)
				Selection size	Number of proteins in the comparison of proteome (PRV vs Ctrl) that are significantly decreased with PRV
				Term size	Number of proteins in the comparison of proteome (PRV vs Ctrl) that belong to that annotation term
				Intersection	Number of proteins in the comparison of proteome (PRV vs Ctrl) that are significantly decreased with PRV that belong to that annotation term
Type	Annotation term	Enrichment factor	Pvalue_adjusted	pvalue	-logpvalue	Total size	Selection size	Term size	Intersection size
KEGG name	regulation of actin cytoskeleton	0.101266	0.238	0.0176	1.75449	4958	79	6	2
KEGG name	ECM-receptor interaction	0.0666667	0.0628	0.00159	2.7986	4958	79	5	1
GOBP name	cell aggregation	0.0645161	0.101	0.014	1.85387	4958	79	2	1
KEGG name	carbohydrate digestion and absorption	0.0588235	0.183	0.0103	1.98716	4958	79	3	2
GOMF name	protein tag	0.0434783	0.291	0.132	0.879426	4958	79	1	1
GOMF name	chemorepellent activity	0.0416667	0.29	0.127	0.896196	4958	79	1	0
KEGG name	PI3K-AKt signaling pathway	0.0406091	0.238	0.0192	1.7167	4958	79	8	4
KEGG name	tight junction	0.0363636	0.127	0.00618	2.20901	4958	79	6	0
KEGG name	Focal adhesion	0.0289855	0.0424	0.000776	3.11014	4958	79	8	2
KEGG name	complement and coagulation cascades	0.0238095	0.000177	1.08e-06	5.96658	4958	79	8	2
GOCC name	supramolecular fiber	0.0235546	1.46e-06	8.41e-08	7.0752	4958	79	22	1
GOCC name	nucleoid	0.0212766	0.482	0.251	0.600326	4958	79	1	0
GOCC name	extracellular region part	0.0183767	4.03e-16	1.93e-18	17.7144	4958	79	72	14
GOMF name	antioxidant activity	0.0183673	0.696	0.557	0.254145	4958	79	1	0
GOCC name	extracellular region	0.0180816	2.6e-18	6.21e-21	20.2069	4958	79	82	16
GOBP name	developmental process	0.0141679	5.41e-10	1.02e-12	11.9914	4958	79	67	26
GOMF name	nucleic acid binding transcription factor activity	0.0127208	0.717	0.579	0.237321	4958	79	7	5
GOCC name	membrane-enclosed lumen	0.0105263	0.000413	3.46e-05	4.46092	4958	79	54	29
GOBP name	single-organism process	0.0103634	1.1e-18	3.46e-22	21.4609	4958	79	154	53
GOBP name	negative regulation of biological process	0.0102905	0.000127	2.36e-06	5.62709	4958	79	62	19
GOMF name	transporter activity	0.0102627	0.513	0.353	0.452225	4958	79	17	2
GOBP name	multi-organism process	0.00984529	0.0968	0.0131	1.88273	4958	79	21	12
GOCC name	macromolecular complex	0.00977798	1.53e-05	1.1e-06	5.95861	4958	79	85	24
GOBP name	immune system process	0.00943726	0.0794	0.00874	2.05849	4958	79	27	11
GOBP name	cellular component organization or biogenesis	0.0093479	6.56e-05	1.01e-06	5.99568	4958	79	83	32
GOBP name	multicellular organismal process	0.00855721	0.000975	2.43e-05	4.61439	4958	79	86	32
GOCC name	organelle part	0.00854701	0.000871	8.13e-05	4.08991	4958	79	94	34
GOCC name	organelle	0.0083564	3.61e-08	1.47e-09	8.83268	4958	79	157	56
GOBP name	positive regulation of biological process	0.00816383	0.0415	0.00292	2.53462	4958	79	59	21
GOMF name	transcription factor activity, protein binding	0.00724638	0.0357	0.00259	2.5867	4958	79	9	5
GOMF name	catalytic activity	0.00691184	1	0.967	0.0145735	4958	79	62	19
GOBP name	metabolic process	0.00686618	0.00235	7.36e-05	4.13312	4958	79	145	54
GOMF name	molecular function regulator	0.00656624	0.0534	0.00465	2.33255	4958	79	25	1
GOCC name	cell part	0.00614178	0.718	0.532	0.274088	4958	79	166	61
GOCC name	cell junction	0.00608696	0.739	0.562	0.250264	4958	79	7	2
GOMF name	structural molecule activity	0.0057377	0.0273	0.00182	2.73993	4958	79	18	1
GOMF name	binding	0.00493081	0.0033	0.000102	3.9914	4958	79	159	60
