# Supplementary material for: Tandem Mass Tag-Based Quantitative Proteomic Analysis of ISG15 Knockout PK15 Cells in Pseudorabies Virus Infection
Source: Genes (Basel). 2021 Sep 30;12(10):1557. doi: 10.3390/genes12101557 (PMC8535405; doi:10.3390/genes12101557)
Supplement: Supplementary file 1 [file genes-12-01557-s001.zip › tableS3 .xlsx]

## Sheet: tableS3
	Legend	PSMs	Number of secondary peptides identified				Charge	The charge state of the peptide					# Missed Cleavages	The number of cleavage sites in a peptide sequence that a cleavage reagent (enzyme) did not cleave
		Proteins	Number of proteins				MH+	Calculated m/z of the peptide with z = 1
		Ctrl	Control ISG15-/--PK15				ΔM	Mass measurement error in parts per million, ppm
		PRV	PRV-treated ISG15-/--PK15				RT	The peptide’s retention time during chromatographic separation
Sequence	# PSMs	# Proteins	# Protein Groups	Protein Group Accessions	Modifications	ΔCn	ctrl1	ctrl1 Count	ctrl1 Variability [%]	ctrl2	ctrl2 Count	ctrl2 Variability [%]	ctrl3	ctrl3 Count	ctrl3 Variability [%]	PRV1	PRV1 Count	PRV1 Variability [%]	PRV2	PRV2 Count	PRV2 Variability [%]	PRV3	PRV3 Count	PRV3 Variability [%]	q-Value	PEP	IonScore	Exp Value	Charge	MH+ [Da]	ΔM [ppm]	RT [min]	# Missed Cleavages
vIISAPSADAPmFVmGVNHEk	10	12	1	P00355	N-Term(TMT6plex); M12(Oxidation); M15(Oxidation); K21(TMT6plex)	0	0.926501	10	6.47216	0.915268	10	2.00816	0.892402	10	6.53704	1.19646	10	5.64599	1.17536	10	5.5979	1.19285	10	8.06191	0	2.34e-16	157.69	1.71407e-14	2	2703.42	-3.17886	47.6401	0
aAASSPAGQVAcDHcLQATAVk	5	7	1	A0A4X1SGH3	N-Term(TMT6plex); C12(Carbamidomethyl); C15(Carbamidomethyl); K22(TMT6plex)	0	0.97015	5	9.34596	1.0397	5	21.1964	0.938044	5	11.5414	1.0019	5	39.9909	0.943445	5	24.32	1.06148	5	16.6114	0	2.34e-16	140.82	6.54074e-13	3	2671.37	-0.597492	32.9586	0
tPGTAAANAGGTGDDGAcGcLPNPGTFEEcHR	3	9	1	F1RM44	N-Term(TMT6plex); C18(Carbamidomethyl); C20(Carbamidomethyl); C30(Carbamidomethyl)	0	0.847796	3	7.88695	0.924318	3	5.9002	0.781405	3	1.54345	1.26129	3	2.22308	1.30281	3	6.93192	1.27022	3	1.20662	0	2.34e-16	138.33	7.41808e-14	3	3447.5	1.26165	38.374	0
kGLAPSSPASEAAASVEPGDR	1	4	1	F1SKN6	N-Term(TMT6plex); K1(TMT6plex)	0	0.910825	1		0.953352	1		1.00658	1		1.10617	1		1.0938	1		1.06893	1		0	2.34e-16	128.35	1.67931e-11	3	2455.32	1.20372	34.0055	1
vLTGVAGEDAEcHAAk	7	11	1	A0A4X1ST59	N-Term(TMT6plex); C12(Carbamidomethyl); K16(TMT6plex)	0	0.996005	7	7.57334	1.00935	7	8.6553	0.992619	7	6.57738	1.07093	7	14.3293	1.13517	7	14.8241	0.9872	7	4.11617	0	2.34e-16	125.96	2.44386e-11	2	2086.1	-0.823973	33.5069	0
vDEAVAVLQAHQAk	3	2	1	F2Z557	N-Term(TMT6plex); K14(TMT6plex)	0	1.07203	3	2.99512	1.01362	3	1.79261	1.04343	3	0.416559	0.950578	3	3.5639	0.906485	3	4.43203	0.932469	3	1.00232	0	2.34e-16	122.33	8.57595e-11	2	1937.12	-1.00175	46.9252	0
sLAGSSGPGASSGPSGDHSELVIR	1	5	1	A0A4X1USK2	N-Term(TMT6plex)	0	0.629171	1		0.689489	1		0.680436	1		1.4832	1		1.81711	1		1.59679	1		0	2.34e-16	122.21	4.21723e-11	3	2454.24	0.555444	33.5634	0
kNPAVQAGSVVVLQGGEETQR	1	14	1	A0A4X1TR17	N-Term(TMT6plex); K1(TMT6plex)	0	1.07856	1		1.05201	1		1.00313	1		0.870094	1		0.974967	1		0.935772	1		0	2.34e-16	121.99	7.74705e-11	3	2625.48	1.82206	38.3478	1
kDLYANTVLSGGTTmYPGIADR	6	18	2	A0A287AAR4;Q95319	N-Term(TMT6plex); K1(TMT6plex); M15(Oxidation)	0																			0	2.34e-16	120.6	8.51802e-11	2	2817.47	-5.16821	47.2586	1
tDNAGDQHGGGGGGGAGAAGGGGGENYDDPHk	2	8	1	A0A4X1T159	N-Term(TMT6plex); K32(TMT6plex)	0	1.00117	2	7.39964	1.1571	2	24.1164	1.11677	2	2.30263	0.882692	2	16.7633	0.845184	2	2.00033	0.735768	2	28.2907	0	2.34e-16	117.62	2.11903e-11	4	3268.47	0.475345	16.1691	0
iLDSVGIEADDDRLNk	6	11	1	A0A480NGQ4	N-Term(TMT6plex); K16(TMT6plex)	0	1.07743	6	1.98838	1.07206	6	3.2734	1.04962	6	7.90685	0.857655	6	3.09559	0.865868	6	9.5183	0.925226	6	5.90176	0	2.34e-16	116.39	2.954e-10	2	2231.23	-1.36961	48.3158	1
vLTEEDIGHPEIGDAVAR	3	3	1	A0A480M7E5	N-Term(TMT6plex)	0	1.06627	3	5.39579	1.1059	3	4.23787	1.02258	3	4.55437	0.912205	3	0.69201	0.839469	3	6.09364	0.81194	3	8.87866	0	2.34e-16	114.95	3.21169e-10	2	2150.13	-1.01509	44.8792	0
vAILVDDmADTcGTIcHAADk	1	12	1	A0A4X1W6P5	N-Term(TMT6plex); M8(Oxidation); C12(Carbamidomethyl); C16(Carbamidomethyl); K21(TMT6plex)	0	1.14516	1		1.1568	1		1.10957	1		0.788051	1		0.738497	1		0.734741	1		0	2.34e-16	114.7	1.83315e-10	3	2750.35	-3.56882	47.1688	0
dVAcGANHTLVLDSQk	2	9	1	F1SUQ8	N-Term(TMT6plex); C4(Carbamidomethyl); K16(TMT6plex)	0	1.08549	2	2.93741	1.05065	2	8.14433	1.08922	2	5.0214	0.855998	2	10.1792	0.881309	2	8.66649	0.857696	2	18.4952	0	2.34e-16	113.18	4.56557e-10	2	2186.16	-2.31738	35.0755	0
kAAPGSAAGEDVAAEAR	1	2	1	A0A287A321	N-Term(TMT6plex); K1(TMT6plex)	0	0.910182	1		0.918585	1		0.847523	1		1.24156	1		1.11648	1		1.27236	1		0	2.34e-16	112.3	6.15342e-10	3	2029.11	-0.451686	24.1217	1
gAPAPATAPAPAAHk	6	1	1	A0A4X1TWR8	N-Term(TMT6plex); K15(TMT6plex)	0	0.983511	6	6.77833	0.908078	6	8.17313	0.912007	6	13.1714	1.18391	6	9.27389	1.12085	6	18.116	1.14152	6	6.80683	0	2.34e-16	112	6.90583e-10	2	1786.03	-1.851	21.2909	0
lQAALDDEEAGGRPAmEPGNGSLDLGGDSAER	2	4	2	A0A4X1T3W7;A0A4X1T1A2	N-Term(TMT6plex); M16(Oxidation)	0																			0	2.34e-16	110.18	2.95975e-10	4	3443.62	-0.179968	45.7333	0
qQAQTEQAQLAHSLQQQEQASQGLR	2	13	1	F1SUX4	N-Term(TMT6plex)	0	0.842696	2	1.8022	0.873884	2	5.3652	0.830859	2	8.99514	1.383	2	6.27121	1.21065	2	3.78822	1.27185	2	5.32914	0	2.34e-16	109.38	1.15288e-09	3	3035.56	3.73496	38.7041	0
aATGEEVSAEDLGGADLHcR	1	7	1	A0A4X1UEA3	N-Term(TMT6plex); C19(Carbamidomethyl)	0	0.890306	1		0.838989	1		0.927601	1		1.24622	1		1.20463	1		1.21928	1		0	2.34e-16	109.19	1.7955e-10	3	2287.08	-0.0834524	33.105	0
eIVHLQAGQcGNQIGAk	48	51	2	Q767L7;A0A4X1TDK0	N-Term(TMT6plex); C10(Carbamidomethyl); K17(TMT6plex)	0																			0	2.34e-16	108.81	1.52435e-09	2	2281.25	-1.37479	35.2565	0
nkAPAATAGGTSLPASESGLNAAATk	3	1	1	A0A286ZUJ0	N-Term(TMT6plex); K2(TMT6plex); K26(TMT6plex)	0	0.918295	3	2.73774	0.936574	3	4.8362	0.96183	3	1.97118	1.12329	3	2.47425	1.12795	3	12.9961	1.02254	3	4.98801	0	2.34e-16	108.72	1.27697e-09	3	3043.69	-1.9936	37.5088	1
yTDQGGEEEEGYESEEQLQHR	2	7	1	A0A4X1UWV0	N-Term(TMT6plex)	0	0.8375	2	13.8069	0.922641	2	1.61189	0.859552	2	7.01656	1.23528	2	9.40325	1.32439	2	0.383125	1.15701	2	20.6329	0	2.34e-16	107.22	7.01781e-11	3	2742.19	-2.09843	27.6052	0
eGVIGVTEEQVHR	4	6	1	A0A287AUL6	N-Term(TMT6plex)	0	0.908805	4	5.83011	0.974735	4	4.07396	0.852283	4	4.34193	1.18484	4	3.55896	1.13873	4	12.4949	1.14306	4	2.31141	0	2.34e-16	107.19	2.03399e-09	2	1681.91	4.5836	30.8893	0
vASTLTEEGGGGGGGGGGTVATkPPR	2	5	1	A0A4X1UXC4	N-Term(TMT6plex); K23(TMT6plex)	0	0.869854	2	5.32814	0.801316	2	3.62318	0.804297	2	0.422874	1.36131	2	5.85663	1.30887	2	6.61388	1.33528	2	2.27587	0	2.3405e-16	106.6	2.09369e-09	3	2728.46	-0.121898	32.0131	0
aVPVSPSAVEDDEDEDGHTVVATAR	1	14	1	A0A286ZRD4	N-Term(TMT6plex)	0	0.952427	1		1.03292	1		1.02629	1		1.02203	1		0.988267	1		0.994319	1		0	2.997e-16	106.16	9.22412e-10	3	2795.34	-3.59755	39.9001	0
hNELTGDNVGPLILk	1	3	1	A0A4X1USM1	N-Term(TMT6plex); K15(TMT6plex)	0	0.88927	1		0.873759	1		0.890686	1		1.29603	1		1.18719	1		1.19254	1		0	2.34e-16	105.61	3.5173e-09	2	2078.2	-0.522822	47.8961	0
ecPSDEcGAGVFmASHFDR	1	2	1	A0A4X1WDC9	N-Term(TMT6plex); C2(Carbamidomethyl); C7(Carbamidomethyl); M13(Oxidation)	0	0.94019	1		0.935677	1		0.911753	1		1.14759	1		1.09765	1		1.17876	1		0	2.34e-16	105.55	6.54738e-11	3	2417.01	-3.00214	33.7943	0
kDAPSGEAAAPGGDQGGGGGLSPGPSR	1	2	1	F1RYS9	N-Term(TMT6plex); K1(TMT6plex)	0	0.847759	1		0.717252	1		0.790004	1		1.46752	1		1.35478	1		1.41318	1		0	2.34e-16	105.51	2.04847e-09	3	2808.43	0.0884492	24.9104	1
eTQAQPQDGDHScGSGEQSYVGk	1	5	1	A0A480QQ47	N-Term(TMT6plex); C13(Carbamidomethyl); K23(TMT6plex)	0	0.70895	1		0.903915	1		0.743481	1		1.48835	1		1.55328	1		1.18946	1		0	2.34e-16	105.43	5.81428e-10	3	2923.35	-1.62848	21.9042	0
nQGGYGGSSSSSSYGSGR	5	5	1	A0A4X1W4R4	N-Term(TMT6plex)	0	1.00437	5	13.1232	1.03417	5	5.35778	0.901657	5	10.3447	1.0512	5	10.7261	1.18026	5	7.67878	0.947351	5	23.3591	0	2.34e-16	105.38	1.60803e-10	2	1923.86	-0.0575208	13.6698	0
tASAPQHGAPGPGAADASk	10	14	2	A0A0B8RSX6;A0A286ZXU2	N-Term(TMT6plex); K19(TMT6plex)	0																			0	2.34e-16	105.18	3.47532e-09	3	2149.14	-0.739493	17.9503	0
vSHAGFGVVLGEDk	2	4	1	A0A5G2RDY5	N-Term(TMT6plex); K14(TMT6plex)	0	1.02292	2	5.10068	1.08637	2	1.24015	1.02271	2	6.57822	0.895903	2	4.6532	0.936373	2	2.72794	0.937031	2	18.9763	0	2.34e-16	104.94	4.03028e-09	2	1873.05	-2.17634	45.5608	0
hSGPNSADTANDGFVR	5	4	1	A0A4X1U5S3	N-Term(TMT6plex)	0	0.907821	5	19.5632	1.01165	5	11.7263	0.903476	5	6.44114	1.04037	5	9.23331	1.11582	5	9.58695	1.03979	5	16.7508	0	6.658e-16	104.76	6.18261e-10	2	1873.9	-2.01827	16.8377	0
vDkGVVPLAGTNGETTTQGLDGLSER	5	10	1	A0A286ZYX8	N-Term(TMT6plex); K3(TMT6plex)	0	0.847856	5	14.1065	0.87791	5	3.43359	0.876935	5	4.06612	1.21362	5	8.10284	1.31558	5	16.0628	1.23041	5	8.01832	0	2.34e-16	104.57	4.36425e-09	3	3072.65	-1.48792	47.0032	1
gcPVSTEPSDSAcGSTTNSVPAHQDR	1	6	1	A0A4X1UQS0	N-Term(TMT6plex); C2(Carbamidomethyl); C13(Carbamidomethyl)	0	0.554981	1		0.650803	1		0.61	1		1.40101	1		2.24842	1		1.59485	1		0	2.34e-16	103.69	1.88128e-10	3	2946.31	-1.61392	20.954	0
aAHSEGNTTAGLDMk	2	4	1	F6Q936	N-Term(TMT6plex); K15(TMT6plex)	0	1.04791	2	0.872501	1.10125	2	2.41972	1.08779	2	0.819206	0.845908	2	3.77749	0.885724	2	4.42501	0.851438	2	8.88863	0	2.34e-16	103.33	3.65341e-09	2	1961.01	-1.20432	24.4616	0
eEHEVAVLGAPQTSAPVATTVINIR	1	11	1	A0A5G2QWL4	N-Term(TMT6plex)	0	1.02162	1		1.01794	1		0.967656	1		0.994653	1		0.964096	1		1.05537	1		0	2.34e-16	103.29	5.41714e-09	3	2831.54	-0.696964	48.2948	0
qTISNAcGTIGLIHAIANNk	1	11	1	A0A5G2QK14	N-Term(TMT6plex); C7(Carbamidomethyl); K20(TMT6plex)	0	0.888909	1		1.07252	1		0.972925	1		1.09495	1		1.09094	1		0.962541	1		0	2.34e-16	102.75	7.11385e-09	3	2554.42	1.47649	49.6498	0
lQDAEEHVEAVNAk	5	16	2	F1SS65;A0A4X1SJS3	N-Term(TMT6plex); K14(TMT6plex)	0																			0	2.34e-16	102.52	6.48199e-09	2	2011.08	-1.21802	36.012	0
iGEEQSAEDAEDGPPELLFIHGGHTAk	2	4	1	A0A4X1UYR9	N-Term(TMT6plex); K27(TMT6plex)	0	1.03677	2	7.26498	1.03327	2	11.4879	1.04588	2	12.8301	0.993169	2	29.1593	0.82866	2	8.21339	0.938299	2	27.6725	0	2.34e-16	102.5	3.987e-09	4	3305.67	0.272063	47.9897	0
nVTDVVNTcHDAGISk	2	4	1	A0A480Y0Z7	N-Term(TMT6plex); C9(Carbamidomethyl); K16(TMT6plex)	0	1.07563	2	5.62634	1.22326	2	4.88233	1.04016	2	6.78134	0.831087	2	6.49991	0.851445	2	6.61685	0.706249	2	2.84998	0	2.34e-16	102.21	5.27229e-09	2	2188.14	-1.76287	35.6231	0
eAAASGLPLmVIIHk	4	2	1	A0A481A893	N-Term(TMT6plex); M10(Oxidation); K15(TMT6plex)	0	0.892827	4	2.15866	0.919345	4	0.608777	0.872481	4	4.15397	1.14049	4	6.77289	1.18698	4	11.85	1.15199	4	4.22026	0	2.34e-16	102.03	6.7361e-09	2	2024.19	-2.47585	49.4553	0
nMGGPYGGGNYGPGGSGGSGGYGGR	4	7	1	A0A287AEJ3	N-Term(TMT6plex)	0	0.969205	4	11.2037	0.930586	4	7.66866	0.964421	4	5.8002	1.07568	4	3.08791	1.06827	4	9.91798	1.15256	4	9.06847	0	2.34e-16	101.98	3.07427e-10	3	2419.07	0.529942	29.4659	0
qPDGTPGGAGAAVAPAAGQGSHIQQk	1	5	1	A0A287BEL4	N-Term(TMT6plex); K26(TMT6plex)	0	1.10588	1		1.12278	1		1.17225	1		0.648234	1		0.878291	1		0.754944	1		0	2.34e-16	101.55	7.9852e-09	3	2829.5	0.0803976	27.0718	0
aDTTTGSAAGPLLSEDDkPQSTAPR	1	7	1	A0A480RIQ7	N-Term(TMT6plex); K18(TMT6plex)	0	1.02768	1		0.973706	1		0.960641	1		1.0964	1		0.977264	1		1.02746	1		0	2.34e-16	101.44	7.28561e-09	3	2944.53	1.4364	36.9807	0
sGDRGETGPAGPAGPVGPVGAR	1	6	1	A0A4X1USL6	N-Term(TMT6plex)	0	0.28899	1		0.337754	1		0.295645	1		2.29444	1		2.34895	1		2.26171	1		0	2.34e-16	100.94	8.20278e-09	3	2191.14	-0.0947384	23.094	1
aSGNYATVISHNPETk	8	6	1	A0A4X1UPD4	N-Term(TMT6plex); K16(TMT6plex)	0	1.02632	8	2.99293	1.10562	8	12.0302	0.891133	8	12.0936	1.0078	8	12.7484	1.09602	8	12.9349	1.01459	8	13.813	0	2.34e-16	100.82	8.81344e-09	2	2147.15	-0.93269	31.738	0
dAPDGPAVEAEPEHAFDGLR	5	22	2	A0A480IPA8;A0A287B0Y8	N-Term(TMT6plex)	0																			0	2.34e-16	100.65	2.93168e-09	2	2322.12	0.135922	42.5002	0
aLRPEEEAGIAGDAAPGTAGR	3	4	1	I3LRR4	N-Term(TMT6plex)	0	0.875021	3	2.61405	0.859216	3	2.7199	0.95352	3	3.27203	1.2438	3	4.11756	1.16083	3	5.68265	1.22253	3	2.41513	0	2.34e-16	100.37	8.04459e-09	3	2238.17	1.21573	30.7913	0
tQSSASLAASYAAQQHPQAAASYR	1	1	1	A0A287B401	N-Term(TMT6plex)	0	0.814518	1		0.911275	1		0.767321	1		1.30618	1		1.41271	1		1.25585	1		0	2.34e-16	100.25	5.5794e-09	3	2694.34	-0.0361605	32.1849	0
eTNLESLPLVDTHSk	33	1	1	P02543	N-Term(TMT6plex); K15(TMT6plex)	0	0.887755	33	6.90867	0.89636	33	5.61694	0.887449	33	7.94994	1.18671	33	6.0524	1.22029	33	11.7816	1.20346	33	9.93498	0	2.34e-16	100.24	1.00348e-08	2	2141.18	-0.63314	46.139	0
lLVSMcQGNRDENQNVNPQMAQEDAQR	2	5	1	A0A5G2R850	N-Term(TMT6plex); C6(Carbamidomethyl)	0	0.871882	2	9.11873	0.880809	2	4.99401	0.911839	2	12.2324	1.2005	2	10.3598	1.20891	2	15.7386	1.22241	2	10.1852	0	2.34e-16	99.86	3.74892e-09	3	3374.6	4.47308	41.3539	1
gNPTVEVDLHTAk	20	23	2	F1RFY2;A0A0B8RSY9	N-Term(TMT6plex); K13(TMT6plex)	0																			0	2.34e-16	99.79	1.26942e-08	2	1839.03	-3.0142	34.1287	0
aSNGDAWVEAHGk	4	6	1	F1RGJ3	N-Term(TMT6plex); K13(TMT6plex)	0	0.888432	4	3.13768	0.951492	4	4.40246	0.888909	4	7.98332	1.17876	4	8.01622	1.24047	4	8.15583	1.13261	4	6.73756	0	2.34e-16	99.72	8.02614e-09	2	1799.94	0.0700944	27.2004	0
cSAGccEDSQASMQQVHQcIER	1	1	1	A0A4X1W9G6	N-Term(TMT6plex); C1(Carbamidomethyl); C5(Carbamidomethyl); C6(Carbamidomethyl); C19(Carbamidomethyl)	0	0.924598	1		0.955438	1		0.877528	1		1.03142	1		1.23553	1		1.2131	1		0	2.34e-16	99.72	1.59989e-10	3	2870.19	-1.08593	26.0521	0
vLTEEDIGHPEIGDAIAR	2	2	1	A0A481C945	N-Term(TMT6plex)	0	1.07138	2	9.0423	1.09768	2	2.23361	1.09276	2	4.29368	0.823766	2	6.90518	0.872915	2	9.56496	0.834343	2	9.41393	0	2.34e-16	99.54	1.17677e-08	2	2164.14	-0.568823	46.5635	0
ikDDGLSQSDcVTETAmTLPSESR	1	8	1	A0A287AGM9	N-Term(TMT6plex); K2(TMT6plex); C11(Carbamidomethyl); M17(Oxidation)	0	1.19096	1		1.0511	1		1.12682	1		0.643622	1		0.851342	1		0.848949	1		0	2.34e-16	99.53	6.12862e-09	3	3114.53	0.0848808	41.9341	1
eVAGHTEQLQISk	6	7	3	A0A480NV65;A0A4X1UAC9;A0A287BF12	N-Term(TMT6plex); K13(TMT6plex)	0																			0	2.34e-16	98.53	1.62516e-08	2	1898.07	-0.476885	31.4308	0
vGGQAGAHGAEALER	3	3	1	A0A4X1UMP8	N-Term(TMT6plex)	0	1.07703	3	1.11052	1.10732	3	2.63431	1.00004	3	3.85537	0.841054	3	0.807485	0.95439	3	3.83759	0.857356	3	7.27557	0	2.34e-16	98.51	1.17817e-08	2	1651.87	0.340548	17.5918	0
eQAGGDATENFEDVGHSTDAR	1	4	1	A0A5G2RAT8	N-Term(TMT6plex)	0	0.690314	1		0.780858	1		0.720252	1		1.20271	1		1.91921	1		1.41937	1		0	2.34e-16	98.18	1.41411e-09	3	2435.09	-0.0446945	27.3438	0
tVFEALQAPAcHENLVk	2	18	1	A0A5G2QWT4	N-Term(TMT6plex); C11(Carbamidomethyl); K17(TMT6plex)	0	0.993315	2	9.70821	0.982885	2	15.8246	1.13146	2	0.491699	0.949886	2	9.70728	0.943823	2	14.1444	0.900429	2	26.0649	0	2.34e-16	98.09	1.9335e-08	3	2385.3	-0.0319958	48.5146	0
tTITTTTSSSSGLGSSTIVGSPR	1	4	1	A0A5G2RF01	N-Term(TMT6plex)	0	0.674111	1		0.872254	1		0.590068	1		1.38979	1		1.67457	1		1.5713	1		0	2.34e-16	97.94	1.69131e-08	3	2427.29	3.95186	39.7539	0
aIGSASEGAQSSLQEVYHk	3	2	1	F2Z5K2	N-Term(TMT6plex); K19(TMT6plex)	0	0.955894	3	9.06744	0.968478	3	14.5942	0.99681	3	14.6107	0.936863	3	3.34295	1.13409	3	33.5791	1.10408	3	38.395	0	2.34e-16	97.9	1.73371e-08	3	2420.28	1.11597	41.5248	0
aAAAGREPLNNEEELGVAGR	2	7	1	A0A287BDR8	N-Term(TMT6plex)	0	1.00397	2	4.55232	0.887108	2	16.5258	0.98058	2	2.57911	1.15033	2	2.37573	1.09153	2	10.5751	1.01725	2	0.43831	0	2.65e-16	97.59	1.91512e-08	2	2253.18	2.12318	29.9457	1
aAPEVSPGSTDTEAQHLAEER	2	4	1	A0A287AE45	N-Term(TMT6plex)	0	0.914711	2	8.43528	0.951594	2	9.56038	0.964412	2	1.2163	1.0937	2	8.89069	1.17452	2	14.1046	1.0632	2	2.95531	0	2.34e-16	97.21	8.83051e-09	3	2424.18	-0.284014	32.1241	0
vGTGEPccDWVGDEGAGHFVk	2	7	1	F1RIF8	N-Term(TMT6plex); C7(Carbamidomethyl); C8(Carbamidomethyl); K21(TMT6plex)	0	1.07512	2	4.56132	1.05466	2	6.54859	1.08529	2	7.31275	0.909626	2	10.8483	0.854098	2	16.9262	0.847283	2	15.0056	0	2.34e-16	97.11	5.52482e-09	3	2735.3	2.41695	46.0041	0
iGEEQSPEDAEDGPPELLFIHGGHTAk	3	7	1	A0A4X1VYH7	N-Term(TMT6plex); K27(TMT6plex)	0	1.07362	3	5.42734	1.16336	3	0.462198	1.15109	3	13.1521	0.858597	3	6.87668	0.841334	3	0.825651	0.793622	3	18.0581	0	2.34e-16	96.86	1.85148e-08	4	3331.69	1.28833	48.079	0
nAQAIEDMVGYAQETQHEk	1	4	1	A0A0B8RTB9	N-Term(TMT6plex); K19(TMT6plex)	0	1.06712	1		1.08125	1		1.0385	1		0.871186	1		0.916419	1		0.89266	1		0	2.34e-16	96.83	1.30616e-08	3	2620.31	0.795456	48.4272	0
rPEDEAPAAAGGAAAAASGAAPSR	2	1	1	A0A4X1USX9	N-Term(TMT6plex)	0	0.79618	2	16.4856	0.983188	2	9.18504	0.840569	2	11.4959	1.22472	2	2.41221	1.24853	2	3.1199	1.23988	2	8.12889	0	2.34e-16	96.78	1.84602e-08	3	2351.2	2.57738	25.3452	0
aALAHSEEIAASQAAAAk	9	22	2	A0A480IPA8;A0A287B0Y8	N-Term(TMT6plex); K18(TMT6plex)	0																			0	2.91e-16	96.41	2.82957e-08	2	2168.2	-2.62586	45.7475	0
aSGPPVSELITk	2	14	4	A0A4X1VK10;A0A480TT26;A0A480QWI4;A0A5G2QML3	N-Term(TMT6plex); K12(TMT6plex)	0																			0	5.295e-16	96.18	2.24242e-08	2	1656.99	-2.43434	47.3248	0
kIPQGPPEIYSDTQFPSLQSTAk	2	3	1	A0A4X1TWV1	N-Term(TMT6plex); K1(TMT6plex); K23(TMT6plex)	0	0.999652	2	0.458734	1.0176	2	0.340216	0.966545	2	6.66869	1.05022	2	8.47391	0.996933	2	0.918068	1.00797	2	2.53757	0	2.34e-16	96.1	2.74314e-08	3	3219.79	0.348394	48.8365	1
vEQVLSLEPQHELk	4	6	1	A0A287B186	N-Term(TMT6plex); K14(TMT6plex)	0	0.875771	4	6.82891	0.893458	4	2.90723	0.857551	4	1.75839	1.28306	4	2.64186	1.22225	4	1.21668	1.19921	4	2.45434	0	2.34e-16	95.77	3.50264e-08	2	2107.22	0.21316	47.8151	0
rQQQAATSESSQSEASVR	1	4	1	A0A4X1V5D6	N-Term(TMT6plex)	0	1.10577	1		1.21023	1		1.16323	1		0.703109	1		0.7675	1		0.662788	1		0	2.34e-16	95.57	1.78047e-08	3	2179.09	-0.82203	10.9062	1
aPVSALPLAPNHLGGGAVVLGAESR	1	1	1	A0A4X1VMS1	N-Term(TMT6plex)	0	0.812278	1		0.828102	1		0.740686	1		1.30607	1		1.53193	1		1.34812	1		0	2.34e-16	95.42	3.21384e-08	3	2582.46	-0.527404	49.4182	0
qGATVYATGTHAQVEDGR	2	10	1	A0A5G2QE95	N-Term(TMT6plex)	0	0.677151	2	16.5374	0.777895	2	31.0022	0.677844	2	26.0136	1.51173	2	31.252	1.53614	2	19.6781	1.48698	2	14.6524	0	2.34e-16	95.24	1.3929e-08	3	2090.05	-0.584723	21.929	0
gGPGSAVSPYPTFNPSSDVEALHk	12	2	1	F1SJB5	N-Term(TMT6plex); K24(TMT6plex)	0	0.86186	12	5.01821	1.01603	12	4.87788	0.81331	12	6.97781	1.21902	12	6.64106	1.23536	12	6.28277	1.09613	12	9.18912	0	2.34e-16	95.11	3.02615e-08	3	2872.48	-2.29165	47.6445	0
rGPAPQDQAGPGGAPR	2	10	1	A0A480PSZ9	N-Term(TMT6plex)	0	0.888907	2	14.8955	0.750868	2	16.9873	0.906634	2	5.27598	1.19637	2	9.93992	1.22365	2	3.13802	1.43254	2	4.45369	0	2.914e-10	94.73	2.81155e-08	2	1760.93	-0.260758	12.471	1
sEAVAETAEGEPQQAGDQELLHQAk	2	2	1	A0A4X1UWA4	N-Term(TMT6plex); K25(TMT6plex)	0	1.08916	2	1.38728	1.07032	2	7.02137	1.0673	2	1.10058	0.90992	2	6.70297	0.835957	2	10.2372	0.85521	2	0.956447	0	2.34e-16	94.58	2.29728e-08	3	3094.56	-1.61866	38.251	0
hGDPGDAAQQEAk	2	7	1	A0A4X1TUT8	N-Term(TMT6plex); K13(TMT6plex)	0	1.17908	2	1.77668	1.16754	2	0.393444	1.17255	2	0.440625	0.684867	2	1.60504	0.702922	2	2.2551	0.672855	2	3.60043	0	3.464e-16	94.56	2.44787e-08	2	1781.92	-1.81189	13.8617	0
gISEETTTGVHNLYk	5	10	1	A0A5G2Q7X1	N-Term(TMT6plex); K15(TMT6plex)	0	0.893226	5	5.82413	1.02554	5	16.2764	0.888788	5	6.09243	1.0732	5	3.80347	1.2841	5	5.21452	0.974234	5	8.32359	0	2.34e-16	94.26	5.22337e-08	2	2107.14	-1.0442	36.239	0
rGEAHLAVNDFDLAR	3	7	1	A0A480QG19	N-Term(TMT6plex)	0	1.02154	3	7.52438	0.904047	3	2.46232	1.0494	3	12.5432	1.0662	3	18.5688	1.02533	3	28.195	1.11053	3	4.11313	0	2.34e-16	94.21	3.56935e-08	2	1913.02	-1.37804	34.0439	1
mAEIGEHVAPSEAASSLEQAQAAAER	1	19	2	A0A4X1TMT2;A0A480XWW5	N-Term(TMT6plex); M1(Oxidation)	0																			0	2.34e-16	94.13	1.47399e-08	3	2898.41	0.0922154	43.2342	0
vDATEESDLAQQYGVR	3	5	1	A0A4X1U8U7	N-Term(TMT6plex)	0	0.97984	3	17.064	0.870275	3	14.4002	1.09925	3	2.41485	1.02528	3	24.8698	1.01101	3	15.1917	1.08802	3	7.41807	0	1.284e-12	93.96	2.18775e-08	2	2009.99	-1.49489	42.7366	0
nIDNPAVADIYTEHAHQVVVAk	3	3	1	A0A480HAE4	N-Term(TMT6plex); K22(TMT6plex)	0	0.904016	3	1.46659	1.32736	3	5.58663	1.10221	3	2.67738	0.819704	3	22.46	0.943688	3	17.9643	0.651954	3	7.17313	0	2.34e-16	93.72	5.00414e-08	3	2862.55	-0.901989	46.0457	0
nVNIYRDPTIPVESDTDDEGAPR	1	9	1	A0A4X1VIC2	N-Term(TMT6plex)	0	0.892914	1		0.898703	1		0.957092	1		1.22157	1		1.05514	1		1.21805	1		0	2.34e-16	93.6	2.2808e-08	3	2802.37	-0.340792	41.3871	1
kVLSPFSQQGSDSAATQASR	1	4	1	I3LRR4	N-Term(TMT6plex); K1(TMT6plex)	0	0.876473	1		0.846259	1		0.807706	1		1.31509	1		1.31898	1		1.27293	1		0	2.34e-16	93.58	6.03857e-08	3	2523.36	0.588588	35.7846	1
mGHAGAIIAGGk	2	12	1	A0A287B574	N-Term(TMT6plex); K12(TMT6plex)	0	0.942662	2	7.05507	0.845418	2	2.645	0.872105	2	11.7894	1.23715	2	10.9435	1.21402	2	10.3747	1.20148	2	1.06676	0	2.34e-16	93.57	4.8921e-08	2	1540.9	-0.300862	31.1904	0
yAFQEALNSAGEk	4	5	1	P82460	N-Term(TMT6plex); K13(TMT6plex)	0	1.09318	4	7.81949	0.982943	4	1.33304	1.19914	4	10.1603	0.792842	4	11.7732	0.777414	4	11.9709	0.931315	4	17.4233	0	2.34e-16	93.57	4.1185e-08	2	1886	-1.17896	48.0754	0
kPLSGNSNSSGNETLk	1	10	1	I3LHN2	N-Term(TMT6plex); K1(TMT6plex); K16(TMT6plex)	0	1.43325	1		1.43076	1		1.35673	1		0.235664	1		0.252027	1		0.263859	1		0	2.34e-16	93.52	5.99808e-08	3	2320.31	0.909032	28.1516	0
vkEPSVQEATSTSDILk	5	8	1	A0A287AAV3	N-Term(TMT6plex); K2(TMT6plex); K17(TMT6plex)	0	0.934867	5	5.90034	0.906586	5	4.65949	0.8769	5	6.97174	1.25475	5	9.99047	1.17199	5	1.76904	1.14224	5	6.4306	0	2.34e-16	93.46	4.94095e-08	3	2519.46	2.09138	44.195	1
qAEQLSATEEGGGASHmDTEEARPAk	1	1	1	A0A287B6J3	N-Term(TMT6plex); M17(Oxidation); K26(TMT6plex)	0	1.09137	1		1.1872	1		1.01675	1		0.853951	1		0.857866	1		0.765651	1		0	2.34e-16	93.26	1.53184e-08	4	3174.53	-1.92391	20.9901	0
qAAASATQTIAAAQHAASTPk	4	8	1	A0A4X1VR95	N-Term(TMT6plex); K21(TMT6plex)	0	0.906906	4	7.91636	0.997568	4	16.2159	0.930401	4	13.0165	1.15521	4	16.9601	1.08594	4	17.0375	1.09506	4	8.82734	0	2.34e-16	93.25	6.28581e-08	3	2453.35	-2.50977	39.783	0
kVQAEDEADGLQTTQASR	2	13	1	A0A4X1UCG7	N-Term(TMT6plex); K1(TMT6plex)	0	1.05875	2	10.2735	0.997406	2	5.69176	1.06806	2	0.457682	0.900374	2	16.281	0.900592	2	10.339	0.981857	2	6.04732	0	2.34e-16	93.21	5.67782e-08	3	2405.27	0.0856213	26.7659	1
vMLGETNPADSkPGTIR	13	9	2	A4UXY9;A0A480VUU1	N-Term(TMT6plex); K12(TMT6plex)	0																			0	2.34e-16	93.15	7.21901e-08	2	2244.24	-1.01926	39.0881	0
lVGQGASAVLLDLPHSDGEAQAk	5	2	1	A0A5G2QSR2	N-Term(TMT6plex); K23(TMT6plex)	0	0.868206	5	5.52091	0.865473	5	4.0298	0.786302	5	4.75774	1.29372	5	3.25074	1.27546	5	4.74088	1.2794	5	3.32109	0	2.34e-16	93.01	6.24793e-08	3	2734.51	-0.138698	49.8929	0
lTIGEEELMTHSQELNk	1	2	1	A0A4X1UYL3	N-Term(TMT6plex); K17(TMT6plex)	0	0.923044	1		1.00102	1		0.933882	1		1.13058	1		1.07255	1		1.08852	1		0	2.34e-16	92.98	6.02942e-08	3	2430.3	1.35775	47.9903	0
qEQIQAVPLAHSQAVR	4	20	2	A0A480IPA8;A0A287B0Y8	N-Term(TMT6plex)	0																			0	2.34e-16	92.97	6.56564e-08	2	2004.11	-2.51791	30.9547	0
eTDcGVHINAGPEIGVASTk	3	14	1	A0A4X1W4B8	N-Term(TMT6plex); C4(Carbamidomethyl); K20(TMT6plex)	0	0.937133	3	3.76516	0.945773	3	0.556708	0.892248	3	1.53278	1.17364	3	3.74076	1.07643	3	19.1934	1.081	3	11.4	0	2.34e-16	92.89	5.50284e-08	3	2513.31	1.52704	38.9097	0
tDNPAPATGHVQEAADPSLQALESR	4	2	1	A0A4X1TXF7	N-Term(TMT6plex)	0	0.939113	4	3.63225	0.935807	4	15.3894	0.97604	4	9.76433	1.0061	4	11.1157	0.982971	4	6.98634	1.17235	4	9.26393	0	2.34e-16	92.87	3.23793e-08	3	2804.4	0.800636	39.5061	0
aGAGSATLSmAYAGAR	1	7	1	A0A4X1UJD6	N-Term(TMT6plex); M10(Oxidation)	0	0.924211	1		0.733623	1		0.890065	1		1.23318	1		1.22454	1		1.41629	1		0	2.34e-16	92.58	3.14684e-08	2	1699.86	0.577253	29.4906	0
lTPAGQAAGSPLLPLNPAGLSHGDVSR	1	5	1	A0A480Q550	N-Term(TMT6plex)	0	0.694591	1		0.700601	1		0.822928	1		1.16829	1		1.56751	1		1.74553	1		0	1.256e-12	92.57	7.06075e-08	3	2825.54	-1.78155	49.758	0
vNNSSLIGLGYTQTLkPGIk	8	6	1	Q9MZ16	N-Term(TMT6plex); K16(TMT6plex); K20(TMT6plex)	0	0.822867	8	13.0321	0.755313	8	9.03732	0.766045	8	21.3477	1.38663	8	12.3891	1.40184	8	16.8345	1.35823	8	3.92568	0	2.34e-16	92.15	4.2058e-08	3	2790.67	-0.107712	49.4506	0
tAVEHAADEDILAk	1	19	1	A0A287A762	N-Term(TMT6plex); K14(TMT6plex)	0	1.0144	1		0.839082	1		0.893027	1		1.19589	1		1.19683	1		1.11616	1		0	2.459e-16	91.87	7.55126e-08	2	1941.07	-1.52053	38.1106	0
lVEALcAEHQINLIk	2	2	1	P46405	N-Term(TMT6plex); C6(Carbamidomethyl); K15(TMT6plex)	0	1.12275	2	0.210824	1.09601	2	11.5659	1.19317	2	3.46402	0.780152	2	11.5832	0.75058	2	3.60227	0.709524	2	27.4412	0	2.34e-16	91.87	7.67153e-08	2	2209.27	-2.02519	50.366	0
nAGDkESSGASVSPFAPGVSSR	1	5	1	A0A4X1T2S3	N-Term(TMT6plex); K5(TMT6plex)	0	1.07995	1		1.06998	1		1.0964	1		0.901288	1		0.823148	1		0.845011	1		0	2.34e-16	91.75	6.19555e-08	3	2565.33	-0.427285	33.3912	1
tRPPVAAGAVGLAQR	4	7	1	A0A5G2RC01	N-Term(TMT6plex)	0	0.950756	4	9.92282	0.9243	4	0.881247	1.00954	4	2.719	1.0875	4	8.87318	1.02798	4	7.22062	1.05176	4	2.47528	0	2.34e-16	91.69	9.31757e-08	3	1693.01	0.595702	28.0419	0
tVSGVNGPLVILDHVk	2	2	1	F1RMZ8	N-Term(TMT6plex); K16(TMT6plex)	0	1.06042	2	5.81501	1.04711	2	5.96324	0.970121	2	4.68586	1.01354	2	15.6138	0.907623	2	4.48062	0.953133	2	3.01366	0	2.34e-16	91.57	6.63537e-08	3	2106.27	1.56321	50.5857	0
gSkPGGTGTGSGGSSGTETLEk	2	3	1	A0A480TQ12	N-Term(TMT6plex); K3(TMT6plex); K22(TMT6plex)	0	1.08893	2	1.13699	1.05795	2	0.208408	1.04036	2	0.0600892	0.902281	2	0.0292547	0.883653	2	5.84596	0.893721	2	2.73043	0	2.34e-16	91.49	8.9939e-08	3	2639.4	-1.85128	24.2064	0
lkQSAEEQAQAQAQAQAAAEk	4	20	2	A0A480IPA8;A0A287B0Y8	N-Term(TMT6plex); K2(TMT6plex); K21(TMT6plex)	0																			0	2.34e-16	91.49	7.87277e-08	3	2886.59	-0.787872	36.652	1
hELLLGAAGSGPGAGQQQAAPGALLQAGPPR	1	3	1	F1SVA6	N-Term(TMT6plex)	0	1.07559	1		1.07844	1		1.03221	1		0.866068	1		1.03099	1		0.788564	1		0	2.34e-16	91.31	8.25769e-08	3	3119.69	0.68637	47.6494	0
gQELcADYSENTFTEYkk	2	5	1	A0A4X1T9J6	N-Term(TMT6plex); C5(Carbamidomethyl); K17(TMT6plex); K18(TMT6plex)	0	0.53649	2	26.545	0.517103	2	23.9573	0.491676	2	33.573	1.99157	2	11.4442	1.91507	2	18.2291	1.76394	2	12.5439	0	2.34e-16	91.17	5.61037e-08	3	2870.44	-2.40965	45.1287	1
vIScDGGGGALGHPR	1	1	1	A0A4X1THU2	N-Term(TMT6plex); C4(Carbamidomethyl)	0	0.874199	1		0.991181	1		0.976675	1		1.20973	1		1.07687	1		1.03468	1		0	2.34e-16	91.13	4.41728e-08	3	1681.86	-0.802172	22.4205	0
sIIkEPESAAEAVk	4	3	1	A0A4X1TJ64	N-Term(TMT6plex); K4(TMT6plex); K14(TMT6plex)	0	0.966521	4	1.72709	0.923532	4	4.80376	0.936949	4	2.94803	1.13997	4	2.90148	1.05236	4	4.14915	1.10949	4	6.12556	0	1.23e-13	90.93	8.89169e-08	2	2159.29	-1.81701	41.0464	1
aASDIAmTELPPTHPIR	4	8	1	A0A4X1U626	N-Term(TMT6plex); M7(Oxidation)	0	0.938366	4	1.82566	0.98278	4	8.3016	0.929564	4	3.58639	1.20898	4	13.4021	1.05845	4	7.99679	1.11084	4	1.79258	0	8.942e-15	90.91	7.58249e-08	2	2065.09	-1.07369	36.4282	0
aYGPGIEPTGNMVk	1	20	2	A0A0B8RSX6;A0A286ZXU2	N-Term(TMT6plex); K14(TMT6plex)	0																			0	2.34e-16	90.9	1.09407e-07	2	1892.03	-0.419587	42.2316	0
gTVHPAGDFNPDADAk	3	10	2	A0A5G2RBI3;A0A4X1TSN0	N-Term(TMT6plex); K16(TMT6plex)	0																			0	2.34e-16	90.86	6.44386e-08	2	2070.06	-0.591564	29.2896	0
pGHLQEGFGcVVTNR	5	4	1	A0A5G2QNW1	N-Term(TMT6plex); C10(Carbamidomethyl)	0	1.07431	5	1.29879	0.974775	5	3.47807	0.997711	5	14.5759	1.01896	5	11.0554	0.923669	5	22.3443	0.922339	5	14.6774	0	2.34e-16	90.84	5.7154e-08	2	1899.97	-0.569363	35.0183	0
dVLGMEQHEmAk	4	5	1	F1RIF8	N-Term(TMT6plex); M10(Oxidation); K12(TMT6plex)	0	1.09639	4	3.71702	1.11233	4	0.68324	1.1212	4	1.877	0.822937	4	5.60941	0.810298	4	12.0132	0.79215	4	5.8393	0	8.265e-16	90.58	6.38301e-08	2	1861.95	-0.361372	32.0544	0
nmVHPNVIcDGcNGPVVGTR	1	9	1	A0A4X1VQI8	N-Term(TMT6plex); M2(Oxidation); C9(Carbamidomethyl); C12(Carbamidomethyl)	0	0.798063	1		0.811921	1		0.841869	1		1.36059	1		1.32242	1		1.36721	1		0	2.34e-16	90.45	2.85347e-08	3	2441.17	0.16148	30.0365	0
dLLSHENAATLNDVk	4	8	1	A0A5G2QW89	N-Term(TMT6plex); K15(TMT6plex)	0	0.821383	4	4.48265	0.801926	4	3.05887	0.806555	4	3.48546	1.36398	4	3.94241	1.36481	4	4.31037	1.40481	4	0.974357	0	2.34e-16	90.34	1.20072e-07	2	2098.15	-1.01706	41.575	0
iLIANTGMDTDkIk	3	5	1	F6Q936	N-Term(TMT6plex); K12(TMT6plex); K14(TMT6plex)	0	1.15434	3	1.86531	1.1397	3	0.145072	1.12214	3	0.749658	0.735435	3	6.86427	0.741303	3	1.63364	0.764406	3	5.55735	0	5.389e-16	90.32	9.2107e-08	2	2220.32	-0.821537	48.1024	1
sTAGDTHLGGEDFDNR	12	12	2	A0A480ECX1;A0A4X1UED9	N-Term(TMT6plex)	0																			0	8.155e-16	90.15	1.59881e-08	2	1920.89	-1.33239	21.7978	0
kGALETDTSNSSAQVSTVGQASR	1	13	1	A0A286ZSA8	N-Term(TMT6plex); K1(TMT6plex)	0	0.920707	1		0.954475	1		0.913412	1		1.14347	1		1.12054	1		1.15775	1		0	2.34e-16	90.15	9.64119e-08	3	2752.44	-2.8112	28.3764	1
dQLQTFSEEHPVLLTEAPLNPR	2	5	1	A0A287A059	N-Term(TMT6plex)	0	0.975232	2	1.45702	1.16532	2	3.11042	0.944167	2	3.03119	1.00556	2	4.05391	0.919498	2	9.5274	0.936811	2	5.92182	0	2.34e-16	89.92	1.11892e-07	3	2763.45	-0.489908	49.4334	0
iTVPGNFQGHSGAQcITcSYk	1	6	1	A0A286ZSH4	N-Term(TMT6plex); C15(Carbamidomethyl); C18(Carbamidomethyl); K21(TMT6plex)	0	0.996378	1		1.00595	1		0.912537	1		1.01642	1		1.20643	1		0.968866	1		0	2.34e-16	89.69	7.93141e-08	3	2783.41	1.98498	45.12	0
vLFRPSDTTNASNQDALSSNTSLk	2	1	1	A0A4X1SE98	N-Term(TMT6plex); K24(TMT6plex)	0	0.858699	2	0.524754	0.915932	2	2.25075	0.849046	2	0.931728	1.23479	2	0.74068	1.25747	2	5.61797	1.23566	2	4.97495	0	2.34e-16	89.63	9.82215e-08	3	3024.6	1.04921	45.9481	0
kPDLGGPGAGAAVGGGGGSGVLDGPR	1	8	1	A0A480V9K1	N-Term(TMT6plex); K1(TMT6plex)	0	0.80689	1		0.74921	1		0.825544	1		1.41497	1		1.32567	1		1.4415	1		0	2.34e-16	89.51	1.37411e-07	3	2634.44	0.607038	39.0717	0
gAANHDLTDTTR	2	16	1	A0A480ZMI0	N-Term(TMT6plex)	0	1.07389	2	1.70713	1.0072	2	2.74112	1.04429	2	3.41309	0.919705	2	3.12916	0.923236	2	4.93786	0.947475	2	14.1527	0	3.832e-15	89.45	4.39817e-08	2	1500.76	-0.58918	12.7274	0
kIEESEISEDSTNEAAAR	2	24	1	A0A480KWA8	N-Term(TMT6plex); K1(TMT6plex)	0	0.980908	2	21.8609	1.07975	2	4.16734	0.997123	2	10.1424	0.928559	2	27.7131	0.976794	2	23.3789	0.953352	2	19.4875	0	2.34e-16	89.44	8.92469e-08	3	2437.25	0.25022	28.5946	1
rDDIEDGDSmISSATSDTGSAk	1	15	1	A0A287A7Z8	N-Term(TMT6plex); M10(Oxidation); K22(TMT6plex)	0	1.05364	1		1.07484	1		1.05063	1		0.879793	1		0.898942	1		0.915013	1		0	5.9e-14	89.39	2.5893e-08	3	2732.29	-2.21926	28.7908	1
sLkDAEDLTQQEHTDQSEVR	4	5	1	F1SCY1	N-Term(TMT6plex); K3(TMT6plex)	0	1.10385	4	1.44549	1.16742	4	1.15075	1.12295	4	1.78976	0.766486	4	5.51827	0.773048	4	7.66904	0.764444	4	6.91081	0	2.34e-16	89.32	9.22735e-08	3	2787.41	-0.468244	33.2225	1
kEGTGSAATSSSSTTGAAGk	3	3	1	A0A287BR32	N-Term(TMT6plex); K1(TMT6plex); K20(TMT6plex)	0	1.12519	3	2.60926	1.13036	3	0.340047	1.09748	3	3.88563	0.7994	3	5.24942	0.784414	3	12.4592	0.767554	3	0.766949	0	2.34e-16	89.29	1.43432e-07	3	2443.32	-2.03665	18.7977	1
aAGcDIPVASVATGFPAGQTHLk	2	11	1	A0A287AN61	N-Term(TMT6plex); C4(Carbamidomethyl); K23(TMT6plex)	0	1.08864	2	7.05846	1.15507	2	15.7039	1.05765	2	8.16218	0.812605	2	5.66047	0.766833	2	8.83775	0.86357	2	6.91225	0	2.34e-16	89.08	1.50353e-07	3	2726.47	-0.486031	48.0397	0
hVGDLGNVTAGk	6	5	1	P04178	N-Term(TMT6plex); K12(TMT6plex)	0	1.14068	6	8.84984	1.10886	6	9.72959	1.08474	6	7.04745	0.814466	6	12.0395	0.826248	6	19.0665	0.776333	6	14.2771	0	2.34e-16	89	1.46665e-07	2	1625.93	-1.82504	29.8872	0
dVGAETLLHDck	4	3	1	A0A480SKP2	N-Term(TMT6plex); C11(Carbamidomethyl); K12(TMT6plex)	0	1.0265	4	3.99443	0.955427	4	7.67729	1.01776	4	6.15126	1.01319	4	9.89696	1.00231	4	8.7609	1.00542	4	8.97338	0	2.34e-16	88.99	1.24858e-07	2	1815.97	-1.40745	38.6042	0
gDRSEDLAINDDLADTDAR	19	3	1	F1SJB5	N-Term(TMT6plex)	0	0.825007	19	6.44806	0.804664	19	7.65038	0.848616	19	9.56932	1.27494	19	10.6284	1.31415	19	15.2239	1.39335	19	7.93638	0	2.34e-16	88.84	3.85973e-08	3	2291.1	1.63009	33.6636	1
tHSVNGITEEADPTIYSGk	2	6	1	A0A4X1SYH9	N-Term(TMT6plex); K19(TMT6plex)	0	0.893416	2	9.28611	1.05765	2	12.4352	1.02571	2	9.85472	0.881939	2	14.4529	1.12207	2	0.146907	1.04456	2	3.35578	0	2.34e-16	88.77	1.40571e-07	3	2477.29	0.804283	36.9138	0
aTGYPLAYVAAk	1	21	2	A0A4X1TMT2;A0A480XWW5	N-Term(TMT6plex); K12(TMT6plex)	0																			0	2.34e-16	88.58	1.59546e-07	2	1682.99	1.30645	48.7797	0
dFEPImEQQIHQDDFGESk	1	6	1	F1SP27	N-Term(TMT6plex); M6(Oxidation); K19(TMT6plex)	0	1.00196	1		1.03905	1		1.10929	1		0.873449	1		0.880835	1		0.990382	1		0	4.127e-16	88.55	5.55056e-08	3	2767.34	2.89186	45.4019	0
gISHVIVDEIHER	7	6	1	A0A4X1TZD6	N-Term(TMT6plex)	0	0.901494	7	12.0652	0.899143	7	7.07186	0.909515	7	7.43942	0.958553	7	18.4171	1.13686	7	19.1702	1.13731	7	8.579	0	2.34e-16	88.44	1.58615e-07	2	1732.95	-1.42035	36.5733	0
eIVHIQAGQcGNQIGTk	4	10	1	A0A480TG75	N-Term(TMT6plex); C10(Carbamidomethyl); K17(TMT6plex)	0	1.04349	4	4.75893	1.02426	4	8.27196	1.00187	4	6.70663	0.959778	4	22.8632	0.988572	4	14.8248	0.986979	4	9.71429	0	7.665e-14	88.44	1.6864e-07	2	2311.26	1.99645	35.2014	0
kAGLSPGcADTGAEPGR	1	9	1	A0A287A0A4	N-Term(TMT6plex); K1(TMT6plex); C8(Carbamidomethyl)	0	0.911543	1		0.953726	1		0.921422	1		1.22563	1		1.12112	1		1.0802	1		0	3.41e-16	88.36	1.48726e-07	3	2102.1	-1.63492	24.6938	1
fkVPGVDVSGPk	5	3	1	A0A4X1VKL9	N-Term(TMT6plex); K2(TMT6plex); K12(TMT6plex)	0	1.00257	5	1.01546	1.0148	5	7.31913	0.991063	5	4.47231	1.06558	5	5.21328	0.920132	5	6.95883	0.974959	5	9.02258	0	2.161e-13	88.3	1.52718e-07	2	1917.18	-0.921345	46.9441	1
kVLTGVAGEDAEcHAAk	5	11	1	A0A4X1ST59	N-Term(TMT6plex); K1(TMT6plex); C13(Carbamidomethyl); K17(TMT6plex)	0	1.02499	5	10.8623	1.07921	5	5.46883	1.06161	5	10.2024	0.91517	5	24.2841	0.921716	5	37.8541	0.845541	5	24.4421	0	2.34e-16	88.23	1.89997e-07	4	2443.36	0.19811	31.3609	1
qAGEVTYADAHk	6	11	2	A0A4X1SUV7;A0A4X1TTJ5	N-Term(TMT6plex); K12(TMT6plex)	0																			0	2.34e-16	88.21	1.49045e-07	2	1747.94	-1.49603	23.808	0
vNEAAPEkPQDDSGTAGGISSTSASVNR	4	5	1	F1SUQ5	N-Term(TMT6plex); K8(TMT6plex)	0	1.15106	4	3.35386	1.02542	4	5.96289	1.09455	4	7.4676	0.830641	4	27.3319	0.841753	4	12.678	0.801635	4	17.5233	0	2.34e-16	88.19	1.1613e-07	3	3203.62	0.0611872	29.8697	0
dGEQHEDLNEVAk	3	6	1	A0A4X1W9D7	N-Term(TMT6plex); K13(TMT6plex)	0	0.884991	3	4.21446	0.894518	3	4.59484	0.892917	3	0.424991	1.24064	3	7.81821	1.2329	3	1.46987	1.15609	3	1.12053	0	2.34e-16	88.17	1.04398e-07	2	1941.99	-1.32333	24.0774	0
hGLLVPNNTTDQELQHIR	3	3	1	A0A4X1T930	N-Term(TMT6plex)	0	0.892831	3	1.09316	0.856411	3	37.5453	0.876479	3	4.93795	1.17936	3	12.9027	1.17768	3	36.0383	1.37923	3	8.18666	0	2.34e-16	88.17	1.7298e-07	4	2314.25	-0.149843	38.3942	0
eFVENAEcVQcHPEcLPQAk	4	12	1	A0A480WR16	N-Term(TMT6plex); C8(Carbamidomethyl); C11(Carbamidomethyl); C15(Carbamidomethyl); K20(TMT6plex)	0	0.891515	4	7.23231	0.877724	4	5.89287	0.91399	4	8.43757	1.14383	4	4.71248	1.11727	4	5.09971	1.34571	4	9.22841	0	2.34e-16	88.05	5.94582e-08	3	2903.39	-0.383228	42.0217	0
eSGQAEPLQkEELQSGVDAGNIAAQQYQR	2	9	1	A0A4X1UJ40	N-Term(TMT6plex); K10(TMT6plex)	0	1.14323	2	5.37673	1.21171	2	0.768298	1.07487	2	1.77759	0.737294	2	3.75104	0.715271	2	8.62911	0.768453	2	5.42548	0	2.34e-16	88.01	1.31639e-07	3	3602.84	-0.857406	44.6344	1
nPDDITQEEYGEFYk	1	10	1	A0A287A9T4	N-Term(TMT6plex); K15(TMT6plex)	0	1.02225	1		0.911822	1		1.18993	1		0.932939	1		0.826773	1		1.03635	1		0	2.34e-16	87.86	6.17898e-08	2	2306.13	1.12768	47.2787	0
sPAPPLLHVAALGQk	3	11	1	A0A480SB47	N-Term(TMT6plex); K15(TMT6plex)	0	1.04983	3	2.06406	1.12119	3	6.91797	1.07031	3	4.36369	0.806009	3	6.50258	0.899824	3	0.438426	0.84683	3	3.20577	0	6.135e-16	87.85	9.43339e-08	2	1957.2	2.01293	47.8538	0
dVATVAFcDAQSTQEIHEk	2	7	1	A0A287AM09	N-Term(TMT6plex); C8(Carbamidomethyl); K19(TMT6plex)	0	0.991345	2	10.9599	1.06385	2	3.7598	0.9855	2	6.89616	0.998641	2	13.2322	0.94835	2	13.6109	0.983471	2	14.3721	0	2.34e-16	87.78	1.19542e-07	3	2607.31	-1.63255	44.8619	0
eDLmGLAIGTHGANIQQAR	1	12	2	K7GNF4;A0A287BTE5	N-Term(TMT6plex); M4(Oxidation)	0																			0	2.34e-16	87.64	1.56173e-07	3	2240.17	0.560197	40.0523	0
kYVLGNPLTPGVNQGPQIDk	2	5	1	A0A5G2R4G6	N-Term(TMT6plex); K1(TMT6plex); K20(TMT6plex)	0	1.18977	2	2.32116	1.16634	2	3.62777	1.10489	2	0.0826319	0.75365	2	9.84162	0.727885	2	0.960965	0.685854	2	7.41638	0	2.34e-16	87.52	1.45591e-07	3	2825.65	-1.4873	47.9096	1
tGSTESVDVPPELcHGIQGk	4	4	1	A0A4X1V3C7	N-Term(TMT6plex); C14(Carbamidomethyl); K20(TMT6plex)	0	0.920461	4	9.16268	0.915207	4	8.57755	0.940209	4	4.81735	1.20388	4	16.3607	1.13975	4	9.54445	1.10313	4	8.36026	0	2.34e-16	87.5	1.62446e-07	3	2569.32	-3.4812	42.2333	0
hNEETGDNVGPLIIk	3	4	1	A0A4X1VAC8	N-Term(TMT6plex); K15(TMT6plex)	0	0.888592	3	4.96432	0.837497	3	11.9875	0.866278	3	2.54317	1.26386	3	2.07003	1.22933	3	4.98702	1.24237	3	7.24326	0	2.34e-16	87.42	2.71429e-07	3	2094.16	-0.949486	39.7116	0
hEQNIDcGGGYVk	7	4	1	A0A287AG29	N-Term(TMT6plex); C7(Carbamidomethyl); K13(TMT6plex)	0	0.935439	7	1.58681	1.02316	7	7.04188	0.928615	7	3.129	1.11871	7	14.4656	1.12486	7	6.12635	1.01818	7	13.3007	0	2.34e-16	87.34	1.43819e-07	2	1934.98	0.262932	21.333	0
hLAGLGLTEAIDk	2	5	1	A0A286ZRU9	N-Term(TMT6plex); K13(TMT6plex)	0	0.881676	2	7.41755	0.921601	2	7.36614	0.894063	2	5.62412	1.24321	2	8.31095	1.20984	2	9.98991	1.12824	2	10.5047	0	2.34e-16	87.33	1.93711e-07	2	1796.07	0.752965	47.7284	0
kLSVPASDEEEEAPAPVPR	1	4	2	Q767L0;A0A4X1VIA2	N-Term(TMT6plex); K1(TMT6plex)	0																			0	2.34e-16	87.15	2.39013e-07	3	2479.35	3.08617	37.8361	1
kIQALQQQADEAEDR	1	4	1	A0A5G2RJ42	N-Term(TMT6plex); K1(TMT6plex)	0	1.10006	1		1.13022	1		1.09466	1		0.874407	1		0.742718	1		0.80413	1		0	2.34e-16	87.12	2.27763e-07	3	2201.19	-0.690098	31.9748	1
nkDVLQAETSQQLccQk	3	8	1	A0A5G2QZZ6	N-Term(TMT6plex); K2(TMT6plex); C14(Carbamidomethyl); C15(Carbamidomethyl); K17(TMT6plex)	0	1.1518	3	4.75723	1.17064	3	1.27791	1.12627	3	5.10372	0.763196	3	4.8247	0.697196	3	10.1825	0.730612	3	16.505	0	2.34e-16	87.07	2.21369e-07	3	2737.46	0.322267	36.5823	1
kDLYANNVmSGGTTMYPGIADR	3	5	1	A0A481CYB2	N-Term(TMT6plex); K1(TMT6plex); M9(Oxidation)	0	0.277158	3	6.66548	0.278033	3	15.0969	0.307749	3	8.4188	2.50547	3	0.465739	2.3483	3	9.5095	2.23883	3	2.80913	0	5.874e-15	86.93	1.44168e-07	3	2848.44	-0.816771	42.8511	1
hTGPNSPDTANDGFVR	9	13	1	A0A480XGC7	N-Term(TMT6plex)	0	0.99907	9	6.54019	1.06731	9	5.09333	1.0164	9	16.7897	0.93592	9	15.6156	1.01707	9	16.9692	0.956538	9	15.4113	0	5.109e-14	86.9	6.4621e-08	2	1913.93	-0.9817	19.1068	0
aEHDQLLLNYAk	5	3	1	A0A5G2R367	N-Term(TMT6plex); K12(TMT6plex)	0	0.911351	5	15.6144	0.937326	5	7.97043	0.86461	5	21.9327	1.21159	5	15.3872	1.22316	5	12.509	1.13982	5	21.2468	0	2.34e-16	86.77	2.66233e-07	2	1873.06	0.707229	42.5658	0
tGQGENSLSDELDkEQEDITNTTR	1	7	1	A0A287AKP6	N-Term(TMT6plex); K14(TMT6plex)	0	0.982011	1		0.97227	1		1.0128	1		1.07431	1		0.998526	1		1.01755	1		0	2.34e-16	86.77	8.6886e-08	3	3138.54	-2.51371	44.8521	1
gTEITHAVVIk	7	7	1	A0A287AVR0	N-Term(TMT6plex); K11(TMT6plex)	0	1.036	7	7.48019	1.06394	7	1.90378	1.00892	7	4.37782	0.950039	7	13.2905	0.965211	7	8.43908	0.890101	7	3.61123	0	2.703e-15	86.76	1.54668e-07	2	1626	-1.22841	35.8846	0
vGEVIVTkDDAmLLk	6	4	1	A0A4X1VEW0	N-Term(TMT6plex); K8(TMT6plex); M12(Oxidation); K15(TMT6plex)	0	0.901375	6	6.71414	0.940716	6	6.26396	0.916032	6	6.74715	1.16475	6	8.70329	1.17254	6	9.18239	1.16716	6	7.01587	0	5.596e-14	86.73	1.99797e-07	2	2334.39	-1.71399	48.8095	1
aAEDDEDDDVDTkk	18	4	1	C3VVV8	N-Term(TMT6plex); K13(TMT6plex); K14(TMT6plex)	0	1.05657	18	3.73804	1.04481	18	7.23949	1.04446	18	5.25224	0.879965	18	8.95314	0.871931	18	9.30335	0.92566	18	7.56215	0	2.77e-16	86.66	1.5525e-07	2	2253.13	-0.966612	24.2706	1
gIYAYGFEkPSAIQQR	6	16	3	A0A287A8V1;A0A286ZJC3;A0A4X1UEE3	N-Term(TMT6plex); K9(TMT6plex)	0																			0	2.34e-16	86.66	3.06615e-07	2	2286.26	-0.871461	46.3883	0
lGGSPTSLGTWGSWAGPDHDk	1	3	1	A0A480F699	N-Term(TMT6plex); K21(TMT6plex)	0	0.715056	1		0.83602	1		0.711808	1		1.49457	1		1.53358	1		1.37557	1		0	2.34e-16	86.64	1.74067e-07	3	2584.32	0.452989	49.3702	0
gYDVIAQAQSGTGk	4	13	2	A0A287A8V1;A0A286ZJC3	N-Term(TMT6plex); K14(TMT6plex)	0																			0	5.287e-16	86.6	2.76314e-07	2	1853.02	0.822936	39.995	0
eccHGDLLEcADDR	41	13	1	A0A287AMK0	N-Term(TMT6plex); C2(Carbamidomethyl); C3(Carbamidomethyl); C10(Carbamidomethyl)	0	0.530697	41	54.4591	0.613606	41	40.9209	0.545338	41	57.9527	1.8262	41	29.2101	1.85172	41	27.886	1.76041	41	31.2555	0	2.34e-16	86.58	2.30775e-09	2	1978.83	0.155629	24.7369	0
qEYDESGPSIVHR	18	17	1	A0A287AAR4	N-Term(TMT6plex)	0	0.927884	18	13.4724	0.964556	18	12.7357	0.932997	18	18.7969	1.01242	18	10.2107	1.21592	18	20.7045	1.05428	18	17.4306	0	3.211e-13	86.57	9.00997e-08	3	1745.86	-0.774021	22.8982	0
fLGPENSHVVVASNSPcLk	1	7	1	A0A287ADD1	N-Term(TMT6plex); C17(Carbamidomethyl); K19(TMT6plex)	0	0.955658	1		1.0653	1		1.04503	1		0.989793	1		1.00511	1		0.909222	1		0	2.34e-16	86.57	3.04004e-07	3	2513.36	0.727918	46.5698	0
vIISAPSADAPmFVMGVNHEk	10	12	1	P00355	N-Term(TMT6plex); M12(Oxidation); K21(TMT6plex)	0	0.90905	8	5.16591	0.918595	8	3.61797	0.893796	8	3.46267	1.18603	8	2.03488	1.18471	8	5.39597	1.18367	8	8.53883	0	7.531e-15	86.33	2.93922e-07	4	2687.43	1.03214	49.1991	0
kGFIGPGIDVPAPDmSTGER	4	5	1	A0A480K0L7	N-Term(TMT6plex); K1(TMT6plex); M15(Oxidation)	0	0.86743	4	2.15382	0.828863	4	0.874191	0.849796	4	3.8492	1.28316	4	2.7486	1.35321	4	4.15752	1.26695	4	2.85739	0	2.34e-16	86.16	2.65345e-07	3	2518.34	1.32122	46.5781	1
kIQVLQQQADDAEER	12	10	1	Q6QA25	N-Term(TMT6plex); K1(TMT6plex)	0	1.09409	12	6.13118	1.04628	12	4.677	1.08428	12	6.73501	0.844445	12	11.7982	0.83601	12	15.5872	0.848409	12	13.5741	0	2.34e-16	86.13	2.82664e-07	3	2229.23	0.692507	35.1552	1
qLIIVHGPPEASQDLAEccR	3	4	1	F1SD85	N-Term(TMT6plex); C18(Carbamidomethyl); C19(Carbamidomethyl)	0	0.914927	3	3.82569	0.909181	3	5.68641	0.983295	3	0.532745	1.08782	3	6.3552	1.06414	3	0.85598	1.1722	3	19.1402	0	7.442e-16	86.11	1.73883e-07	3	2522.27	1.29918	44.9373	0
eEGAAPGGAAYTk	1	3	1	F1SV47	N-Term(TMT6plex); K13(TMT6plex)	0	0.908714	1		0.821761	1		1.02282	1		1.20078	1		1.1013	1		1.18763	1		0	4.686e-14	86.02	2.50535e-07	2	1679.9	-0.130452	25.7177	0
kDSETVDEDEEVDPALVVGTVk	2	4	2	A0A4X1TQI8;A0A286ZST2	N-Term(TMT6plex); K1(TMT6plex); K22(TMT6plex)	0																			0	2.34e-16	85.98	3.04963e-07	3	3061.65	2.68647	48.4331	1
sNEEGSEEkGPEVR	10	1	1	Q1W2G0	N-Term(TMT6plex); K9(TMT6plex)	0	1.08439	10	5.65558	1.13237	10	5.88421	1.10964	10	5.78994	0.78124	10	15.8218	0.767269	10	10.7354	0.747888	10	10.3995	0	2.34e-16	85.94	1.40585e-07	2	2005.02	-1.61486	16.7449	1
lQEANAQLAEQAGPHDVEVTPVQR	3	6	1	A0A287A6Z8	N-Term(TMT6plex)	0	0.894583	3	16.0294	0.950139	3	16.7863	0.798795	3	1.92226	1.25691	3	11.9741	1.21994	3	2.00886	1.02836	3	12.0338	0	2.34e-16	85.75	2.70596e-07	3	2829.47	0.28792	42.0894	0
sREDTGDNDDTEGAIGVR	1	4	1	A0A5G2R383	N-Term(TMT6plex)	0	1.27864	1		1.27453	1		1.19927	1		0.538269	1		0.512924	1		0.573352	1		0	2.34e-16	85.7	6.91724e-08	3	2136	-0.520883	17.518	1
kSYEPGEDcSEAAGSPAR	1	3	1	A0A4X1SUN6	N-Term(TMT6plex); K1(TMT6plex); C9(Carbamidomethyl)	0	1.17419	1		1.13252	1		1.23598	1		0.692349	1		0.61618	1		0.70726	1		0	2.34e-16	85.69	1.0683e-07	3	2369.14	-0.0540441	21.947	1
lLNGPGDVETGTSTTIPQkk	6	2	1	A0A287AIG2	N-Term(TMT6plex); K19(TMT6plex); K20(TMT6plex)	0	0.93111	6	7.12978	0.965459	6	7.07808	0.981091	6	3.58932	1.07749	6	4.00274	1.06371	6	4.95121	1.0995	6	12.0022	0	2.34e-16	85.63	2.47679e-07	3	2743.58	-0.155919	45.62	1
kLDVEEPDSANSSFYSTR	3	8	1	F1SUX4	N-Term(TMT6plex); K1(TMT6plex)	0	0.930439	3	2.54722	0.857494	3	1.99021	0.872629	3	12.3222	1.24268	3	4.90122	1.21913	3	8.73427	1.23785	3	8.05735	0	1.015e-15	85.62	2.11512e-07	3	2503.28	1.78683	42.5274	1
aIEDEGGNPDEIEITSEGNkk	5	3	1	A0A4X1VLD9	N-Term(TMT6plex); K20(TMT6plex); K21(TMT6plex)	0	1.0518	5	3.77832	0.995509	5	14.2879	0.979686	5	6.55501	0.987316	5	7.13502	1.00521	5	23.9744	0.954097	5	12.7897	0	5.502e-16	85.59	2.64187e-07	3	2932.52	-4.89134	41.0829	1
akPPPPDAFVDcLQk	2	4	1	A0A481CLQ6	N-Term(TMT6plex); K2(TMT6plex); C12(Carbamidomethyl); K15(TMT6plex)	0	1.11922	2	9.98302	1.05727	2	15.4142	1.07914	2	3.85343	0.881743	2	26.2618	0.822631	2	17.4999	0.801843	2	27.3293	0	2.34e-16	85.52	2.97937e-07	3	2370.35	0.892406	47.1105	0
sLQEFcSDPHAVAGALk	1	6	1	A0A480M733	N-Term(TMT6plex); C6(Carbamidomethyl); K17(TMT6plex)	0	1.09768	1		1.09752	1		1.18924	1		0.843479	1		0.775574	1		0.694066	1		0	2.34e-16	85.4	3.24886e-07	3	2288.21	-0.896687	46.4318	0
rPTEIcDNPQFIIGGATR	2	7	1	A0A4X1SUG5	N-Term(TMT6plex); C6(Carbamidomethyl)	0	0.969621	2	22.342	1.00584	2	10.0711	0.98402	2	7.40851	1.00511	2	18.532	1.02683	2	25.5227	1.00567	2	27.8416	0	1.941e-13	85.26	3.5221e-07	2	2274.18	-0.639899	44.7787	0
ncLTNFHGmDLTR	5	3	1	A0A4X1SK65	N-Term(TMT6plex); C2(Carbamidomethyl); M9(Oxidation)	0	0.957383	5	13.5769	1.05931	5	12.2708	1.13065	5	2.56961	0.995746	5	13.0808	0.992211	5	21.1848	1.00867	5	18.2319	0	2.217e-13	85.25	7.00072e-08	2	1823.87	-1.19257	30.5212	0
vYVGNLGTGAGk	3	7	1	A0A5G2RDD9	N-Term(TMT6plex); K12(TMT6plex)	0	0.961161	3	1.6008	0.836785	3	14.9389	0.98639	3	5.09683	1.0695	3	5.38503	1.10329	3	9.05771	1.1057	3	10.6879	0	3.181e-16	85.24	5.28135e-07	2	1593.93	-2.72207	42.4937	0
eASIDILHSIVk	2	8	1	A0A5G2QZX3	N-Term(TMT6plex); K12(TMT6plex)	0	1.01426	2	3.52421	1.15196	2	1.66385	1.07098	2	5.23758	0.870792	2	10.3665	0.873409	2	10.5783	0.8321	2	5.46846	0	4.289e-16	85.23	2.97967e-07	2	1783.07	-2.37911	50.3499	0
hLAPGEEVQTVAPAEQGPk	1	10	1	A0A480MR36	N-Term(TMT6plex); K19(TMT6plex)	0	1.0231	1		0.986974	1		1.07513	1		1.00973	1		0.96199	1		0.900385	1		0	2.34e-16	85.17	3.80415e-07	3	2416.33	2.38238	33.2763	0
qLESETGTTEEHSLNk	1	12	1	A0A4X1UX04	N-Term(TMT6plex); K16(TMT6plex)	0	1.05736	1		1.1186	1		1.04089	1		0.860058	1		0.87857	1		0.883872	1		0	2.34e-16	85.1	2.06895e-07	3	2261.17	-0.365701	27.7199	0
iPSREDEVDTSSPTGATYSSSLR	1	10	1	A0A287BSQ4	N-Term(TMT6plex)	0	0.926008	1		1.00426	1		1.03519	1		1.053	1		1.05165	1		0.987259	1		0	2.34e-16	85.07	1.83436e-07	3	2684.33	3.76695	34.421	1
vNPLGGAVALGHPLGcTGAR	1	7	1	A0A4X1TYJ8	N-Term(TMT6plex); C16(Carbamidomethyl)	0	0.660568	1		0.840496	1		0.651358	1		1.54931	1		1.59684	1		1.46157	1		0	2.34e-16	85	3.99079e-07	3	2146.17	-0.701258	47.0549	0
eQLEAEQGDSEGAGQAGQRPLVPR	2	10	1	A0A287BSQ4	N-Term(TMT6plex)	0	0.877615	2	21.6204	0.872002	2	21.9473	0.846903	2	17.7046	1.20063	2	28.0919	1.19503	2	27.7477	1.27962	2	25.5534	0	2.34e-16	84.95	2.37998e-07	3	2751.39	0.964141	29.9733	0
sEPVkEEGSELEQPFAQDTSSVGPDR	2	13	2	A0A4X1VLD9;F1SBU9	N-Term(TMT6plex); K5(TMT6plex)	0																			0	2.34e-16	84.91	1.99198e-07	4	3276.63	0.516911	44.2355	1
kTGSPGSPGAGGVQSTAk	2	5	1	A0A5G2RAZ9	N-Term(TMT6plex); K1(TMT6plex); K18(TMT6plex)	0	1.16981	2	0.533956	1.16696	2	1.10176	0.99306	2	14.6535	0.875349	2	13.2124	0.797222	2	11.5115	0.727973	2	7.199	0	2.34e-16	84.77	3.82607e-07	3	2274.31	1.34223	21.7815	1
vkPPPSSVTQcNk	1	4	1	A0A4X1TQC6	N-Term(TMT6plex); K2(TMT6plex); C11(Carbamidomethyl); K13(TMT6plex)	0	1.19358	1		1.11253	1		1.07584	1		0.831889	1		0.733353	1		0.753946	1		0	2.34e-16	84.74	4.1665e-07	3	2129.24	1.14593	27.3394	0
aGVNTVTTLVENkk	5	9	1	A0A0B8RSA9	N-Term(TMT6plex); K13(TMT6plex); K14(TMT6plex)	0	1.20354	5	1.37287	1.10814	5	5.2167	1.09638	5	4.87556	0.733325	5	8.75869	0.711526	5	15.61	0.738079	5	2.97978	0	2.34e-16	84.68	2.86964e-07	3	2161.32	0.148535	46.9354	1
kGYLGGGAGAAGGADAGNk	2	2	1	K9IVK7	N-Term(TMT6plex); K1(TMT6plex); K19(TMT6plex)	0	0.9492	2	0.320062	0.927417	2	2.16134	0.904475	2	4.4687	1.13526	2	3.43354	1.18367	2	1.0221	1.11895	2	0.455788	0	2.34e-16	84.66	4.53465e-07	3	2279.27	0.88634	28.5506	1
tYGGcEGPDAMYVk	1	4	1	A0A287B950	N-Term(TMT6plex); C5(Carbamidomethyl); K14(TMT6plex)	0	1.11366	1		0.985894	1		1.22662	1		0.937109	1		0.732969	1		0.753782	1		0	3.667e-14	84.62	1.0268e-07	2	2005.97	-2.39988	41.4055	0
hGGTIPIVPTAEFQDR	14	4	1	A0A480K0L7	N-Term(TMT6plex)	0	0.870933	14	9.45817	0.844323	14	11.2578	0.854811	14	7.93495	1.18637	14	12.6557	1.27513	14	11.0438	1.24249	14	9.38484	0	2.34e-16	84.58	3.58613e-07	2	1967.05	-0.877005	44.6624	0
nAQAIEDmVGYAQETQHEk	1	4	1	A0A0B8RTB9	N-Term(TMT6plex); M8(Oxidation); K19(TMT6plex)	0	0.987726	1		1.06232	1		0.936996	1		1.02849	1		1.03129	1		0.992252	1		0	2.34e-16	84.57	1.96217e-07	3	2636.3	-1.26264	35.9789	0
lASPVAPGALTTSGGSAPAQVVHTQPR	1	6	1	A0A480M084	N-Term(TMT6plex)	0	0.898583	1		0.961236	1		1.02748	1		0.849231	1		1.29132	1		1.09796	1		0	9.023e-14	84.53	4.56144e-07	3	2799.53	0.634408	44.7459	0
gQVcLPVISAENWkPATk	4	5	1	B8Y648	N-Term(TMT6plex); C4(Carbamidomethyl); K14(TMT6plex); K18(TMT6plex)	0	1.14168	4	9.19002	1.08633	4	9.11389	1.10803	4	4.02248	0.759932	4	10.1507	0.803044	4	6.2491	0.78712	4	7.47372	0	2.34e-16	84.49	3.71101e-07	3	2685.53	-0.661734	49.8	0
dLLLQQQQQLGHGGPEATAR	2	1	1	A0A4X1UI01	N-Term(TMT6plex)	0	0.842996	2	31.5999	0.729617	2	45.9689	0.790694	2	30.2377	1.23888	2	33.0359	1.32537	2	49.5741	1.394	2	36.8434	0	2.34e-16	84.45	4.25143e-07	3	2389.28	0.598569	37.3676	0
tVFEALQAPAcHENmVk	2	8	1	A0A4X1VSA7	N-Term(TMT6plex); C11(Carbamidomethyl); M15(Oxidation); K17(TMT6plex)	0	1.07309	2	6.25641	0.997598	2	0.335529	1.06944	2	3.78611	0.923072	2	0.843952	0.925625	2	2.55435	0.917296	2	7.39398	0	1.005e-15	84.44	3.21076e-07	4	2419.25	0.850033	46.1194	0
dLEEATLQHEATAATLR	2	3	1	F1SS65	N-Term(TMT6plex)	0	0.271188	2	105.917	0.291416	2	148.764	0.250773	2	151.515	2.29251	2	27.6476	2.22339	2	19.9397	2.12409	2	28.5478	0	2.34e-16	84.36	3.31992e-07	2	2098.1	0.27309	41.7949	0
rGPQLVcTGSDDGTVk	2	3	1	F1SVA6	N-Term(TMT6plex); C7(Carbamidomethyl); K16(TMT6plex)	0	1.04541	2	8.34095	1.1572	2	8.48784	1.00097	2	6.66227	0.936204	2	5.28228	0.849174	2	7.18249	0.848082	2	12.6817	0	2.34e-16	84.34	3.63895e-07	3	2148.15	-0.738123	28.56	1
hEcQANGPEDLNR	4	4	1	P60982	N-Term(TMT6plex); C3(Carbamidomethyl)	0	1.02267	4	15.6212	1.17761	4	1.28485	1.08807	4	13.1473	0.701153	4	5.1133	0.774304	4	13.0484	0.749247	4	9.55129	0	7.465e-13	83.91	4.4912e-08	2	1768.82	-0.865145	12.8925	0
fQGPTcEMcQTcLGVcAEHk	1	12	1	A0A480JX12	N-Term(TMT6plex); C6(Carbamidomethyl); C9(Carbamidomethyl); C12(Carbamidomethyl); C16(Carbamidomethyl); K20(TMT6plex)	0	1.04492	1		1.05301	1		1.10252	1		0.851992	1		0.882993	1		0.918561	1		0	2.34e-16	83.89	7.06393e-08	3	2871.31	0.958872	42.4507	0
kDQISESPTEATEIGFGNR	1	5	1	A0A4X1VC03	N-Term(TMT6plex); K1(TMT6plex)	0	1.25142	1		1.23358	1		1.22012	1		0.554539	1		0.564021	1		0.594806	1		0	2.34e-16	83.86	4.88651e-07	3	2537.33	0.432182	39.9923	1
tAITVEHLAIk	9	3	1	A0A1D8MMA5	N-Term(TMT6plex); K11(TMT6plex)	0	1.05419	9	5.30616	0.936908	9	3.98266	1.1018	9	5.54751	0.989028	9	6.41399	0.9112	9	6.52991	1.02523	9	6.5612	0	5.154e-16	83.82	3.03746e-07	2	1654.03	0.0906131	43.2734	0
hLDLSNVAAYk	2	6	1	A0A287BR41	N-Term(TMT6plex); K11(TMT6plex)	0	0.941355	2	4.95038	1.18242	2	5.04821	1.06269	2	4.33555	0.88387	2	4.94551	0.945707	2	0.459835	0.840879	2	8.70365	0	3.656e-16	83.7	6.09582e-07	2	1688.97	0.32765	46.5701	0
kAQAVAEGEEEGESSSSk	2	5	1	A0A4X1SI09	N-Term(TMT6plex); K1(TMT6plex); K18(TMT6plex)	0	1.30273	2	6.54932	1.26024	2	5.11224	1.23822	2	5.32668	0.48692	2	26.4134	0.470666	2	19.5819	0.546194	2	33.8237	0	2.34e-16	83.68	4.95616e-07	3	2510.32	-0.0703204	25.6799	1
aVTGTHTLALAAk	2	7	1	A0A4X1TDV8	N-Term(TMT6plex); K13(TMT6plex)	0	0.92363	2	9.25501	0.932613	2	6.45089	0.915464	2	0.488124	1.15569	2	6.37359	1.0875	2	7.62242	1.19922	2	10.1412	0	2.34e-16	83.61	3.7846e-07	2	1712.05	2.01478	34.4469	0
kEELVAEQAIk	18	9	2	K9IVQ0;A0A4X1TH08	N-Term(TMT6plex); K1(TMT6plex); K11(TMT6plex)	0																			0	6.512e-16	83.58	4.04764e-07	2	1945.2	1.57703	46.5097	1
eHDPVGQMVNNPk	3	4	1	I3L918	N-Term(TMT6plex); K13(TMT6plex)	0	1.00499	3	3.17737	1.09936	3	12.1729	1.04567	3	10.8813	0.96194	3	7.9637	0.874094	3	17.2804	0.963095	3	20.9697	0	8.557e-16	83.55	4.27661e-07	2	1923.01	-0.575759	27.1789	0
fGVPVIADGGIQNVGHIAk	3	6	1	A0A287B6A4	N-Term(TMT6plex); K19(TMT6plex)	0	1.07354	3	8.81842	1.00846	3	6.51007	0.992711	3	6.18395	0.945852	3	16.7605	1.02293	3	4.0325	0.924518	3	17.0143	0	2.34e-16	83.54	4.92158e-07	3	2350.37	0.396325	50.1566	0
gGGGGDAAGGAAGAQNHVk	2	5	1	A0A287AS37	N-Term(TMT6plex); K19(TMT6plex)	0	1.11497	2	12.5506	1.01849	2	8.91005	1.0346	2	6.84978	0.859753	2	1.46127	0.919692	2	7.31591	0.922189	2	10.8621	0	2.34e-16	83.49	4.60697e-07	3	2010.05	-1.4741	15.83	0
nEkPFGNDAGcQAQDAGGQk	2	11	2	K9IVK2;A0A4X1W0W0	N-Term(TMT6plex); K3(TMT6plex); C11(Carbamidomethyl); K20(TMT6plex)	0																			0	2.34e-16	83.48	3.38578e-07	3	2779.4	-1.09065	28.1676	0
vNLQNNPGAVEHFHmk	2	2	1	A0A4X1T1G4	N-Term(TMT6plex); M15(Oxidation); K16(TMT6plex)	0	0.844597	2	1.21744	0.907	2	2.74197	0.900409	2	4.83961	1.16575	2	12.309	1.27159	2	7.47471	1.23053	2	7.85656	0	8.788e-16	83.4	4.95941e-07	3	2309.22	-3.04043	31.5543	0
tATPQQAQEVHEk	13	6	1	Q1PC32	N-Term(TMT6plex); K13(TMT6plex)	0	0.942278	13	18.7296	0.939021	13	19.5069	0.875521	13	14.6192	1.09635	13	18.1526	1.21204	13	27.2815	1.11171	13	28.6114	0	2.546e-16	83.3	5.02581e-07	2	1925.05	-0.989285	19.3676	0
aVTEQGHELSNEER	5	6	1	A0A5G2QTR9	N-Term(TMT6plex)	0	0.983488	5	2.72799	1.14453	5	11.8135	0.963097	5	5.87422	0.818086	5	25.1753	1.13884	5	6.7988	0.980129	5	21.5528	0	3.349e-16	83.24	1.89223e-07	2	1827.9	-2.94569	15.9011	0
gVmGGQSAGPQHTEAETIQk	2	8	1	A0A4X1T0L8	N-Term(TMT6plex); M3(Oxidation); K20(TMT6plex)	0	0.857154	2	5.12938	0.969633	2	14.4611	0.972156	2	6.9543	1.14772	2	2.37712	1.12651	2	6.65685	1.11085	2	10.4124	0	3.886e-14	83.21	4.0017e-07	3	2500.28	-2.1458	23.4474	0
sAGQGEVLVYVEDPAGHQEEAk	3	20	2	A0A0B8RSX6;A0A286ZXU2	N-Term(TMT6plex); K22(TMT6plex)	0																			0	2.34e-16	83.21	4.11391e-07	3	2771.42	-2.74862	45.0823	0
hALDANQGTATGPR	4	5	1	A0A4X1SR56	N-Term(TMT6plex)	0	0.847433	4	14.8055	0.929319	4	7.62451	0.855547	4	9.74021	1.20452	4	3.31586	1.17469	4	4.99033	1.22891	4	13.1094	0	2.34e-16	83.19	3.55962e-07	2	1637.85	-2.83389	13.6889	0
vAPEEHPVLLTEAPLNPk	60	16	1	A0A287AAR4	N-Term(TMT6plex); K18(TMT6plex)	0	1.03252	60	10.2529	1.04026	60	7.96462	1.02555	60	6.18855	0.947967	60	12.5047	0.918969	58	14.2388	0.938943	57	12.0692	0	4.355e-16	83.19	4.80213e-07	3	2412.39	1.51335	47.4438	0
gHVEAAEEAAR	3	3	1	A0A077ETG0	N-Term(TMT6plex)	0	1.07322	3	8.62211	1.06982	3	1.91376	1.01648	3	6.68286	0.983752	3	1.02485	0.954359	3	0.652816	0.914023	3	6.86716	0	7.284e-16	83.18	2.39458e-07	2	1368.7	-2.5093	12.4452	0
eLPSTEAQQLHQR	6	1	1	F1SCY2	N-Term(TMT6plex)	0	0.957273	6	7.84745	0.968429	6	15.9424	0.956669	6	4.12282	1.02993	6	10.151	1.13387	6	22.0005	1.0261	6	22.4373	0	1.273e-15	83.15	4.64321e-07	3	1765.94	-0.550747	23.6969	0
dSYVGDEAQSk	10	49	3	A0A287AAR4;A0A481CYB2;A0A480UPH3	N-Term(TMT6plex); K11(TMT6plex)	0																			0	2.34e-16	83.06	2.67422e-07	2	1656.85	-1.73997	23.894	0
hADNcAGPDGVEGENGGETk	1	3	1	A0A287BF77	N-Term(TMT6plex); C5(Carbamidomethyl); K20(TMT6plex)	0	0.809185	1		0.8773	1		0.925132	1		1.28677	1		1.31139	1		1.15582	1		0	2.34e-16	83	7.34239e-08	3	2472.14	-1.10491	18.4549	0
qQELTHQEHR	5	8	1	A0A287BSL4	N-Term(TMT6plex)	0	1.06314	5	15.5995	1.13391	5	4.30552	1.04591	5	5.78281	0.829686	5	18.0827	0.869944	5	19.0423	0.788901	5	18.657	0	5.32e-14	82.99	2.74279e-07	3	1534.79	-0.484216	9.24351	0
eLNNTcEPVVTQPkPk	1	6	1	A0A286ZMW4	N-Term(TMT6plex); C6(Carbamidomethyl); K14(TMT6plex); K16(TMT6plex)	0	1.10671	1		1.0763	1		1.10784	1		0.806059	1		0.8419	1		0.839028	1		0	2.34e-16	82.94	6.48666e-07	3	2541.43	-1.11287	33.2005	0
aSSEGSAAAGAGLDSLHk	1	2	1	A0A4X1U5P2	N-Term(TMT6plex); K18(TMT6plex)	0	0.781673	1		0.958893	1		0.801227	1		1.09048	1		1.43927	1		1.34913	1		0	2.34e-16	82.91	4.98634e-07	3	2087.11	-1.50527	33.3705	0
kQTIDNSQGAYQEAFDISk	2	4	1	F1SA98	N-Term(TMT6plex); K1(TMT6plex); K19(TMT6plex)	0	1.13213	2	0.80386	1.08529	2	2.02899	1.0248	2	3.51365	0.843318	2	3.82	0.867016	2	1.62158	0.866737	2	5.2579	0	2.34e-16	82.9	5.84662e-07	3	2830.53	3.21285	45.6498	1
aGkPVIcATQmLESmIk	4	14	1	A0A480TIS7	N-Term(TMT6plex); K3(TMT6plex); C7(Carbamidomethyl); M11(Oxidation); M15(Oxidation); K17(TMT6plex)	0	0.969243	4	4.65163	0.958426	4	1.71237	0.97413	4	4.13553	1.1032	4	5.37155	1.10761	4	2.15095	1.04476	4	7.59664	0	2.34e-16	82.88	6.44293e-07	3	2596.45	1.09363	48.0363	0
tSTDADPATPTSxEDSPVR	6	10	1	A5YV76	N-Term(TMT6plex); X13(H)	0	1.0857	3	0.94933	1.39108	3	7.00296	0.989828	3	4.765	0.774665	3	48.7172	0.720074	3	10.0456	0.621022	3	25.1602	0	3.962e-16	82.86	1.00933e-07	3	2213.05	-2.23269	19.2713	0
eHALLAYTLGVk	4	24	2	Q0PY11;A0A4X1SRL8	N-Term(TMT6plex); K12(TMT6plex)	0																			0	2.34e-16	82.79	6.11232e-07	2	1773.07	-0.328905	49.0675	0
lEGVEGVAHIIDPk	4	18	1	A0A480I658	N-Term(TMT6plex); K14(TMT6plex)	0	1.06046	4	0.232445	1.00778	4	12.0483	1.05424	4	4.40802	0.917108	4	12.7327	0.888801	4	4.43764	1.01595	4	20.3689	0	4.627e-11	82.75	6.1211e-07	2	1935.14	4.93276	49.814	0
gkEDEGEEAASPMLQIQR	2	17	1	A0A480I658	N-Term(TMT6plex); K2(TMT6plex)	0	1.07415	2	7.55035	1.04183	2	7.9003	1.01966	2	5.82271	0.896873	2	11.7585	0.918607	2	17.2361	0.939673	2	16.2819	0	2.34e-16	82.72	4.49034e-07	3	2446.26	-0.548323	36.1674	1
aVVAQHVAPPPGIVEIDSEk	1	7	1	I3LU38	N-Term(TMT6plex); K20(TMT6plex)	0	1.00461	1		0.969989	1		0.909873	1		1.12073	1		1.05768	1		1.06754	1		0	2.34e-16	82.72	5.93634e-07	3	2514.43	-1.6437	46.8742	0
tcETGEPMEAESHDAGSEGPPQVYLPGR	1	1	1	A0A4X1W1X1	N-Term(TMT6plex); C2(Carbamidomethyl)	0	1.18125	1		1.47404	1		1.08193	1		0.620516	1		0.35076	1		0.669563	1		0	2.34e-16	82.67	5.46162e-08	3	3230.46	1.46287	41.1876	0
aALLEVFQEAHAQSVGmNR	1	2	1	A0A4X1TI61	N-Term(TMT6plex); M17(Oxidation)	0	0.943925	1		0.96759	1		0.869851	1		1.1468	1		1.2167	1		1.07549	1		0	6.48e-16	82.63	5.15468e-07	3	2316.2	0.124949	50.5641	0
kEDAENLAAAQR	1	5	1	A0A4X1UV96	N-Term(TMT6plex); K1(TMT6plex)	0	1.19808	1		1.04133	1		1.05944	1		0.873784	1		0.814268	1		0.789099	1		0	1.062e-15	82.62	6.30709e-07	2	1773.98	-0.75455	23.6186	1
gHSLSDGLDEVQk	2	6	1	A0A4X1UIP3	N-Term(TMT6plex); K13(TMT6plex)	0	0.792485	2	0.909804	0.877715	2	0.0450294	0.730283	2	5.31175	1.42228	2	4.33408	1.42369	2	3.48309	1.29984	2	1.8976	0	9.615e-14	82.5	6.3882e-07	2	1843	0.418091	33.8071	0
qFSSASSQQGQEEkEEELk	3	9	1	A0A5G2R4S1	N-Term(TMT6plex); K14(TMT6plex); K19(TMT6plex)	0	1.14697	3	5.89515	1.09393	3	2.6274	1.10128	3	5.96741	0.787437	3	11.275	0.824395	3	13.4159	0.816717	3	3.95804	0	2.34e-16	82.49	6.42547e-07	3	2856.49	1.12164	33.0454	1
yLIEEDEDAYkk	6	5	1	F1S530	N-Term(TMT6plex); K11(TMT6plex); K12(TMT6plex)	0	1.01713	6	3.16846	1.09126	6	7.26111	1.00102	6	1.84426	0.966609	6	6.74702	0.915426	6	10.0806	0.911393	6	4.92748	0	2.34e-16	82.46	7.21349e-07	2	2203.21	1.80719	42.4895	1
eSEVPLkSEEFEVTk	5	2	1	M3UZ63	N-Term(TMT6plex); K7(TMT6plex); K15(TMT6plex)	0	0.917472	5	5.45319	0.879681	5	2.78964	0.877424	5	0.455147	1.21706	5	0.929356	1.17808	5	2.80076	1.17882	5	5.88275	0	2.34e-16	82.46	7.83779e-07	2	2438.36	-0.1364	46.0559	1
aAPAPASHGEAR	2	2	1	A0A480L479	N-Term(TMT6plex)	0	0.877993	2	9.77368	0.935857	2	21.856	0.928152	2	0.228052	1.0647	2	0.498605	1.35657	2	6.37238	1.06428	2	12.262	0	3.576e-10	82.43	5.2376e-07	3	1363.73	-1.01605	11.0353	0
yLAEVATGDDk	4	1	1	Q1W2G0	N-Term(TMT6plex); K11(TMT6plex)	0	0.966717	4	8.46317	0.881322	4	14.2874	1.0479	4	10.2521	1.00566	4	7.60201	1.06979	4	15.8256	1.0862	4	24.3803	0	1.964e-14	82.42	6.29216e-07	2	1639.9	1.16625	44.592	0
lkSEDGVEGGPGETQSR	1	3	2	A0A480Z467;A0A4X1VKL9	N-Term(TMT6plex); K2(TMT6plex)	0																			0	2.34e-16	82.41	5.43401e-07	3	2204.16	-0.0673245	23.6416	1
iDVDVPDVDIHGPEGk	2	2	1	A0A4X1VKL9	N-Term(TMT6plex); K16(TMT6plex)	0	0.981378	2	1.46225	0.935293	2	3.98884	0.974269	2	2.9727	1.03785	2	3.06086	1.09007	2	11.2011	1.1009	2	0.90023	0	7.453e-13	82.32	7.4674e-07	3	2163.17	0.352313	48.0071	0
rPAEGPLPNPPAPGGGGGGSSk	2	10	1	A0A287AU24	N-Term(TMT6plex); K22(TMT6plex)	0	1.10793	2	0.691414	1.10871	2	3.96447	1.19635	2	0.778179	0.76588	2	7.98375	0.702306	2	11.4822	0.781852	2	12.0948	0	2.34e-16	82.26	6.91459e-07	3	2415.32	0.961937	28.8898	0
eAHEPLAVADAk	4	9	1	A0A4X1V9A0	N-Term(TMT6plex); K12(TMT6plex)	0	1.07099	4	3.76846	1.02249	4	3.05787	1.05289	4	3.32438	0.922511	4	4.2668	0.918843	4	0.883582	0.911803	4	10.03	0	2.34e-16	82.23	7.56691e-07	2	1708.96	-1.17142	29.1944	0
skPVETSPTQNGTLAPEPSSR	1	5	1	F1RKY1	N-Term(TMT6plex); K2(TMT6plex)	0	1.11219	1		1.12484	1		1.06509	1		0.755957	1		0.861638	1		0.84733	1		0	2.34e-16	82.21	7.14194e-07	3	2641.42	-0.0198295	27.9111	0
lcAATASILGkPEDR	6	1	1	A0A4X1V3D9	N-Term(TMT6plex); C2(Carbamidomethyl); K11(TMT6plex)	0	1.05933	6	6.53964	1.04506	6	3.41412	1.12238	6	4.67234	0.867697	6	10.6349	0.835617	6	13.1303	0.909516	6	14.1143	0	2.34e-16	82.17	8.50948e-07	2	2060.15	-1.54106	46.9965	0
vkPLQDQNELFGk	3	3	1	A0A4X1VVS7	N-Term(TMT6plex); K2(TMT6plex); K13(TMT6plex)	0	1.12055	3	4.0878	1.01582	3	1.78052	1.07577	3	0.34393	0.948511	3	9.33763	0.869315	3	12.1829	0.837705	3	9.08898	0	2.34e-16	82.14	6.00861e-07	2	2203.31	1.565	46.5203	0
hLcEPGADGAETFADGVPR	2	16	1	A0A480VNI5	N-Term(TMT6plex); C3(Carbamidomethyl)	0	0.965696	2	1.65932	0.954064	2	3.74446	0.959269	2	3.48714	1.07721	2	10.2603	1.12357	2	3.41051	1.05104	2	3.51252	0	2.447e-16	82.08	2.05654e-07	3	2228.05	-5.83418	37.3567	0
gPVkPSGGPGGGGTQTQQQMNQLk	1	4	1	A0A4X1SLL7	N-Term(TMT6plex); K4(TMT6plex); K24(TMT6plex)	0	1.01467	1		1.02472	1		1.05408	1		0.972668	1		0.940912	1		0.940589	1		0	2.34e-16	82.05	6.9141e-07	3	3039.67	1.85515	31.9634	0
iVIGYQSHADTATk	2	3	1	A0A4X1UGA3	N-Term(TMT6plex); K14(TMT6plex)	0	1.00682	2	12.5629	1.1392	2	1.60806	1.03696	2	10.2627	0.879752	2	7.94181	0.896202	2	3.45891	0.894454	2	4.51147	0	5.258e-16	81.98	8.71254e-07	2	1962.11	-0.481708	35.4736	0
vEVFEHAVNNTAGDDLAk	1	5	1	A0A4X1W2G5	N-Term(TMT6plex); K18(TMT6plex)	0	1.00107	1		0.991878	1		1.01638	1		1.04081	1		1.01318	1		0.958875	1		0	2.34e-16	81.98	6.55421e-07	3	2387.26	0.294673	47.5475	0
tIcSHVQNMIk	2	3	1	A0A287AW71	N-Term(TMT6plex); C3(Carbamidomethyl); K11(TMT6plex)	0	1.08709	2	1.07845	1.10016	2	1.95319	1.11293	2	3.74071	0.84612	2	7.70043	0.811596	2	6.24915	0.807861	2	3.70979	0	3.054e-16	81.97	7.02041e-07	2	1788.98	-1.78612	34.183	0
aVDIPHmDIEALk	5	8	2	A0A4X1SYY4;P53027	N-Term(TMT6plex); M7(Oxidation); K13(TMT6plex)	0																			0	4.516e-12	81.89	8.8432e-07	2	1926.08	0.916224	46.2605	0
kAETALGAAAEk	2	2	1	A0A287AF08	N-Term(TMT6plex); K1(TMT6plex); K12(TMT6plex)	0	0.950108	2	3.13831	0.913677	2	5.38816	0.953636	2	9.94666	1.09251	2	10.7165	1.12359	2	7.18093	1.14099	2	11.1325	0	8.549e-15	81.84	7.10608e-07	2	1847.12	1.74845	30.7621	1
eEIVLLTHGDSVDk	2	12	1	A0A5G2QSP9	N-Term(TMT6plex); K14(TMT6plex)	0	1.00707	2	2.4464	1.08969	2	1.58986	0.988506	2	4.20445	0.969991	2	10.1023	0.923912	2	8.61064	0.968087	2	2.01777	0	2.997e-16	81.83	7.29634e-07	2	2013.13	-0.260753	46.5316	0
kASGPPVSELITk	23	14	4	A0A4X1VK10;A0A480TT26;A0A480QWI4;A0A5G2QML3	N-Term(TMT6plex); K1(TMT6plex); K13(TMT6plex)	0																			0	5.01e-16	81.73	4.21657e-07	2	2014.25	-1.80459	42.6828	1
aQEQQLQMAELHSk	2	12	1	I3LGC2	N-Term(TMT6plex); K14(TMT6plex)	0	0.984886	2	1.55069	0.955722	2	0.905429	0.936279	2	3.67521	1.06179	2	12.0856	1.05168	2	1.95317	1.14019	2	0.135315	0	2.34e-16	81.69	7.44728e-07	3	2099.13	0.890343	33.1331	0
sAPDTELVNVTHLNTEVk	1	5	1	A0A287B5T2	N-Term(TMT6plex); K18(TMT6plex)	0	1.06629	1		1.06041	1		1.03675	1		0.97238	1		0.88212	1		0.870423	1		0	2.34e-16	81.63	8.4853e-07	3	2425.34	0.957198	47.1435	0
tFQGHTNEVNAIk	2	9	2	K7GP27;A0A480ZNT5	N-Term(TMT6plex); K13(TMT6plex)	0																			0	5.933e-15	81.61	8.62455e-07	2	1917.06	-0.94964	28.6536	0
aAVEGQQLETNPNNHLGATPk	3	4	1	A0A4X1SMV3	N-Term(TMT6plex); K21(TMT6plex)	0	1.2162	3	10.3395	1.31797	3	6.55001	1.26355	3	5.90753	0.566386	3	37.8686	0.451277	3	47.0471	0.519089	3	81.8564	0	2.34e-16	81.52	7.55783e-07	3	2647.42	-0.687844	31.7605	0
eIVVIHQDPEALDEIk	2	7	1	A0A4X1TRL4	N-Term(TMT6plex); K16(TMT6plex)	0	1.1052	2	2.55049	1.11283	2	0.275307	1.1348	2	3.47809	0.793088	2	5.06715	0.744066	2	7.39241	0.82935	2	1.63417	0	3.815e-13	81.49	1.02569e-06	2	2306.3	-2.03145	48.1347	0
tQAIVcQQLDLTHLk	1	4	1	F1RS49	N-Term(TMT6plex); C6(Carbamidomethyl); K15(TMT6plex)	0	1.03683	1		1.01806	1		1.09802	1		0.866952	1		0.92163	1		0.954321	1		0	2.34e-16	81.46	8.20242e-07	3	2226.27	0.297648	48.1144	0
tGTITTFEHAHNmR	8	2	1	A0A287AWI9	N-Term(TMT6plex); M13(Oxidation)	0	1.07635	8	4.80673	1.114	8	9.35119	1.05467	8	9.80333	0.822225	8	8.54568	0.939155	8	16.222	0.864589	8	12.5412	0	4.304e-14	81.44	3.51719e-07	2	1860.92	-0.419062	21.0301	0
skPGAAMVEMADGYAVDR	1	6	1	A0A4X1T159	N-Term(TMT6plex); K2(TMT6plex)	0	1.01991	1		1.1577	1		1.03767	1		0.933425	1		0.82115	1		0.868378	1		0	2.34e-16	81.38	6.09152e-07	3	2326.19	-0.72461	46.204	0
gQHVPGSPFQFTVGPLGEGGAHk	4	29	3	A0A480Z1N4;A0A0B8RSX6;A0A286ZXU2	N-Term(TMT6plex); K23(TMT6plex)	0																			0	2.34e-16	81.35	1.06333e-06	4	2762.48	-0.0142338	47.3729	0
dITSDTSGDYQk	4	3	1	F1SJB5	N-Term(TMT6plex); K12(TMT6plex)	0	1.00361	4	2.81622	0.89993	4	8.03535	1.09422	4	1.88925	1.02966	4	4.39774	0.954189	4	4.20128	1.05111	4	5.38612	0	2.34e-16	81.34	4.10226e-07	2	1787.91	-0.663533	28.8155	0
hLIPAANTGESk	5	8	1	A0A4X1U626	N-Term(TMT6plex); K12(TMT6plex)	0	1.05283	5	9.99783	1.07162	5	3.31976	1.06135	5	3.17783	0.839878	5	3.48499	0.921402	5	8.18819	0.941655	5	6.70727	0	1.309e-10	81.25	8.39507e-07	2	1695.98	-0.376146	25.359	0
vIILGDSGVGk	1	6	1	A0A4X1U1M8	N-Term(TMT6plex); K11(TMT6plex)	0	0.960044	1		0.99617	1		0.871861	1		1.17782	1		1.15625	1		1.01788	1		0	2.753e-11	81.23	9.98196e-07	2	1515.95	-0.575473	49.0263	0
tkPSPAPPPTTTAPDASGPEk	3	4	1	A0A480L9C2	N-Term(TMT6plex); K2(TMT6plex); K21(TMT6plex)	0	1.12194	3	5.51091	1.06315	3	3.67951	0.91959	3	3.75895	0.939732	3	14.1409	0.972286	3	3.38614	0.903334	3	7.36477	0	2.34e-16	81.19	9.27978e-07	3	2734.52	-0.565999	29.6101	0
kVQTESSTGSVGSNR	1	3	1	A0A4X1SPM1	N-Term(TMT6plex); K1(TMT6plex)	0	1.10057	1		1.12885	1		1.00254	1		0.883442	1		0.887205	1		0.826392	1		0	3.882e-16	81.16	8.96131e-07	3	1995.09	-0.751258	15.7752	1
kEEEPGQcGADAEMQQILAR	2	1	1	A0A4X1VR06	N-Term(TMT6plex); K1(TMT6plex); C8(Carbamidomethyl)	0	0.967906	2	14.4755	0.983803	2	13.3923	1.01734	2	17.8395	0.980123	2	23.0406	0.991442	2	28.2784	1.02964	2	33.6856	0	2.34e-16	81.16	4.68928e-07	3	2718.36	-0.816861	42.2438	1
tLEGELHDLR	9	10	1	A0A480V981	N-Term(TMT6plex)	0	0.956699	9	9.64828	0.955822	9	5.37336	0.9349	9	6.47482	1.14368	9	20.2932	1.03759	9	9.7653	1.07407	9	6.27388	0	9.3e-09	81.14	7.18368e-07	3	1411.77	-0.682629	37.2889	0
rLDDAGPGGELAGPR	1	6	1	A0A287AQ14	N-Term(TMT6plex)	0	0.805624	1		0.859931	1		0.863569	1		1.31421	1		1.28986	1		1.30139	1		0	2.34e-16	81.14	6.59145e-07	3	1709.92	1.10063	26.1012	1
dVVIcPDASLEDAkk	8	2	1	A0A4X1W9T4	N-Term(TMT6plex); C5(Carbamidomethyl); K14(TMT6plex); K15(TMT6plex)	0	1.06012	8	9.0747	1.05756	8	8.05426	1.03198	8	4.22852	0.929541	8	7.54804	0.942501	8	20.1396	0.891848	8	11.6259	0	1.159e-14	81.14	1.01371e-06	2	2347.31	-1.74959	46.2035	1
lccSTcDQTFQNHQEQR	1	4	1	A0A4X1UBI3	N-Term(TMT6plex); C2(Carbamidomethyl); C3(Carbamidomethyl); C6(Carbamidomethyl)	0	1.0581	1		1.17085	1		1.02851	1		0.761478	1		0.921394	1		0.863119	1		0	2.34e-16	81.11	2.28466e-08	3	2441.06	1.09035	21.9316	0
sQEAEQEAQTIHEENVAR	1	10	1	A0A4X1UTH4	N-Term(TMT6plex)	0	0.940515	1		0.946072	1		0.955037	1		0.958985	1		1.08617	1		1.27462	1		0	2.34e-16	81.06	3.55285e-07	3	2298.12	1.92471	25.8853	0
tTSFAESckPVQQPSAFGSMk	2	6	1	I6ZJZ7	N-Term(TMT6plex); C8(Carbamidomethyl); K9(TMT6plex); K21(TMT6plex)	0	1.12979	2	6.12448	1.15369	2	1.1052	1.11701	2	5.64285	0.817957	2	18.7161	0.711661	2	10.497	0.739409	2	5.8192	0	2.34e-16	80.98	7.30564e-07	3	2975.55	-1.37871	45.4602	0
eccHGDLLEcADDRADLAk	45	13	1	A0A287AMK0	N-Term(TMT6plex); C2(Carbamidomethyl); C3(Carbamidomethyl); C10(Carbamidomethyl); K19(TMT6plex)	0	0.449957	45	23.0676	0.440552	45	21.5507	0.460454	45	22.7347	2.08599	45	9.39404	1.97737	45	7.98005	1.98393	45	12.0443	0	3.48e-16	80.97	1.4677e-07	2	2706.26	-3.46691	35.6396	1
qVVDSAYEVIk	1	10	1	D2SW96	N-Term(TMT6plex); K11(TMT6plex)	0	0.929664	1		0.776811	1		1.05843	1		1.16081	1		1.10278	1		1.20569	1		0	3.132e-16	80.81	1.11076e-06	2	1708.99	1.12395	47.2893	0
kPQVIEcSYTSADGQk	4	3	1	A0A4X1SF56	N-Term(TMT6plex); K1(TMT6plex); C7(Carbamidomethyl); K16(TMT6plex)	0	0.839648	4	4.73265	0.831343	4	5.59399	0.809938	4	3.20185	1.35796	4	4.08583	1.34808	4	0.574266	1.27874	4	6.65503	0	2.34e-16	80.8	9.9271e-07	3	2498.35	0.450586	34.38	0
aSSkPATSGPSSVVVPNTSSR	1	14	1	A0A480HEU0	N-Term(TMT6plex); K4(TMT6plex)	0	1.01457	1		1.03539	1		0.971732	1		1.04605	1		1.0289	1		0.915443	1		0	2.34e-16	80.72	1.11368e-06	3	2474.36	0.999256	28.1623	0
aNPFGGASHAk	8	5	1	Q29298	N-Term(TMT6plex); K11(TMT6plex)	0	1.079	8	8.90152	1.07059	8	9.877	1.02508	8	11.0133	0.919585	8	10.2663	0.930098	8	11.6123	0.854317	8	16.0116	0	1.396e-15	80.62	8.85602e-07	2	1514.85	-0.0576366	22.1202	0
kLTAEADSSSPTGILATSESk	2	7	1	A0A4X1SXE7	N-Term(TMT6plex); K1(TMT6plex); K21(TMT6plex)	0	1.07427	2	3.50201	1.01312	2	2.00887	1.05613	2	1.84676	0.857094	2	6.25529	0.968658	2	1.96192	0.935545	2	0.538633	0	2.34e-16	80.61	1.27737e-06	3	2780.55	0.0620651	45.1431	1
tHNDIIHNENMR	5	3	1	A0A4X1VQ22	N-Term(TMT6plex)	0	1.03143	5	5.439	1.10695	5	1.35947	1.10845	5	1.84253	0.774734	5	1.51448	0.882056	5	7.56787	0.946542	5	19.954	0	3.955e-15	80.54	4.37125e-07	3	1722.86	0.51395	14.9143	0
qAEQLSATEEGGGASHMDTEEARPAk	1	1	1	A0A287B6J3	N-Term(TMT6plex); K26(TMT6plex)	0	1.06017	1		1.21545	1		1.07406	1		0.770821	1		0.866807	1		0.736667	1		0	2.34e-16	80.53	4.21315e-07	4	3158.54	-0.374463	25.4795	0
nQNPDLTGLcEPTPQDHIk	1	8	1	F1SAH0	N-Term(TMT6plex); C10(Carbamidomethyl); K19(TMT6plex)	0	0.891862	1		0.950472	1		0.906058	1		1.1168	1		1.19504	1		1.1846	1		0	2.34e-16	80.37	9.16955e-07	3	2635.36	0.288315	38.3166	0
aAcLLDGVPVALkk	1	4	1	A0A4X1SPG3	N-Term(TMT6plex); C3(Carbamidomethyl); K13(TMT6plex); K14(TMT6plex)	0	1.12486	1		1.19093	1		1.12526	1		0.731432	1		0.72414	1		0.748195	1		0	8.511e-16	80.35	4.52521e-07	3	2142.33	0.170585	50.0578	1
eAQLYAAQAHLk	8	23	1	A0A480XY11	N-Term(TMT6plex); K12(TMT6plex)	0	0.982992	8	6.89147	1.08015	8	9.0753	0.969746	8	2.86726	0.999446	8	4.27195	0.979919	8	7.86067	0.937232	8	9.74735	0	5.01e-16	80.33	1.24751e-06	2	1801.04	-0.74903	37.0381	0
rVIISAPSADAPMFVmGVNHEk	1	12	1	P00355	N-Term(TMT6plex); M16(Oxidation); K22(TMT6plex)	0	0.675722	1		0.704894	1		0.730823	1		1.66168	1		1.42381	1		1.59772	1		0	2.34e-16	80.27	1.17935e-06	4	2843.54	1.30281	46.7339	1
aVDQHNAEAQDIFGk	1	2	1	A0A4X1UYL3	N-Term(TMT6plex); K15(TMT6plex)	0	0.926848	1		0.989931	1		1.06286	1		1.03466	1		0.983537	1		1.04525	1		0	1.014e-13	80.22	8.3368e-07	2	2101.1	-1.60654	38.5045	0
sMMQDREDQSILcTGESGAGk	2	20	2	A0A480YIK9;A0A480L3S8	N-Term(TMT6plex); C13(Carbamidomethyl); K21(TMT6plex)	0																			0	2.34e-16	80.22	3.15601e-07	3	2758.32	-1.22035	37.8066	1
kDEQSGPTcEISk	1	7	1	A0A4X1SQW0	N-Term(TMT6plex); K1(TMT6plex); C9(Carbamidomethyl); K13(TMT6plex)	0	0.989179	1		0.915151	1		0.924413	1		1.18007	1		1.08001	1		1.09095	1		0	2.34e-16	80.21	1.14193e-06	3	2166.17	0.531478	25.9115	1
qGAIVAVTGDGVNDSPALkk	4	31	1	I7HD36	N-Term(TMT6plex); K19(TMT6plex); K20(TMT6plex)	0	1.02519	4	1.85247	1.00739	4	2.50537	0.974794	4	4.56965	1.01428	4	3.48474	1.01497	4	3.67867	0.976238	4	1.45175	0	2.34e-16	80.2	7.94554e-07	3	2627.53	0.474942	45.6896	1
aPHYPGIGPVDESGIPTAIR	1	19	1	A0A480PMR1	N-Term(TMT6plex)	0	0.842269	1		0.862274	1		0.900531	1		1.38048	1		1.23058	1		1.15596	1		0	2.34e-16	80.18	1.06014e-06	3	2276.22	-2.63452	46.8014	0
qkELENGEVEGEDALLSSk	1	4	1	A0A480MMA9	N-Term(TMT6plex); K2(TMT6plex); K19(TMT6plex)	0	0.895703	1		0.904392	1		0.930486	1		1.23009	1		1.11116	1		1.18889	1		0	2.34e-16	80.06	1.54451e-06	3	2762.5	-1.17337	45.7137	1
sSQDQDPEAPAELHVQGQGR	1	15	1	A0A4X1TMG4	N-Term(TMT6plex)	0	0.936543	1		0.871102	1		0.83606	1		1.25423	1		1.13762	1		1.30138	1		0	2.34e-16	80.02	4.20061e-07	3	2378.16	1.30186	24.9177	0
iTSGPFEPDLYk	1	3	1	F1SPH1	N-Term(TMT6plex); K12(TMT6plex)	0	1.10527	1		0.955139	1		1.30192	1		0.80361	1		0.738532	1		0.812714	1		0	3.16e-15	79.91	1.18174e-06	2	1825.01	-0.53904	49.9657	0
hIDLVEGDEGR	2	7	1	A0A287A1G6	N-Term(TMT6plex)	0	0.754879	2	26.9257	0.80457	2	21.3682	0.818981	2	25.2548	1.31268	2	17.5458	1.38446	2	22.4806	1.35895	2	40.143	0	1.408e-11	79.79	6.25003e-07	2	1468.76	-0.801351	26.6291	0
dkLNINPEDGmADYSDPSYVk	1	2	1	F1RQS5	N-Term(TMT6plex); K2(TMT6plex); M11(Oxidation); K21(TMT6plex)	0	1.04626	1		1.03502	1		1.05283	1		0.959429	1		0.872741	1		0.945749	1		0	2.34e-16	79.78	8.33154e-07	3	3074.55	-2.33496	45.7933	1
dcNDTLEEENTILEkPAk	1	1	1	A0A4X1VF63	N-Term(TMT6plex); C2(Carbamidomethyl); K15(TMT6plex); K18(TMT6plex)	0	1.05144	1		1.02654	1		1.02985	1		0.979626	1		0.887169	1		0.960684	1		0	2.34e-16	79.77	1.05122e-06	3	2806.48	0.339178	45.5618	0
dLNHVcVISETGk	4	3	1	Q45FY6	N-Term(TMT6plex); C6(Carbamidomethyl); K13(TMT6plex)	0	1.11457	4	1.31775	1.08874	4	7.76231	1.06659	4	4.67208	0.817746	4	11.4113	0.846171	4	14.0463	0.871156	4	13.3774	0	2.851e-16	79.75	1.03436e-06	2	1930.05	-0.104061	37.684	0
gHVFEESQVAGTPmFVVk	2	2	1	A0A287AWI9	N-Term(TMT6plex); M14(Oxidation); K18(TMT6plex)	0	0.990999	2	2.51529	1.12608	2	2.69622	0.961433	2	1.94625	0.966345	2	8.81274	0.995304	2	6.38503	0.915261	2	0.119168	0	2.34e-16	79.69	1.34034e-06	2	2436.3	0.105129	46.7854	0
eGTRTEEETGQQQQEEGANEDQGk	2	15	1	A0A480U789	N-Term(TMT6plex); K24(TMT6plex)	0	1.00588	2	11.3504	1.05114	2	1.0366	1.03688	2	1.8951	0.944831	2	4.21186	0.939587	2	1.24503	0.948496	2	24.875	0	2.34e-16	79.69	2.35741e-07	4	3136.47	1.59643	16.2094	1
yQLDPTASISAk	4	4	1	A0A4X1SP14	N-Term(TMT6plex); K12(TMT6plex)	0	0.905535	4	7.97045	0.808425	4	10.3107	0.899094	4	11.4822	1.23336	4	2.32459	1.20348	4	5.68188	1.28947	4	4.21201	0	2.34e-16	79.68	1.50328e-06	2	1751.99	0.14909	45.6728	0
dAAAVGNHVAk	4	7	1	A0A5G2R3T5	N-Term(TMT6plex); K11(TMT6plex)	0	1.10298	4	4.59201	1.13965	4	6.64285	1.0393	4	3.24198	0.827635	4	13.8061	0.821891	4	8.30928	0.8239	4	5.96761	0	4.609e-16	79.66	1.12631e-06	2	1510.87	0.120425	20.1906	0
skPGAAmVEmADGYAVDR	3	6	1	A0A4X1T159	N-Term(TMT6plex); K2(TMT6plex); M7(Oxidation); M10(Oxidation)	0	1.0521	3	0.948948	1.10967	3	0.139506	1.02451	3	2.22264	0.963824	3	3.43631	0.873865	3	2.00723	0.858569	3	0.60005	0	1.757e-12	79.66	7.31049e-07	3	2358.19	0.983751	29.1649	0
dLSTVEALQNLkk	4	2	1	A0A4X1SHE0	N-Term(TMT6plex); K12(TMT6plex); K13(TMT6plex)	0	1.16864	4	2.29797	1.1403	4	3.64538	1.14814	4	1.86548	0.743136	4	6.64847	0.722068	4	2.67908	0.71873	4	5.9532	0	2.34e-16	79.64	9.69635e-07	3	2146.31	0.621224	49.2237	1
gALPDDTEALQSLIDTHk	1	27	1	A0A480L6S0	N-Term(TMT6plex); K18(TMT6plex)	0	0.838023	1		0.932492	1		0.85103	1		1.21171	1		1.32794	1		1.19473	1		0	2.146e-14	79.51	1.49781e-06	3	2382.29	0.109575	50.6059	0
aLPAVQQDSLDEDLIRk	3	4	1	A0A480W3R4	N-Term(TMT6plex); K17(TMT6plex)	0	1.1118	3	11.1005	1.08729	3	12.3725	1.17719	3	0.767782	0.772543	3	26.5464	0.780804	3	21.4502	0.773975	3	20.0289	0	2.34e-16	79.49	1.39788e-06	3	2369.35	0.98103	48.0624	1
kTAAELLQSQGSQAGGSQTLk	2	13	1	A0A4X1W640	N-Term(TMT6plex); K1(TMT6plex); K21(TMT6plex)	0	0.926323	2	6.23184	0.943857	2	1.92545	0.969642	2	1.72107	1.1567	2	1.95075	1.09168	2	3.30648	1.07448	2	10.3638	0	2.34e-16	79.45	1.19857e-06	3	2790.6	1.09443	41.0376	1
yGEAGEGPGWGGAHPR	3	9	1	A0A480NM38	N-Term(TMT6plex)	0	0.952718	3	1.62696	0.989755	3	13.8521	0.942072	3	0.387368	1.01897	3	32.6569	1.0948	3	5.47505	1.09328	3	19.0016	0	2.34e-16	79.44	3.20811e-07	3	1826.88	0.628277	23.4019	0
aPmLNPTLGVHEADLLk	1	5	1	A0A4X1STF8	N-Term(TMT6plex); M3(Oxidation); K17(TMT6plex)	0	0.762994	1		0.824434	1		0.752182	1		1.45451	1		1.44241	1		1.364	1		0	2.34e-16	79.41	1.66443e-06	3	2293.3	0.237838	48.5934	0
kPTPAAAAAEPFDNSTYR	1	2	1	A0A480JM32	N-Term(TMT6plex); K1(TMT6plex)	0	0.861026	1		0.820183	1		0.897663	1		1.30866	1		1.27087	1		1.23683	1		0	2.34e-16	79.4	1.24804e-06	3	2365.26	0.554126	35.9305	0
gGGGGGGGGGGGEHDENGDALAER	1	1	1	A0A287A0L6	N-Term(TMT6plex)	0	0.997602	1		0.727651	1		0.765689	1		1.35199	1		1.40392	1		1.23447	1		0	4.876e-13	79.34	6.98476e-08	3	2269	-0.812069	13.9374	0
sAVDQAGGAQIVVDHLR	1	6	1	A0A4X1UGQ9	N-Term(TMT6plex)	0	0.958169	1		0.912349	1		0.946084	1		1.03849	1		1.1051	1		1.22605	1		0	2.34e-16	79.33	1.56411e-06	3	1965.08	2.87537	42.8253	0
gVVEVTHDLQk	11	5	1	A0A286ZRU9	N-Term(TMT6plex); K11(TMT6plex)	0	0.905002	11	6.61981	0.887757	11	6.86948	0.925209	11	6.36466	1.17871	11	6.06215	1.12897	11	10.9427	1.16019	11	8.75497	0	6.866e-16	79.31	1.40077e-06	2	1682.99	0.570249	34.608	0
gHIISDGGcScPGDVAk	1	6	1	F1SGN8	N-Term(TMT6plex); C9(Carbamidomethyl); C11(Carbamidomethyl); K17(TMT6plex)	0	0.861538	1		1.0352	1		0.901537	1		1.08077	1		1.22633	1		1.09504	1		0	2.34e-16	79.14	5.64392e-07	3	2188.08	-2.05357	26.6177	0
kEDGSEVGVGGAQVTGSNTR	1	3	1	A0A4X1U7F0	N-Term(TMT6plex); K1(TMT6plex)	0	1.10216	1		1.03844	1		1.06964	1		0.933907	1		0.727001	1		0.973729	1		0	2.34e-16	79.14	1.36649e-06	3	2406.26	0.660363	24.4285	1
dmTkPEITISDEPDTLYk	1	3	1	F1RUU2	N-Term(TMT6plex); M2(Oxidation); K4(TMT6plex); K18(TMT6plex)	0	0.821961	1		0.87518	1		0.878432	1		1.30149	1		1.2179	1		1.29837	1		0	6.338e-16	79.13	1.43134e-06	3	2799.49	-1.04919	46.9654	0
tNEkVELQELNDR	35	12	1	P02543	N-Term(TMT6plex); K4(TMT6plex)	0	0.930415	35	5.30603	0.951047	35	6.65414	0.928822	35	5.6711	1.12964	35	6.54118	1.09386	35	7.76959	1.12547	35	8.31929	0	3.12e-16	79.11	1.5834e-06	2	2046.12	-0.779851	35.8086	1
nVLFSHLDDNER	7	3	1	A0A287AKY1	N-Term(TMT6plex)	0	1.00723	7	14.0218	1.00193	7	14.2373	1.03118	7	13.1999	0.998471	7	16.0946	1.00028	7	23.1682	0.953044	7	32.3125	0	1.521e-14	79.08	6.77299e-07	2	1687.86	-2.18051	40.3482	0
rcEEAQNGSQSEVSASQR	1	1	1	A0A286ZQC1	N-Term(TMT6plex); C2(Carbamidomethyl)	0	1.04284	1		1.18431	1		1.05501	1		1.05035	1		0.716056	1		0.733331	1		0	2.34e-16	79.03	2.70681e-07	3	2252.05	-0.643781	10.7672	1
lYGVQFHPEVGLTENGk	1	12	1	A0A5G2QSP9	N-Term(TMT6plex); K17(TMT6plex)	0	1.05117	1		1.12637	1		1.00834	1		0.860775	1		0.941897	1		0.878444	1		0	2.34e-16	78.91	1.71522e-06	3	2346.28	-0.812178	48.2122	0
cAAEDHVEAVk	2	1	1	A0A4X1TWS8	N-Term(TMT6plex); C1(Carbamidomethyl); K11(TMT6plex)	0	1.11203	2	1.29342	1.1425	2	2.33455	1.19189	2	6.0919	0.725433	2	7.71944	0.752246	2	9.65199	0.710725	2	11.829	0	2.322e-15	78.9	8.63771e-07	2	1686.89	-1.0083	22.4414	0
tVTNAVVTVPAYFNDSQR	2	10	1	A0A480ECX1	N-Term(TMT6plex)	0	1.04162	2	6.16349	0.900727	2	11.2269	1.11512	2	13.0581	0.985008	2	23.4551	0.916952	2	21.3015	0.980721	2	16.2277	0	2.34e-16	78.84	1.2905e-06	2	2211.16	-0.482883	48.7189	0
fIHQQPQAPSPVYGSSAk	1	8	1	A0A287BTJ4	N-Term(TMT6plex); K18(TMT6plex)	0	0.968001	1		1.0927	1		1.0027	1		0.895194	1		1.02268	1		0.989163	1		0	2.34e-16	78.84	1.54912e-06	3	2400.32	3.0964	35.9029	0
vADmALHYANk	3	8	1	A0A480QCW7	N-Term(TMT6plex); M4(Oxidation); K11(TMT6plex)	0	0.958333	3	7.32651	0.955791	3	7.89507	0.96514	3	0.138518	1.07428	3	0.514595	1.10197	3	18.4908	1.0766	3	13.1358	0	3.66e-13	78.77	1.59155e-06	2	1706.93	0.673514	32.7641	0
dLAQAPDmQGGHAVLIASEEQFk	1	7	1	A0A287A6Z8	N-Term(TMT6plex); M8(Oxidation); K23(TMT6plex)	0	1.02355	1		0.955326	1		1.01964	1		1.07136	1		1.02966	1		0.934632	1		0	2.801e-16	78.76	1.17346e-06	3	2929.51	-2.04678	46.8436	0
nNIHcNTVAPVAGSR	2	10	1	A0A4X1UAP4	N-Term(TMT6plex); C5(Carbamidomethyl)	0	0.906525	2	4.41065	0.989281	2	7.6706	0.922589	2	1.85064	1.13041	2	3.56876	1.06536	2	13.9821	1.1588	2	5.73547	0	4.147e-16	78.75	1.01481e-06	2	1838.95	-1.63715	16.8982	0
fNEEHIPDSPFVVPVASPSGDAR	5	16	2	A0A0B8RSX6;A0A286ZXU2	N-Term(TMT6plex)	0																			0	2.34e-16	78.64	9.45784e-07	3	2696.35	0.980227	49.7394	0
qGQETAVAPSLVAPALNkPk	7	3	1	Q2XVP5	N-Term(TMT6plex); K18(TMT6plex); K20(TMT6plex)	0	1.05033	7	6.70429	1.08305	7	4.5982	1.0642	7	5.72235	0.867183	7	6.5542	0.902348	7	15.3681	0.815306	7	8.6473	0	2.34e-16	78.48	7.41458e-07	3	2706.61	0.0223544	47.0739	0
rPPAAPAAATEEER	2	5	1	A0A4X1T9I5	N-Term(TMT6plex)	0	0.940811	2	7.53249	0.985477	2	13.6203	1.02165	2	3.85708	1.02799	2	3.89512	1.04255	2	2.86002	1.03519	2	17.7864	0	2.34e-16	78.45	1.51677e-06	3	1694.91	1.92961	17.0006	0
kPGVSGDDVSAGTGTYGk	1	5	1	A0A4X1VHD2	N-Term(TMT6plex); K1(TMT6plex); K18(TMT6plex)	0	1.12408	1		1.18548	1		1.07182	1		0.803698	1		0.808304	1		0.705944	1		0	2.34e-16	78.43	2.08433e-06	3	2383.31	-0.440467	31.0741	0
tVTAmDVVYALk	3	2	1	A0A481CZK5	N-Term(TMT6plex); M5(Oxidation); K12(TMT6plex)	0	0.869657	3	5.76191	0.773672	3	12.2135	0.98709	3	2.55187	1.27856	3	8.70675	1.21667	3	5.67123	1.2226	3	6.4537	0	3.716e-11	78.4	1.85884e-06	2	1785.02	-0.916659	50.2746	0
vkPAPDETSFSEALLk	7	3	1	K7GS49	N-Term(TMT6plex); K2(TMT6plex); K16(TMT6plex)	0	1.07389	7	2.70545	1.00447	7	3.33623	1.03186	7	2.01501	0.972405	7	3.77295	0.922915	7	6.17013	0.894553	7	1.95636	0	2.34e-16	78.39	1.66319e-06	3	2419.41	1.54682	48.4948	0
rLTAEDLVEAR	2	25	3	A0A480IPA8;A0A287B0Y8;A0A480M2G1	N-Term(TMT6plex)	0																			0	3.395e-11	78.37	1.62575e-06	3	1501.85	-0.97667	35.9528	1
dIHSGLIGPLLIcR	2	4	1	A0A287BJ70	N-Term(TMT6plex); C13(Carbamidomethyl)	0	0.657898	2	15.5684	0.697888	2	18.9646	0.705554	2	20.1315	1.55114	2	15.8517	1.61743	2	3.17442	1.54947	2	25.9652	0	5.244e-15	78.37	1.81787e-06	3	1793.03	-0.0767638	50.2831	0
sTANNVEIHIPVPNDADSPk	3	8	1	A0A4X1V0U3	N-Term(TMT6plex); K20(TMT6plex)	0	1.03054	3	3.54293	1.08449	3	0.497934	0.917983	3	3.07617	1.02002	3	19.4165	0.930588	3	12.8667	1.00776	3	24.4808	0	2.34e-16	78.35	1.77435e-06	3	2576.37	0.339505	45.8554	0
vSILAAIDEASkk	2	2	1	A0A4X1T1F8	N-Term(TMT6plex); K12(TMT6plex); K13(TMT6plex)	0	0.527846	2	7.65217	0.55623	2	0.193102	0.534592	2	3.84028	1.96687	2	10.7674	1.82775	2	4.22768	1.80059	2	9.38233	0	2.34e-16	78.33	8.96779e-07	2	2032.26	-0.502545	51.6051	1
gHNQPcLLVGSGR	2	19	2	A0A4X1TMT2;A0A480XWW5	N-Term(TMT6plex); C6(Carbamidomethyl)	0																			0	2.34e-16	78.32	1.42152e-06	2	1623.86	0.497191	22.1613	0
eAILIDPVLETAHR	2	4	1	A0A4X1W4Q2	N-Term(TMT6plex)	0	0.936898	2	11.6901	0.96103	2	7.8571	0.899016	2	0.797007	1.2202	2	8.68194	1.08597	2	8.54294	1.08477	2	14.5087	0	2.132e-13	78.24	2.21803e-06	2	1806.03	1.04316	49.1769	0
vVAEEAWENHLk	2	4	1	I3LRX7	N-Term(TMT6plex); K12(TMT6plex)	0	0.97169	2	1.61378	1.00993	2	4.40641	1.03423	2	3.44596	1.00242	2	4.57239	0.944122	2	10.6647	1.04505	2	3.28984	0	3.38e-15	78.22	1.89908e-06	2	1883.04	-1.75726	45.2737	0
gIEQAVQSHAVAEEEAR	3	11	2	A0A5G2QM23;A0A480XW90	N-Term(TMT6plex)	0																			0	2.34e-16	78.22	1.16611e-06	2	2053.05	0.268922	31.9	0
gHLENNPALEk	9	5	1	A0A4X1T9E9	N-Term(TMT6plex); K11(TMT6plex)	0	1.05053	9	5.5121	1.04238	9	6.01461	1.04187	9	5.11086	0.901173	9	7.75662	0.918906	9	4.51768	0.865406	9	3.62893	0	2.34e-16	78.21	1.95178e-06	2	1679.95	-0.277309	24.614	0
mkDcNNGcSAEYTEEGGSk	1	8	1	A0A287BIU9	N-Term(TMT6plex); K2(TMT6plex); C4(Carbamidomethyl); C8(Carbamidomethyl); K19(TMT6plex)	0	1.33426	1		1.22873	1		1.19382	1		0.505956	1		0.581717	1		0.533493	1		0	2.34e-16	78.21	2.7408e-07	3	2824.31	-1.29642	25.8966	1
vDQALHTQTAADPAEEYAR	3	11	1	A0A4X1VSV2	N-Term(TMT6plex)	0	1.02009	3	13.0402	1.10168	3	8.79905	0.929659	3	3.44523	1.02661	3	24.7373	0.990625	3	21.5802	0.915585	3	34.3138	0	2.34e-16	78.17	8.28323e-07	3	2315.14	-1.14388	34.3554	0
sLYNYIQQDTk	4	8	1	A0A4X1TPP0	N-Term(TMT6plex); K11(TMT6plex)	0	0.939234	4	2.99747	0.858166	4	3.66643	0.954428	4	8.17305	1.15957	4	6.82916	1.14003	4	2.90321	1.1589	4	6.05539	0	6.858e-16	78.16	1.61616e-06	2	1831	-2.48621	47.6229	0
rLQSIGTENTEENR	3	10	1	A0A286ZYX8	N-Term(TMT6plex)	0	0.822602	3	4.76754	0.791436	3	3.90257	0.858322	3	15.5024	1.38148	3	17.7231	1.31866	3	3.53524	1.3142	3	8.53059	0	2.813e-16	78.12	1.08459e-06	3	1875.97	-1.55644	18.1337	1
gVMGGQSAGPQHTEAETIQk	1	8	1	A0A4X1T0L8	N-Term(TMT6plex); K20(TMT6plex)	0	0.916642	1		1.03854	1		0.908397	1		0.982465	1		1.27002	1		1.03098	1		0	2.34e-16	78.09	1.51358e-06	3	2484.28	-2.85522	29.5864	0
eLPSFVGEkVDEEGLk	4	3	1	A0A4X1W2G6	N-Term(TMT6plex); K9(TMT6plex); K16(TMT6plex)	0	1.13804	4	7.11885	1.10789	4	1.41546	1.12655	4	4.13457	0.791975	4	4.6095	0.766809	4	6.51374	0.727839	4	1.27481	0	6.089e-13	78.05	1.86913e-06	2	2463.39	-2.67598	49.3871	1
qTLENERGELANEVk	5	9	1	A0A480YIK9	N-Term(TMT6plex); K15(TMT6plex)	0	1.103	5	1.45536	1.05912	5	1.99441	1.05819	5	3.09814	0.864115	5	2.55511	0.862795	5	5.2746	0.897094	5	6.05361	0	1.032e-14	78.03	1.87697e-06	2	2188.19	-2.8588	33.8029	1
icVITLAGSHPVLQSGk	1	1	1	F1SP28	N-Term(TMT6plex); C2(Carbamidomethyl); K17(TMT6plex)	0	0.917027	1		1.00579	1		0.910208	1		1.0816	1		1.20905	1		1.0499	1		0	2.34e-16	78.02	1.64545e-06	3	2238.31	1.70371	48.6848	0
ekEVDGLLASEPmGSPVSSk	1	17	1	A0A480MC75	N-Term(TMT6plex); K2(TMT6plex); M13(Oxidation); K20(TMT6plex)	0	0.961594	1		0.864157	1		0.970531	1		0.634605	1		1.06119	1		1.70103	1		0	2.34e-16	78.02	2.02802e-06	3	2763.52	4.8676	45.53	1
ePGPGLAQGLPQLHSLVLR	1	3	1	A0A287AYY7	N-Term(TMT6plex)	0	0.869732	1		1.28152	1		0.858485	1		0.836793	1		1.11053	1		1.05195	1		0	2.34e-16	78	1.52546e-06	3	2211.28	0.837013	49.9735	0
kVVESGGPQVLTGLEQR	1	7	1	A0A4X1UNH6	N-Term(TMT6plex); K1(TMT6plex)	0	1.04285	1		1.02232	1		0.970906	1		1.01258	1		0.987128	1		0.963392	1		0	2.34e-16	77.99	1.50356e-06	3	2255.31	0.228837	42.1373	1
lGQSDPAPLQHQMDVYQk	5	7	1	I3LPT1	N-Term(TMT6plex); K18(TMT6plex)	0	1.02579	5	1.65528	1.03964	5	11.9583	0.941711	5	9.86468	1.00063	5	24.7058	1.00856	5	4.04873	0.979353	5	1.90888	0	6.513e-16	77.97	1.74829e-06	3	2513.32	-0.52809	44.3233	0
mFDYTDDPEGPVmPGSHSVER	1	11	1	A0A480WJ69	N-Term(TMT6plex); M1(Oxidation); M13(Oxidation)	0	0.93381	1		1.02395	1		0.890582	1		1.07858	1		1.0959	1		1.13423	1		0	2.34e-16	77.95	9.85996e-08	3	2627.16	-0.59583	34.6421	0
kVIGIEcSSISDYAVk	1	13	1	A0A5G2QA32	N-Term(TMT6plex); K1(TMT6plex); C7(Carbamidomethyl); K16(TMT6plex)	0	1.06152	1		0.968897	1		1.00356	1		1.01369	1		0.984082	1		0.970988	1		0	2.34e-16	77.91	1.87374e-06	3	2456.41	1.09794	47.4871	1
vNLEESSGTETSPAGARPk	3	13	1	A0A286ZQS7	N-Term(TMT6plex); K19(TMT6plex)	0	0.970598	3	0.244955	0.96124	3	0.706477	0.939751	3	5.7749	1.0633	3	3.57366	1.06749	3	0.269357	1.12959	3	1.65688	0	2.34e-16	77.9	2.00456e-06	3	2388.28	0.693992	29.0886	0
lkETIDNNSVSSPLQSLQQR	2	2	1	A0A480TJR2	N-Term(TMT6plex); K2(TMT6plex)	0	0.912901	2	12.8724	0.945884	2	9.42367	0.893868	2	14.1044	1.12623	2	19.5324	1.1793	2	17.5782	1.14191	2	17.0641	0	2.34e-16	77.9	1.95023e-06	3	2715.51	2.10146	47.3182	1
lQDVHAEAEGEk	3	3	1	A0A4X1UZC5	N-Term(TMT6plex); K12(TMT6plex)	0	1.05378	3	6.51166	1.07059	3	4.03825	1.02989	3	3.45548	0.949343	3	4.93286	0.887747	3	3.47168	0.903496	3	0.20606	0	3.001e-16	77.89	1.87182e-06	2	1783.96	0.842837	26.5334	0
iTLQDVVSHSk	4	10	1	A0A4X1UJ40	N-Term(TMT6plex); K11(TMT6plex)	0	1.02127	4	5.8159	0.944954	4	6.40793	1.13656	4	8.9778	0.865631	4	20.922	0.956329	4	15.8957	0.945856	4	5.89304	0	4.214e-13	77.85	2.10242e-06	2	1685	-1.83003	46.7715	0
sGTTSESGALSLEPSHIGDLQk	1	5	1	A0A4X1TX71	N-Term(TMT6plex); K22(TMT6plex)	0	0.950134	1		1.13515	1		0.927197	1		1.02943	1		1.04185	1		0.931468	1		0	2.34e-16	77.85	1.73903e-06	3	2672.42	1.84865	45.8998	0
hQGVMVGMGQk	12	50	3	A0A287AAR4;A0A481CYB2;A0A480UPH3	N-Term(TMT6plex); K11(TMT6plex)	0																			0	1.156e-14	77.83	1.76271e-06	2	1629.9	-0.434056	25.7559	0
dYVAPTANLDQk	1	5	1	A0A480III7	N-Term(TMT6plex); K12(TMT6plex)	0	0.901726	1		0.783542	1		0.939474	1		1.27006	1		1.17891	1		1.28148	1		0	3.14e-11	77.82	2.08478e-06	2	1792.99	2.90486	38.4367	0
gHEPQAPAcGAPGSTVELLGk	1	11	1	A0A4X1SJI6	N-Term(TMT6plex); C9(Carbamidomethyl); K21(TMT6plex)	0	0.80251	1		0.844039	1		0.901428	1		1.33152	1		1.27125	1		1.26813	1		0	2.34e-16	77.8	1.81891e-06	3	2534.34	-1.77984	41.6299	0
eDGQEYAQVIk	1	6	1	A0A287AKZ5	N-Term(TMT6plex); K11(TMT6plex)	0	1.03846	1		0.942842	1		1.21433	1		0.89169	1		0.807285	1		0.963955	1		0	1.056e-15	77.77	2.02118e-06	2	1737.95	1.64144	37.8036	0
eRTDLVQGDEGADAASEVGGVSGTPEATTk	1	11	2	K9IVK2;A0A4X1W0W0	N-Term(TMT6plex); K30(TMT6plex)	0																			0	2.34e-16	77.77	1.07284e-06	4	3405.7	-0.0846307	38.2161	1
eLHDAmEGLGTk	15	4	1	F1SEN1	N-Term(TMT6plex); M6(Oxidation); K12(TMT6plex)	0	0.99604	15	9.80706	0.947041	15	6.47223	0.958284	15	5.59304	1.03481	15	9.67056	1.08386	15	9.88592	1.1061	15	15.3869	0	2.426e-11	77.76	1.30394e-06	2	1774.94	-0.999311	27.5536	0
rPGAISTGDVAR	3	2	1	A0A140UHW4	N-Term(TMT6plex)	0	1.02916	3	5.41413	1.02371	3	1.38172	0.915765	3	2.49303	1.07706	3	5.33173	1.09345	3	1.60224	0.969779	3	22.5603	0	1.059e-09	77.75	1.67293e-06	3	1428.81	0.0809599	16.5416	0
rVGGPEGPAWLPR	1	9	1	A0A480F3F0	N-Term(TMT6plex)	0	0.957065	1		1.0065	1		0.936246	1		1.08304	1		0.9537	1		1.17404	1		0	1.338e-13	77.75	2.27982e-06	3	1620.92	0.606905	40.2726	1
tVTAMDVVYALk	2	2	1	A0A481CZK5	N-Term(TMT6plex); K12(TMT6plex)	0	0.881492	2	4.73955	0.635946	2	20.3987	0.939744	2	11.2676	1.54994	2	24.7065	1.20699	2	6.79689	1.25122	2	7.28923	0	1.377e-13	77.74	2.03351e-06	2	1769.03	0.823872	53.2148	0
kHLEINPDHPIVETLR	11	7	1	A0A287A9T4	N-Term(TMT6plex); K1(TMT6plex)	0	1.06894	11	5.06585	1.00135	11	6.20244	1.09708	11	5.50772	0.90259	11	16.421	0.906507	11	13.5385	0.936222	11	23.1026	0	2.34e-16	77.74	1.81224e-06	3	2369.37	0.087545	37.6847	1
aQHEDQVEQYk	4	11	1	A0A480V981	N-Term(TMT6plex); K11(TMT6plex)	0	0.950126	4	3.14692	0.97935	4	3.89581	0.917344	4	1.77146	1.12073	4	3.89564	1.13432	4	1.79355	1.03452	4	2.25316	0	2.34e-16	77.6	1.41544e-06	2	1832.96	0.497827	18.933	0
vVNVANLGVVPSGQDNVHR	1	10	1	A0A4X1T0H1	N-Term(TMT6plex)	0	0.823189	1		0.873113	1		0.868667	1		1.32784	1		1.26232	1		1.2493	1		0	2.34e-16	77.54	2.24476e-06	3	2203.21	-0.775939	46.1082	0
dRPQEADGIDSVIVVDNVPQVGPDR	1	6	1	A0A480VM58	N-Term(TMT6plex)	0	1.13668	1		1.03623	1		1.06957	1		0.804351	1		0.952358	1		0.824741	1		0	2.34e-16	77.54	1.54261e-06	3	2919.5	-1.05268	47.6128	0
kEEPGGPGAGGSPAEEDAR	1	4	1	A0A287AQ14	N-Term(TMT6plex); K1(TMT6plex)	0	1.01476	1		1.00763	1		0.997172	1		0.941683	1		1.01187	1		1.03826	1		0	2.34e-16	77.48	1.06743e-06	3	2269.15	-0.395513	19.4603	1
aGGAAVVITEPEHTk	2	5	1	F1SUQ8	N-Term(TMT6plex); K15(TMT6plex)	0	1.01364	2	4.46897	1.03008	2	3.52211	0.978648	2	1.14634	0.999301	2	7.77884	1.02804	2	8.14807	0.956114	2	4.14747	0	2.448e-16	77.47	2.35286e-06	2	1938.11	0.945487	32.1545	0
nSNLVGAAHEELQQSR	7	11	1	A0A480V981	N-Term(TMT6plex)	0	0.992593	7	12.376	0.865508	7	8.96982	0.912497	7	9.77731	1.08975	7	10.983	1.21109	7	14.6369	1.15152	7	4.46162	0	2.394e-16	77.46	1.57488e-06	3	1982.03	-0.0255259	23.8906	0
hILGQNVADYmR	7	5	1	F1S530	N-Term(TMT6plex); M11(Oxidation)	0	0.960107	7	8.81677	1.01235	7	10.9045	0.972852	7	2.95436	0.911488	7	8.52196	1.05551	7	7.95558	1.13119	7	20.9736	0	1.282e-10	77.38	1.43323e-06	2	1661.86	-1.28698	29.3873	0
nVDLLSDmVQEHDEPILk	2	10	1	A0A287BN67	N-Term(TMT6plex); M8(Oxidation); K18(TMT6plex)	0	1.30025	2	0.400685	1.29037	2	0.986032	1.24727	2	1.58414	0.47392	2	7.3968	0.497408	2	4.97374	0.49376	2	1.53063	0	2.34e-16	77.38	1.99994e-06	3	2569.36	1.33547	48.4753	0
vAQPAITDNkDGTVTVR	8	17	2	A0A0B8RSX6;A0A286ZXU2	N-Term(TMT6plex); K10(TMT6plex)	0																			0	2.34e-16	77.37	2.2226e-06	2	2243.27	-2.23406	34.0602	1
eANALAAGHPAQAPAINAR	1	2	1	A0A286ZNA8	N-Term(TMT6plex)	0	0.981921	1		1.06138	1		1.04306	1		0.905642	1		0.924559	1		1.0328	1		0	2.34e-16	77.33	2.09152e-06	3	2072.12	0.0955735	28.3886	0
rQQDPSPGSSLGGGDDLk	2	2	1	M3V862	N-Term(TMT6plex); K18(TMT6plex)	0	1.06147	2	6.83073	1.06838	2	0.819045	0.986248	2	1.58322	0.972071	2	1.60149	0.884481	2	13.7306	0.94866	2	4.53452	0	4.542e-16	77.31	2.02779e-06	3	2272.2	1.53079	26.3644	1
sLLDASEEAIkk	1	8	1	A0A287BSL4	N-Term(TMT6plex); K11(TMT6plex); K12(TMT6plex)	0	1.10209	1		1.06554	1		1.06677	1		0.910527	1		0.861768	1		0.82151	1		0	4.056e-16	77.23	2.00021e-06	2	1991.2	-1.33412	47.2071	1
tIcSHVQNmIk	3	3	1	A0A287AW71	N-Term(TMT6plex); C3(Carbamidomethyl); M9(Oxidation); K11(TMT6plex)	0	1.04824	3	11.1691	1.1017	3	0.381059	1.05042	3	17.9579	0.869946	3	16.4383	0.876892	3	27.812	0.906137	3	30.9655	0	1.054e-13	77.16	2.10867e-06	2	1804.98	-0.576195	25.9174	0
kAAAPAPEEELDEcEQALAAEPk	7	5	1	Q29387	N-Term(TMT6plex); K1(TMT6plex); C14(Carbamidomethyl); K23(TMT6plex)	0	1.10867	7	3.13151	1.10956	7	2.85958	1.07857	7	1.67345	0.864113	7	7.88186	0.802716	7	14.2864	0.854786	7	9.53925	0	2.34e-16	77.15	1.95066e-06	3	3154.64	-3.52607	46.6907	1
vSVLGPVTTPEHQLLk	1	3	1	A0A287AYU2	N-Term(TMT6plex); K16(TMT6plex)	0	0.889471	1		1.03729	1		0.902372	1		1.19995	1		1.15063	1		0.996242	1		0	2.34e-16	77.13	1.79313e-06	3	2176.31	-0.585843	48.3614	0
gTLQPDNTHSNEFDSDVEVGDLQk	1	4	1	A0A5G2RJR8	N-Term(TMT6plex); K24(TMT6plex)	0	1.17394	1		1.30258	1		1.09969	1		0.559735	1		0.664554	1		0.724716	1		0	3.338e-16	77.09	8.11051e-07	3	3103.52	-1.12306	45.6975	0
kQSTDEEVTSLAk	4	7	1	A0A287BHY1	N-Term(TMT6plex); K1(TMT6plex); K13(TMT6plex)	0	1.10204	4	6.53771	1.05533	4	6.35243	1.0816	4	0.130294	0.853491	4	10.6259	0.830836	4	13.8966	0.867417	4	4.73504	0	2.34e-16	77.07	2.43457e-06	2	2123.22	2.19363	33.0081	1
aELMEISEDkTk	1	3	1	F1S1V1	N-Term(TMT6plex); K10(TMT6plex); K12(TMT6plex)	0	1.03517	1		1.10041	1		1.05327	1		0.924337	1		0.88236	1		0.868442	1		0	2.34e-16	77.05	2.48131e-06	2	2081.17	-1.75574	45.5386	1
lSAPEGGVEEEPFHTImk	1	6	1	A0A5G2QTX5	N-Term(TMT6plex); M17(Oxidation); K18(TMT6plex)	0	1.1104	1		1.06864	1		1.11615	1		0.821993	1		0.815042	1		0.84175	1		0	2.34e-16	77.03	1.70312e-06	3	2445.27	0.309951	46.3278	0
rMGESDDSILR	1	1	1	P63221	N-Term(TMT6plex)	0	1.05083	1		1.02016	1		1.07125	1		0.828415	1		0.978129	1		0.957396	1		0	5.182e-09	77.01	1.07695e-06	3	1507.77	-0.585655	24.2765	1
dLISHDEmFSDIYk	5	4	1	P61288	N-Term(TMT6plex); M8(Oxidation); K14(TMT6plex)	0	0.954043	5	6.52948	1.02636	5	1.89781	0.995671	5	2.88218	1.01737	5	7.10582	1.096	5	0.832037	1.00001	5	17.4856	0	2.768e-15	77.01	1.20336e-06	3	2187.1	-0.472128	47.0281	0
aDLQAAAVQHALALTGSEPGR	2	4	1	A0A4X1UN62	N-Term(TMT6plex)	0	0.878644	2	18.1029	0.870142	2	23.7618	0.982302	2	10.1119	1.05593	2	22.0015	1.20471	2	29.6979	1.18307	2	23.9902	0	2.482e-16	77.01	2.52119e-06	3	2305.25	2.34196	49.2506	0
gHLDALTADVk	2	6	1	A0A480TZP1	N-Term(TMT6plex); K11(TMT6plex)	0	0.924269	2	0.176087	0.862739	2	7.24598	0.867173	2	13.4687	1.23261	2	5.7908	1.1603	2	2.48447	1.2716	2	0.244416	0	8.114e-14	76.99	2.23285e-06	2	1597.93	0.0818893	39.3451	0
hIVEWNTQTck	2	5	1	A0A480YW67	N-Term(TMT6plex); C10(Carbamidomethyl); K11(TMT6plex)	0	1.19138	2	6.70761	1.15794	2	3.06637	1.168	2	3.75035	0.678652	2	9.76561	0.717058	2	9.93474	0.663311	2	3.72382	0	3.637e-14	76.99	2.14585e-06	2	1874	1.25899	33.3841	0
rDQALTEEHAR	9	16	1	A0A480HQB1	N-Term(TMT6plex)	0	1.02712	9	8.36245	1.08971	9	3.2481	0.959402	9	16.049	0.942396	9	26.7044	0.940118	9	19.8664	0.892878	9	21.3314	0	4.069e-16	76.97	1.39632e-06	3	1554.82	0.231911	11.8735	1
dLEEDHAcIPIkk	13	2	1	A0A287AWI9	N-Term(TMT6plex); C8(Carbamidomethyl); K12(TMT6plex); K13(TMT6plex)	0	1.07301	13	7.3041	1.1007	13	6.72174	1.04163	13	9.45446	0.837485	13	12.9675	0.862574	13	10.2215	0.868236	13	18.3036	0	2.292e-15	76.92	2.12991e-06	2	2255.26	-1.60594	37.3762	1
aPATPSGPLPTSDQLTHVDTEGR	1	3	1	A0A5G2QTX9	N-Term(TMT6plex)	0	0.814877	1		0.654396	1		0.715316	1		1.31435	1		1.70861	1		1.53374	1		0	5.071e-08	76.91	1.54306e-06	3	2576.3	-5.52756	40.2509	0
aIHHFVEGVk	3	6	1	I6YMD1	N-Term(TMT6plex); K10(TMT6plex)	0	1.21383	3	4.90968	1.20879	3	0.836227	1.20781	3	2.09665	0.590735	3	1.57043	0.653126	3	3.77287	0.618397	3	0.96793	0	1.94e-13	76.89	2.57033e-06	2	1594.94	-1.26739	27.2568	0
mGHAGAIIAGGk	3	12	1	A0A287B574	N-Term(TMT6plex); M1(Oxidation); K12(TMT6plex)	0	0.96738	3	7.50907	0.825893	3	3.21838	0.848511	3	5.84034	1.24068	3	10.864	1.26486	3	8.60995	1.14013	3	3.79003	0	8.826e-14	76.87	2.51435e-06	2	1556.9	0.302531	21.8121	0
gGGGGGGGGGGR	1	4	1	A0A4X1TDZ1	N-Term(TMT6plex)	0	1.05731	1		1.09916	1		1.06641	1		0.896884	1		0.821657	1		0.892276	1		0	2.34e-16	76.82	2.49564e-07	2	1031.52	-1.01591	5.08946	0
mQVDQEEPHVEEQQQQTPAENk	3	7	1	A0A4X1UY89	N-Term(TMT6plex); M1(Oxidation); K22(TMT6plex)	0	1.10644	3	2.21452	1.08867	3	2.08329	1.08948	3	7.40832	0.840217	3	11.3829	0.846363	3	10.2779	0.836115	3	3.81282	0	2.34e-16	76.82	1.00345e-06	3	3096.49	-0.650243	23.9583	0
tHVSEAVAQSTR	7	5	1	Q1PC32	N-Term(TMT6plex)	0	0.959887	7	4.40362	0.673405	7	26.6416	0.631226	7	11.3995	1.36538	7	16.5692	1.22674	7	17.4375	1.73509	7	13.5504	0	1.345e-15	76.81	1.89584e-06	2	1514.81	-0.279891	14.3038	0
lDAGNQLALIEELHk	1	9	1	A0A5G2R8A8	N-Term(TMT6plex); K15(TMT6plex)	0	0.991991	1		1.07383	1		1.02262	1		0.949001	1		0.937195	1		0.974592	1		0	1.926e-14	76.81	2.50243e-06	3	2122.23	-0.420197	50.5004	0
lQQQQQQQPHSQPPPLQSSPVTTR	2	4	1	A0A4X1U6S2	N-Term(TMT6plex)	0	0.989362	2	5.42311	0.958989	2	10.5292	1.012	2	4.18832	1.04526	2	9.93305	1.06209	2	16.622	0.981422	2	6.63573	0	2.34e-16	76.78	2.30149e-06	3	2967.56	0.440793	28.2007	0
sSEkDTAPPPEEcLQLISR	1	5	1	A0A4X1UPV0	N-Term(TMT6plex); K4(TMT6plex); C13(Carbamidomethyl)	0	1.02972	1		1.02125	1		1.00966	1		0.929266	1		0.995821	1		0.990794	1		0	2.34e-16	76.77	2.12902e-06	3	2615.38	2.04101	41.7831	1
kSSADTEFSDESTTAER	1	5	1	A0A4X1U4B4	N-Term(TMT6plex); K1(TMT6plex)	0	1.21439	1		1.21488	1		1.23519	1		0.597276	1		0.594345	1		0.597459	1		0	2.34e-16	76.73	1.06481e-06	3	2319.14	2.04106	24.1852	1
sEEQLkEEGIEYk	16	7	1	A0A4X1V5Q2	N-Term(TMT6plex); K6(TMT6plex); K13(TMT6plex)	0	0.885037	16	2.31606	0.87414	16	4.07572	0.881592	16	2.11062	1.25606	16	2.40665	1.22404	16	3.81347	1.1998	16	3.9749	0	2.34e-16	76.72	2.49631e-06	2	2269.25	-1.99826	38.0078	1
vTGEADVEFATHDEAVAAmSk	2	4	1	A0A4X1U5S3	N-Term(TMT6plex); M19(Oxidation); K21(TMT6plex)	0	1.02485	1		0.984743	1		0.959559	1		0.969329	1		1.13188	1		0.988754	1		0	2.461e-12	76.67	1.53709e-06	3	2652.33	2.05138	43.872	0
kPPLLNNADSVQAk	5	7	1	A0A4X1TFK2	N-Term(TMT6plex); K1(TMT6plex); K14(TMT6plex)	0	0.977099	5	10.2421	0.950726	5	3.29146	0.985641	5	8.70362	1.00827	5	3.50985	1.05557	5	4.02788	1.05389	5	10.0827	0	2.34e-16	76.61	1.76801e-06	3	2182.32	0.243021	38.4599	0
yLAEVAAGDDkk	28	8	1	A0A287AXR5	N-Term(TMT6plex); K11(TMT6plex); K12(TMT6plex)	0	1.04153	28	6.63351	1.08074	28	5.54152	1.02581	28	4.75176	0.914409	28	6.96917	0.899534	28	9.20706	0.928295	28	6.84068	0	5.669e-16	76.58	2.84293e-06	2	1967.14	-0.220802	43.103	1
tkQETTSESAMEDSSTTDR	2	5	1	I3LD21	N-Term(TMT6plex); K2(TMT6plex)	0	1.13119	2	3.91172	1.14156	2	2.82392	1.13204	2	3.09306	0.762028	2	14.7166	0.783765	2	4.77868	0.72194	2	8.09497	0	2.34e-16	76.57	6.76298e-07	3	2562.22	-0.47604	20.2729	1
kANHEEVLEAGk	3	5	1	A0A4X1UWK0	N-Term(TMT6plex); K1(TMT6plex); K12(TMT6plex)	0	1.1402	3	1.01458	1.07107	3	3.7247	1.11459	3	0.171722	0.824309	3	4.72488	0.839942	3	8.87492	0.808866	3	13.0069	0	2.34e-16	76.55	2.70993e-06	2	2012.17	-3.60579	20.6349	1
lGQSDPAPLQHQmDVYQk	7	7	1	I3LPT1	N-Term(TMT6plex); M13(Oxidation); K18(TMT6plex)	0	1.02952	7	5.67754	1.01483	7	10.474	0.979739	7	12.8794	0.982181	7	5.7178	0.970853	7	17.9289	0.926758	7	21.3293	0	2.34e-16	76.5	2.44468e-06	3	2529.32	1.46154	35.9933	0
kPVSTTNLQDPGVLGcPR	2	12	1	A0A287BPK5	N-Term(TMT6plex); K1(TMT6plex); C16(Carbamidomethyl)	0	0.679421	2	20.0024	0.710579	2	20.5943	0.672734	2	19.3247	1.62879	2	12.29	1.49542	2	10.199	1.58384	2	26.0163	0	2.34e-16	76.49	2.71734e-06	3	2397.33	0.213848	38.5219	0
hTLADNFNPVSEER	5	4	1	A0A0B8RSM9	N-Term(TMT6plex)	0	0.849814	5	8.90266	0.962181	5	12.671	0.902071	5	6.94948	1.00599	5	26.1832	1.27158	5	22.4198	1.11853	5	8.97365	0	9.678e-12	76.46	1.25286e-06	3	1857.93	-0.0484028	34.3599	0
tQNDVLHAENVk	3	15	1	A0A4X1TKF7	N-Term(TMT6plex); K12(TMT6plex)	0	1.10052	3	9.55516	1.0849	3	7.98252	1.07538	3	6.51394	0.845081	3	5.15728	0.759755	3	5.20792	0.803629	3	2.77342	0	3.617e-16	76.43	2.65618e-06	2	1826.02	0.386981	27.0626	0
eTAENYLGHTAk	5	5	1	F1RGJ3	N-Term(TMT6plex); K12(TMT6plex)	0	0.899783	5	17.615	0.878079	5	9.37423	0.865362	5	9.97638	1.1687	5	15.1234	1.32513	5	15.6847	1.18281	5	9.68508	0	2.34e-16	76.37	2.53512e-06	2	1791.97	0.808314	27.4417	0
sQYEVMAEQNR	1	7	3	A0A480NV65;A0A4X1UAC9;A0A287BF12	N-Term(TMT6plex)	0																			0	2.325e-14	76.35	7.04488e-07	2	1583.77	1.09736	25.0878	0
aAQkPDILTTGSGNPIGDk	5	5	1	A0A287A2C3	N-Term(TMT6plex); K4(TMT6plex); K19(TMT6plex)	0	0.875457	5	5.73729	0.836428	5	2.30963	0.854541	5	4.4175	1.34084	5	1.65941	1.22256	5	3.40306	1.32453	5	4.81238	0	2.34e-16	76.33	2.22682e-06	3	2570.47	-0.797246	44.5265	0
rDNELIGQTVR	2	16	1	A0A4X1SX51	N-Term(TMT6plex)	0	1.11674	2	6.14651	1.03237	2	4.569	1.01983	2	5.86865	0.94958	2	2.13598	0.852409	2	2.33008	0.90815	2	8.08687	0	6.947e-15	76.28	2.63883e-06	2	1529.86	0.0833933	22.1516	1
aAGAEEYAQQEVVkk	1	4	1	A0A4X1U2F5	N-Term(TMT6plex); K14(TMT6plex); K15(TMT6plex)	0	1.12615	1		1.11887	1		1.0347	1		0.848319	1		0.838409	1		0.821368	1		0	2.34e-16	76.27	3.32237e-06	3	2308.32	2.73748	36.2584	1
vTHAVVTVPAYFNDAQR	13	3	1	A0A480UES1	N-Term(TMT6plex)	0	0.834492	13	12.9921	0.84666	13	10.5992	0.888934	13	13.2613	1.18204	13	12.7565	1.31738	13	8.60769	1.24107	13	8.22195	0	2.34e-16	76.25	2.56701e-06	2	2117.13	-0.850907	45.6388	0
yVEQTQTNVEHTGcANELR	1	6	1	A0A287AJM2	N-Term(TMT6plex); C14(Carbamidomethyl)	0	1.04046	1		0.997358	1		1.05742	1		1.02274	1		1.01073	1		0.822634	1		0	2.34e-16	76.21	9.84849e-07	3	2478.19	-1.15465	27.3909	0
vANPSGNLTETYVQDR	1	20	2	A0A0B8RSX6;A0A286ZXU2	N-Term(TMT6plex)	0																			0	3.445e-07	76.2	1.80872e-06	2	1993.01	-3.80592	37.4383	0
hAVGNNEFGAVDHER	2	5	1	A0A5G2QSF5	N-Term(TMT6plex)	0	0.88303	2	4.2832	1.00601	2	8.53696	0.910064	2	2.9092	1.11606	2	2.56937	1.21452	2	6.5293	1.06194	2	13.9092	0	1.311e-14	76.19	8.47538e-07	4	1880.92	-0.312044	17.2845	0
kPAGPSVSELIVQAVSSSk	3	2	1	A0A480EWB1	N-Term(TMT6plex); K1(TMT6plex); K19(TMT6plex)	0	0.704011	3	4.27176	0.724669	3	8.16347	0.736873	3	7.12984	1.54041	3	14.7831	1.65084	3	6.66674	1.5007	3	0.640129	0	5.85e-13	76.19	1.40415e-06	3	2571.55	4.86898	52.0114	0
tFTEMDSHEEk	3	8	1	A0A5G2QW15	N-Term(TMT6plex); K11(TMT6plex)	0	1.09406	3	3.39047	1.06141	3	1.82611	1.06528	3	2.64888	0.879549	3	6.46193	0.869141	3	8.68875	0.853302	3	0.106065	0	3.548e-16	76.18	9.25404e-07	2	1811.89	-1.64336	27.2988	0
dGGEGGPAAEALVNGHAAPAVLSSAGAR	1	9	1	A0A4X1T5X9	N-Term(TMT6plex)	0	0.902192	1		0.994115	1		0.986792	1		1.10316	1		1.05287	1		1.08752	1		0	1.091e-15	76.17	2.22585e-06	3	2731.4	1.03929	45.3622	0
aGNILLNTEGHAk	2	14	2	A0A5G2QV90;A0A4X1TXE8	N-Term(TMT6plex); K13(TMT6plex)	0																			0	8.704e-16	76.15	2.61953e-06	2	1796.04	-0.191027	33.8905	0
kQGLLPLTFADPADYNk	4	5	1	A0A4X1W364	N-Term(TMT6plex); K1(TMT6plex); K17(TMT6plex)	0	0.847093	4	7.49605	0.805216	4	1.9195	0.832278	4	1.87127	1.42781	4	2.68753	1.30118	4	4.68831	1.25141	4	5.52715	0	2.34e-16	76.15	2.63773e-06	3	2578.49	2.23675	50.9247	1
tkVEAFQTTISk	3	10	1	A0A5G2QF42	N-Term(TMT6plex); K2(TMT6plex); K12(TMT6plex)	0	1.24192	3	0.567815	1.23976	3	0.672857	1.17202	3	3.60147	0.600732	3	11.6957	0.577164	3	6.71512	0.620413	3	1.40456	0	2.34e-16	76.12	2.27361e-06	2	2040.23	-0.885094	41.0651	1
kGSDQGVPEEAAAEQDAAAPGR	1	27	1	A0A480F0Y3	N-Term(TMT6plex); K1(TMT6plex)	0	0.810455	1		0.744386	1		0.836873	1		1.51743	1		1.34394	1		1.30565	1		0	6.307e-16	76.12	1.70918e-06	3	2612.33	0.0876869	26.9556	1
qRPPEADEQELAR	1	9	1	A0A4X1VTF3	N-Term(TMT6plex)	0	0.913573	1		1.08558	1		1.0725	1		0.972493	1		0.982128	1		0.935887	1		0	4.249e-12	76.09	2.06425e-06	3	1767.92	-0.29767	17.2562	0
smMQDREDQSILcTGESGAGk	2	20	2	A0A480YIK9;A0A480L3S8	N-Term(TMT6plex); M2(Oxidation); C13(Carbamidomethyl); K21(TMT6plex)	0																			0	2.34e-16	76.09	6.87673e-07	3	2774.31	-0.656437	33.3833	1
lQDkVESTPDQFAETTEDVk	3	20	1	A0A480XY11	N-Term(TMT6plex); K4(TMT6plex); K20(TMT6plex)	0	1.1186	3	6.62847	1.09546	3	3.06869	1.09557	3	3.66107	0.835911	3	15.9968	0.782147	3	16.8603	0.811759	3	7.06172	0	2.34e-16	76.08	2.95432e-06	3	2967.58	2.55608	46.6676	1
yALYDATYETk	4	4	2	P10668;Q5G6V9	N-Term(TMT6plex); K11(TMT6plex)	0																			0	4.739e-16	76.07	2.16523e-06	2	1795.95	-1.7814	46.2547	0
gASQAGmTGYGmPR	1	7	1	A0A287AK21	N-Term(TMT6plex); M7(Oxidation); M12(Oxidation)	0	1.085	1		0.992416	1		1.01268	1		0.924618	1		0.94716	1		0.990969	1		0	1.115e-07	75.98	4.39086e-07	2	1644.77	0.393104	15.3478	0
gASQAGMTGYGMPR	1	7	1	A0A287AK21	N-Term(TMT6plex)	0	1.06969	1		0.928352	1		1.11675	1		0.949331	1		0.901881	1		0.966125	1		0	8.34e-15	75.94	7.85697e-07	2	1612.78	2.34516	29.0235	0
cAAEDGVPLPTGVFHVAEk	3	1	1	A0A4X1SKC1	N-Term(TMT6plex); C1(Carbamidomethyl); K19(TMT6plex)	0	0.979644	3	9.57836	0.997573	3	3.05375	0.984684	3	1.57586	1.08326	3	2.91016	1.02276	3	2.81717	0.994432	3	17.002	0	2.34e-16	75.94	2.88683e-06	3	2455.31	0.0158493	49.1526	0
aTATHTDVLk	2	5	1	A0A480UCW8	N-Term(TMT6plex); K10(TMT6plex)	0	0.908384	2	1.67825	0.906544	2	6.86708	0.871255	2	3.32521	1.1902	2	9.24314	1.21742	2	2.74638	1.19951	2	10.1122	0	5.034e-14	75.91	2.45806e-06	2	1514.89	-0.141748	22.8921	0
fLIPNASQAESk	1	8	1	A0A287AXR5	N-Term(TMT6plex); K12(TMT6plex)	0	1.13007	1		0.999853	1		1.01433	1		0.869311	1		0.908533	1		0.984411	1		0	1.189e-10	75.9	3.75535e-06	2	1763.01	-1.31086	48.3479	0
aSTNIQDTEGNTPLHLAcDEER	1	3	1	A0A4X1W581	N-Term(TMT6plex); C18(Carbamidomethyl)	0	0.972761	1		0.976828	1		1.00676	1		1.02399	1		1.04388	1		1.0421	1		0	2.34e-16	75.88	7.75969e-07	3	2700.28	0.675241	36.3254	0
tNDEVIHGIFk	2	5	1	A0A4X1VUI2	N-Term(TMT6plex); K11(TMT6plex)	0	1.14982	2	1.85149	1.06124	2	5.88003	1.10782	2	3.33436	0.836286	2	0.743353	0.78937	2	3.16546	0.807477	2	6.95209	0	7.829e-15	75.87	2.91821e-06	2	1730.98	-1.98431	45.5107	0
mEELHNQEVQk	4	8	1	K9IVQ3	N-Term(TMT6plex); K11(TMT6plex)	0	1.05784	4	3.59869	1.03693	4	1.47306	1.04931	4	2.07199	0.974688	4	12.7246	0.902526	4	9.40154	0.933652	4	7.29114	0	5.75e-15	75.87	2.39151e-06	2	1842.98	-1.66899	27.2382	0
nVTEGQVPIEDIPEVHPDLQk	2	2	1	I3LU03	N-Term(TMT6plex); K21(TMT6plex)	0	1.01492	2	4.60141	0.950685	2	1.7813	0.981065	2	1.20914	1.03886	2	3.49302	1.06069	2	5.77998	1.02848	2	5.29853	0	2.34e-16	75.87	3.21974e-06	3	2815.53	1.04795	48.4919	0
vNTEGGAIALGHPLGASGcR	2	5	1	A0A4X1VV60	N-Term(TMT6plex); C19(Carbamidomethyl)	0	0.854502	2	3.36027	0.795215	2	8.86685	0.887267	2	3.73303	1.25689	2	17.2675	1.2772	2	1.52197	1.34654	2	1.00804	0	2.34e-16	75.84	2.5423e-06	3	2166.13	0.709519	36.4155	0
kREEAAASPAPAADDLALLk	3	4	1	A0A287A8V4	N-Term(TMT6plex); K1(TMT6plex); K20(TMT6plex)	0	0.862837	3	8.32645	0.786735	3	8.81094	0.852122	3	8.38084	1.39864	3	10.0445	1.27624	3	25.9941	1.28621	3	21.8384	0	2.34e-16	75.8	2.26466e-06	3	2724.59	2.43502	44.8433	2
aNDTPLALDSTNTEkETSLEETk	3	7	1	A0A4X1V5D6	N-Term(TMT6plex); K15(TMT6plex); K23(TMT6plex)	0	1.19509	3	1.17456	1.1824	3	0.492975	1.21049	3	1.67066	0.663171	3	5.00937	0.631897	3	4.80664	0.651906	3	3.39356	0	2.34e-16	75.79	2.74706e-06	3	3194.69	-0.371969	45.9837	1
fGVPVIADGGIQTVGHVVk	1	7	1	A0A4X1W1N1	N-Term(TMT6plex); K19(TMT6plex)	0	1.0715	1		1.07021	1		1.06775	1		0.894943	1		0.892681	1		0.851362	1		0	2.569e-09	75.78	3.12465e-06	3	2351.37	-6.04731	50.4918	0
fDENGLPTHDAEGk	2	10	1	A0A480F334	N-Term(TMT6plex); K14(TMT6plex)	0	1.08701	2	6.28981	1.18084	2	4.32756	1.13558	2	7.31423	0.751186	2	3.70217	0.764846	2	7.91006	0.748224	2	12.6895	0	4.894e-14	75.73	1.69335e-06	3	1988.01	-0.249589	33.8552	0
aDRDESSPYAAmLAAQDVAQR	6	2	1	A0A287BHE7	N-Term(TMT6plex); M12(Oxidation)	0	0.895832	6	4.62039	0.910177	6	8.32647	0.918166	6	8.75467	1.11751	6	20.005	1.18514	6	9.98035	1.21325	6	15.6966	0	2.34e-16	75.68	1.04508e-06	3	2510.21	-3.33458	33.4501	1
eALHTAGDGPEASPGPSEcSR	2	35	1	A0A480F0Y3	N-Term(TMT6plex); C19(Carbamidomethyl)	0	0.946862	2	22.2316	0.852056	2	19.1324	0.89587	2	3.76815	1.22205	2	19.3258	1.10618	2	23.3375	1.20229	2	21.9538	0	2.34e-16	75.65	5.47263e-07	3	2354.09	1.31404	21.1028	0
aHQEmEVEQPcIQEVk	2	7	1	A0A4X1U558	N-Term(TMT6plex); M5(Oxidation); C11(Carbamidomethyl); K16(TMT6plex)	0	1.0883	2	0.804682	1.03287	2	1.47893	1.02217	2	6.0976	0.885069	2	9.27784	0.94303	2	12.1288	0.927448	2	7.71513	0	2.34e-16	75.64	1.76565e-06	3	2429.22	0.938246	30.6344	0
nLPPSGAVPVTGIPPHVVk	14	7	1	A0A287AAD3	N-Term(TMT6plex); K19(TMT6plex)	0	1.02217	14	11.7887	1.01517	14	13.1313	1.03634	14	6.4251	0.957477	14	10.8129	0.927513	14	19.5592	0.976168	14	17.1568	0	7.092e-16	75.57	2.01343e-06	3	2337.4	-0.877691	47.7308	0
aTGEADVEFVTHEDAVAAmSk	2	3	1	F2Z5W4	N-Term(TMT6plex); M19(Oxidation); K21(TMT6plex)	0	0.990226	2	2.99723	0.895201	2	23.0596	0.964391	2	6.97803	1.08811	2	12.0311	1.00631	2	6.23513	1.1742	2	22.4868	0	4.263e-10	75.55	1.8263e-06	3	2652.32	-0.64102	45.5029	0
ekNPDMVAGEk	3	2	1	A0A4X1T4S6	N-Term(TMT6plex); K2(TMT6plex); K11(TMT6plex)	0	1.1439	3	2.74238	1.11472	3	0.022235	1.05473	3	2.25174	0.842073	3	8.20752	0.839099	3	0.636098	0.796208	3	3.00593	0	6.688e-16	75.52	3.31041e-06	2	1905.07	-0.315284	27.3822	1
lIQSHPEAAEDLQEk	2	24	1	A0A480YIH2	N-Term(TMT6plex); K15(TMT6plex)	0	1.037	2	0.298849	1.02634	2	1.28314	1.01863	2	4.20195	0.901346	2	17.0319	1.04607	2	4.38752	0.922775	2	6.10303	0	4.258e-16	75.5	3.59626e-06	3	2166.18	0.31638	35.7341	0
fDmHGDINTIVcNSk	7	11	1	Q6J267	N-Term(TMT6plex); M3(Oxidation); C12(Carbamidomethyl); K15(TMT6plex)	0	1.10884	7	4.89406	1.06206	7	7.49093	1.09604	7	4.26325	0.803294	7	11.3355	0.816976	7	5.71747	0.820278	7	9.6306	0	1.082e-11	75.48	1.6776e-06	2	2225.1	-3.14037	45.9936	0
rAPFDLFENR	6	8	1	A0A481CXT9	N-Term(TMT6plex)	0	1.02479	6	4.0889	1.01958	6	9.32347	1.07249	6	3.75783	0.926873	6	12.0271	0.950952	6	8.59983	0.905928	6	3.14835	0	5.33e-09	75.47	2.89042e-06	3	1493.81	-0.33708	46.1874	1
sQIHDIVLVGGSTR	9	11	1	A0A480ECX1	N-Term(TMT6plex)	0	0.829963	9	23.1224	0.882311	9	6.23511	0.916777	9	18.4962	1.28007	9	18.1669	1.20663	9	32.9657	1.16424	9	23.9896	0	2.292e-15	75.47	3.27922e-06	2	1710.97	-0.811103	37.8865	0
dISTNYYASQk	2	6	1	A0A287AFA5	N-Term(TMT6plex); K11(TMT6plex)	0	1.01537	2	3.56433	0.908971	2	8.48413	1.01286	2	0.708328	1.08166	2	7.52576	1.0127	2	12.4777	1.04602	2	0.593032	0	2.461e-15	75.45	2.71987e-06	2	1747.93	2.43173	33.9359	0
gIHVEVPAAEAHHLGPLQVAR	4	5	1	A0A5G2R0H0	N-Term(TMT6plex)	0	0.863543	4	9.27226	0.973636	4	6.05973	0.856546	4	19.1158	1.15967	4	24.935	1.1841	4	6.90007	1.31903	4	20.6234	0	9.751e-15	75.37	3.58792e-06	3	2430.36	1.43657	41.6034	0
hQEAEMAQNAVR	1	8	1	A0A480LAQ8	N-Term(TMT6plex)	0	1.05452	1		1.04657	1		1.10227	1		0.882711	1		0.913057	1		0.854718	1		0	2.34e-16	75.36	1.21668e-06	2	1612.81	-0.410241	15.9019	0
iVSNAScTTNcLAPLAk	2	15	1	P00355	N-Term(TMT6plex); C7(Carbamidomethyl); C11(Carbamidomethyl); K17(TMT6plex)	0	1.06904	2	12.0348	0.960865	2	1.39542	1.10862	2	14.8539	0.907898	2	7.84225	0.867818	2	35.2753	0.949794	2	15.6176	0	6.551e-16	75.36	4.059e-06	3	2278.22	-2.22743	47.5268	0
vTLTPEEEAHLk	18	10	1	D2SW96	N-Term(TMT6plex); K12(TMT6plex)	0	0.912714	18	8.66306	0.950515	18	9.64726	0.9125	18	8.75444	1.19883	18	16.18	1.11715	18	10.4816	1.1369	18	9.28297	0	2.835e-11	75.35	3.97937e-06	2	1825.05	-0.617625	38.1708	0
dLPTIPGVTSPVGDEPPTDASQNHLR	1	4	1	Q9BG57	N-Term(TMT6plex)	0	0.981999	1		0.929772	1		0.896264	1		1.05094	1		1.14991	1		1.18686	1		0	6.017e-16	75.35	2.58484e-06	3	2942.52	4.64944	48.7276	0
kAPPASETPAASETPAAAEPk	5	4	1	I3LG73	N-Term(TMT6plex); K1(TMT6plex); K21(TMT6plex)	0	1.05302	5	4.62661	1.04712	5	4.72841	1.06608	5	1.00647	0.941504	5	7.10428	0.917743	5	5.66445	0.87327	5	10.7856	0	5.102e-16	75.31	3.69083e-06	3	2708.5	-4.01371	28.9163	1
vDNDENEHQLSLR	20	5	1	A0A4X1U7Y6	N-Term(TMT6plex)	0	1.03441	20	6.88249	1.05591	20	13.8146	1.02283	20	9.47585	0.891503	20	10.8703	0.915418	20	9.50101	0.915112	20	14.6551	0	2.536e-15	75.28	1.2897e-06	2	1797.89	-4.24487	23.3829	0
eSPPAGGGTLPGPcETHSDPSR	1	1	1	A1DWM3	N-Term(TMT6plex); C14(Carbamidomethyl)	0	1.10067	1		0.820121	1		0.92285	1		1.09367	1		1.0352	1		1.19744	1		0	1.07e-12	75.27	8.33552e-07	3	2435.15	3.15477	25.3895	0
iLPGPHFEER	1	2	1	A0A4X1U927	N-Term(TMT6plex)	0	1.06681	1		1.06824	1		1.03747	1		0.875336	1		0.849294	1		0.980022	1		0	1.569e-08	75.21	3.21186e-06	3	1423.79	0.243945	39.0317	0
fImVPSGNmGVFDPTEIHNR	2	5	1	A0A5G2R8Q2	N-Term(TMT6plex); M3(Oxidation); M9(Oxidation)	0	0.791909	2	15.5528	0.821368	2	11.4712	0.828578	2	15.436	1.28322	2	15.2381	1.36914	2	14.802	1.3722	2	17.8473	0	1.504e-14	75.19	1.17747e-06	3	2522.24	-0.177177	49.2175	0
tPELNLDQFHDk	11	5	1	F1S441	N-Term(TMT6plex); K12(TMT6plex)	0	0.829138	11	13.286	0.820874	11	3.14785	0.847048	11	3.0487	1.3349	11	7.09204	1.3115	11	7.31123	1.27913	11	3.96262	0	2.374e-08	75.18	3.22654e-06	2	1915.03	-1.25655	48.1	0
sYDVPPPPmEPDHPFYSNISk	4	1	1	A0A287AJQ2	N-Term(TMT6plex); M9(Oxidation); K21(TMT6plex)	0	1.04598	4	2.04236	1.19903	4	7.06614	0.940545	4	1.26509	0.936719	4	4.24345	0.92009	4	5.00289	0.831571	4	13.6662	0	2.34e-16	75.13	1.93041e-06	3	2891.43	-0.0556923	46.1368	0
iSLLPAAEEIHk	1	12	1	A0A287APE8	N-Term(TMT6plex); K12(TMT6plex)	0	1.16518	1		1.08507	1		1.13326	1		0.790273	1		0.716448	1		0.807584	1		0	7.287e-13	75.07	3.78385e-06	3	1779.07	-3.05739	48.994	0
vVPEAAEGHTQAGAVSAQVVPAGR	1	5	1	A0A4X1TX05	N-Term(TMT6plex)	0	0.859364	1		0.993856	1		0.83271	1		1.06644	1		1.28767	1		1.25671	1		0	1.234e-14	74.99	3.49603e-06	3	2530.35	-2.07607	35.846	0
iPAHQVLYSTSGENASGk	2	15	1	A0A5G2RDH2	N-Term(TMT6plex); K18(TMT6plex)	0	0.815555	2	5.83541	0.90835	2	6.50228	0.78151	2	4.80122	1.32687	2	7.44872	1.34862	2	1.77934	1.26886	2	5.89922	0	2.34e-16	74.98	3.42944e-06	3	2317.26	0.890307	34.7577	0
eVFGSGTAcQVcPVHR	1	11	1	F1RL80	N-Term(TMT6plex); C9(Carbamidomethyl); C12(Carbamidomethyl)	0	0.793567	1		0.853639	1		0.867042	1		1.38802	1		1.23027	1		1.31389	1		0	4.514e-16	74.94	9.55468e-07	3	2032.99	-2.20946	30.4046	0
lVkPGNQNTQVTEAWNk	7	4	1	F1SPH1	N-Term(TMT6plex); K3(TMT6plex); K17(TMT6plex)	0	1.08699	7	10.9714	1.08381	7	2.85343	1.04611	7	4.89384	0.830219	7	6.38242	0.876222	7	5.85694	0.835004	7	8.76148	0	2.34e-16	74.94	3.34735e-06	3	2614.49	-0.201582	42.054	0
tREPLILEEER	3	5	1	A0A480YZQ8	N-Term(TMT6plex)	0	0.815387	3	5.03168	0.66598	3	5.5525	0.734883	3	7.05685	1.49011	3	5.70473	1.42702	3	12.1455	1.5579	3	0.203836	0	4.047e-13	74.93	3.29882e-06	3	1613.91	-0.5879	31.1446	1
lSSSSTAYDYAGk	1	4	1	F1S4V0	N-Term(TMT6plex); K13(TMT6plex)	0	0.904206	1		0.795307	1		0.986312	1		1.27549	1		1.12146	1		1.21945	1		0	1.151e-13	74.93	2.8473e-06	2	1807.95	-0.0917423	37.0156	0
rAEDGSVIDYELIDQDAR	20	7	1	A0A4X1TPP0	N-Term(TMT6plex)	0	0.817938	20	7.64569	0.822565	20	7.98978	0.848885	20	8.73282	1.32429	20	9.74942	1.28539	20	10.1842	1.30017	20	12.267	0	2.34e-16	74.92	2.04377e-06	3	2294.15	-0.136909	46.0174	1
sQDkLDQVSSEISEk	6	5	1	D0G6Y0	N-Term(TMT6plex); K4(TMT6plex); K15(TMT6plex)	0	0.853776	6	4.95682	0.830343	6	3.45281	0.79957	6	1.13621	1.35325	6	2.25536	1.2849	6	1.97057	1.31696	6	2.4112	0	3.714e-16	74.92	3.76865e-06	2	2380.31	-1.575	44.8671	1
hcEcSTDEVNSEDMDAYcR	1	12	1	A0A480JX12	N-Term(TMT6plex); C2(Carbamidomethyl); C4(Carbamidomethyl); C18(Carbamidomethyl)	0	0.855579	1		0.99903	1		0.89711	1		1.13078	1		1.29491	1		1.066	1		0	2.34e-16	74.91	3.22085e-08	3	2607	-3.15258	22.6097	0
kEEEGQAGAAEmR	1	11	1	A0A480Q2L0	N-Term(TMT6plex); K1(TMT6plex); M12(Oxidation)	0	0.996742	1		0.945492	1		0.988255	1		1.09683	1		1.00636	1		1.05628	1		0	3.763e-14	74.88	2.50155e-06	3	1879.96	-0.498211	14.0086	1
vEGYNYTGMGNSTNk	1	4	1	A0A4X1TZD6	N-Term(TMT6plex); K15(TMT6plex)	0	1.08043	1		0.900348	1		0.992445	1		1.08166	1		0.976322	1		1.0258	1		0	2.151e-13	74.87	1.65525e-06	2	2093.04	1.50482	36.8359	0
ySLkPNDQILAEDk	3	8	1	A0A5G2RCX2	N-Term(TMT6plex); K4(TMT6plex); K14(TMT6plex)	0	1.01462	3	3.233	1.02852	3	2.20553	0.979169	3	5.20606	0.896559	3	10.7666	0.964938	3	3.66333	1.05219	3	18.6599	0	5.16e-13	74.85	4.04429e-06	2	2321.33	0.333416	45.5471	0
dSGPPPSTVSEAEFEEImkR	1	2	1	A0A4X1VL89	N-Term(TMT6plex); M18(Oxidation); K19(TMT6plex)	0	1.06223	1		0.99814	1		1.06902	1		0.907922	1		0.909519	1		0.970559	1		0	2.662e-12	74.84	2.23433e-06	3	2680.35	-0.99454	44.9193	1
aLPTAQPAPQGHPEETTVR	1	3	1	A0A287B1P7	N-Term(TMT6plex)	0	0.96618	1		0.975832	1		0.857729	1		1.15088	1		1.15205	1		1.10088	1		0	8.859e-16	74.83	3.47432e-06	3	2229.18	0.870332	26.1914	0
dREAAEGLGSHER	7	8	1	A0A4X1SUG5	N-Term(TMT6plex)	0	0.928324	7	17.8665	1.03866	7	6.67978	1.05818	7	5.86063	0.921126	7	9.87386	0.948316	7	21.3296	0.977544	7	11.4262	0	2.34e-16	74.75	1.63798e-06	3	1655.83	0.722643	12.2799	1
kEEIATMETINNGk	2	2	1	Q29228	N-Term(TMT6plex); K1(TMT6plex); K14(TMT6plex)	0	0.978863	2	16.6045	1.02533	2	15.441	0.984001	2	15.9342	0.993394	2	30.6122	0.956579	2	34.2561	1.00634	2	26.8956	0	2.34e-16	74.73	4.92821e-06	3	2265.27	-0.254429	39.5251	1
iINEPTAAAIAYGLDkR	3	3	1	A0A480UES1	N-Term(TMT6plex); K16(TMT6plex)	0	0.850423	3	8.26711	0.900622	3	0.272477	0.891098	3	3.47936	1.26462	3	3.64098	1.29681	3	3.00849	1.17444	3	9.58861	0	2.34e-16	74.66	3.65234e-06	3	2274.33	2.88227	50.2874	1
dFVAPHLAQPSGSQPLPAGAk	3	4	1	F1ST47	N-Term(TMT6plex); K21(TMT6plex)	0	0.810726	3	1.36638	0.92771	3	4.91111	0.830226	3	1.02505	1.28703	3	1.03118	1.2754	3	2.77413	1.23216	3	6.91971	0	2.34e-16	74.66	4.80823e-06	3	2546.42	0.745735	45.894	0
aGVYPEkDQAENEDGAQENTFSMDPQLER	2	14	1	A0A481C2U2	N-Term(TMT6plex); K7(TMT6plex)	0	1.09942	2	5.64519	1.09161	2	5.90768	1.04339	2	0.952928	0.764537	2	1.05823	0.898558	2	16.0647	0.917928	2	8.94583	0	4.435e-16	74.65	7.4552e-07	3	3726.77	2.54665	45.7019	1
kIIQDQQESLNk	4	2	1	F1S1V1	N-Term(TMT6plex); K1(TMT6plex); K12(TMT6plex)	0	1.12735	4	7.14241	1.10375	4	5.53841	1.07285	4	1.88823	0.826804	4	11.639	0.846679	4	5.6674	0.790475	4	14.4615	0	2.34e-16	74.63	3.50032e-06	2	2131.27	-0.318662	32.4123	1
aAAQEQYSAAVAR	1	13	1	A0A4X1VLK5	N-Term(TMT6plex)	0	0.618825	1		0.550695	1		0.652123	1		1.75689	1		1.58245	1		1.88448	1		0	2e-13	74.62	2.94235e-06	2	1564.83	-1.9315	22.7454	0
gNFDEALAAHk	11	5	1	A0A4X1U8U7	N-Term(TMT6plex); K11(TMT6plex)	0	0.974119	11	13.3717	0.920985	11	10.3927	0.897599	11	10.1304	1.12322	11	15.2289	1.16657	11	15.2758	1.03181	11	24.6357	0	6.891e-16	74.59	3.12609e-06	2	1630.89	-1.31782	35.8432	0
kLPDLEQTQGVLQTR	1	3	1	A0A480PBK8	N-Term(TMT6plex); K1(TMT6plex)	0	1.06877	1		1.05201	1		1.06103	1		0.885567	1		0.85458	1		0.948332	1		0	2.34e-16	74.59	3.82464e-06	3	2184.28	1.19578	45.9391	1
nALVSHLDGTTPVcEDIGR	3	5	1	F1SKM0	N-Term(TMT6plex); C14(Carbamidomethyl)	0	0.870835	3	16.9654	0.777071	3	11.8535	0.867477	3	12.1107	1.39073	3	13.9806	1.25924	3	21.8424	1.28574	3	12.6606	0	2.34e-16	74.59	2.76117e-06	3	2283.16	-1.50927	43.3043	0
fAHTNVESLVDk	7	5	1	E1CAJ5	N-Term(TMT6plex); K12(TMT6plex)	0	0.943959	7	14.3432	0.862558	7	10.1365	0.973595	7	2.94582	1.16779	7	12.4948	1.12129	7	10.7877	1.09766	7	14.5852	0	2.922e-16	74.56	4.82224e-06	2	1818.01	-3.32554	45.2293	0
iHVLEAQDLIAk	3	9	1	A0A480LAL5	N-Term(TMT6plex); K12(TMT6plex)	0	0.891444	3	7.08308	0.859272	3	0.889163	0.887709	3	0.435749	1.25478	3	0.825667	1.18328	3	0.193797	1.21173	3	4.48656	0	4.981e-16	74.55	3.55662e-06	2	1808.1	-0.333938	49.0015	0
kAPIQTYVLGANNQETVk	2	2	1	A0A4X1U4Z8	N-Term(TMT6plex); K1(TMT6plex); K18(TMT6plex)	0	1.02007	2	2.72451	1.02746	2	2.60683	1.00545	2	0.314877	0.98168	2	0.668622	0.910644	2	7.70028	1.03295	2	5.39075	0	2.34e-16	74.55	2.47105e-06	3	2661.56	2.85039	45.4674	1
sGSPSENSGAEEmEVSLAkPk	1	12	1	C1PIG3	N-Term(TMT6plex); M13(Oxidation); K19(TMT6plex); K21(TMT6plex)	0	1.08691	1		1.09889	1		1.16794	1		0.781769	1		0.769943	1		0.815615	1		0	1.232e-14	74.54	3.17459e-06	3	2837.47	-4.70948	33.0388	0
qHGcTANDANTk	2	8	1	F1SIB9	N-Term(TMT6plex); C4(Carbamidomethyl); K12(TMT6plex)	0	1.11182	2	2.71946	1.19653	2	1.61463	1.12266	2	5.77066	0.729902	2	7.26831	0.754776	2	10.7395	0.729299	2	15.2592	0	2.34e-16	74.52	1.41097e-06	2	1774.89	-0.840359	10.442	0
kAESAPIQGENADmIQNQEAPk	1	9	1	I3LGC2	N-Term(TMT6plex); K1(TMT6plex); M14(Oxidation); K22(TMT6plex)	0	0.89906	1		0.897434	1		0.878853	1		1.08689	1		1.26831	1		1.27846	1		0	2.34e-16	74.51	4.44975e-06	4	3072.63	2.99324	30.6051	1
vkTEQQESDSVQcTPVAk	1	3	1	A0A4X1T158	N-Term(TMT6plex); K2(TMT6plex); C13(Carbamidomethyl); K18(TMT6plex)	0	1.06884	1		1.05968	1		1.00955	1		0.888847	1		0.930057	1		0.952306	1		0	2.34e-16	74.47	4.18188e-06	3	2721.47	-0.759449	29.7908	1
qVDGDNSHVEMk	4	6	1	D7RK08	N-Term(TMT6plex); K12(TMT6plex)	0	0.959353	4	6.97218	0.985297	4	5.86548	0.931824	4	2.58838	1.09394	4	7.37175	1.14443	4	3.00871	1.05178	4	9.57816	0	5.796e-09	74.44	2.18728e-06	2	1816.92	-2.28215	22.1568	0
lAQGPELAEDDANLLHk	2	7	1	F1RSY8	N-Term(TMT6plex); K17(TMT6plex)	0	0.978358	2	13.3832	0.910873	2	20.1109	0.902285	2	17.6832	1.18566	2	24.4195	1.21152	2	45.0557	0.926358	2	7.96252	0	4.525e-16	74.41	4.87036e-06	3	2292.26	0.838361	47.5431	0
eGSRGEEDTGQEEGGSR	2	7	1	A0A4X1V5D6	N-Term(TMT6plex)	0	1.09914	2	9.82056	1.05768	2	20.4695	1.05559	2	12.0128	0.777428	2	29.7854	0.970315	2	41.8068	0.79481	2	28.2382	0	2.34e-16	74.4	2.75939e-07	3	2008.9	-0.103799	8.67954	1
eVVkEEYNDETAENGEAk	1	2	1	A0A4X1W4B2	N-Term(TMT6plex); K4(TMT6plex); K18(TMT6plex)	0	1.11461	1		1.12151	1		1.08194	1		0.860453	1		0.771355	1		0.803447	1		0	2.34e-16	74.4	3.26589e-06	3	2741.41	1.47131	31.4977	1
vVDLMVHmASkE	3	6	1	P00355	N-Term(TMT6plex); M8(Oxidation); K11(TMT6plex)	0	0.81867	3	4.14734	0.890528	3	3.15991	0.832305	3	3.0508	1.28408	3	6.93438	1.30109	3	4.37018	1.31095	3	4.54591	0	2.959e-08	74.37	4.74908e-06	2	1833	1.52196	45.4835	1
eAQLFHPGDLQDLSNR	1	7	1	A0A480U789	N-Term(TMT6plex)	0	0.944015	1		0.863704	1		0.879293	1		1.09215	1		1.31118	1		1.21295	1		0	3.068e-12	74.37	3.07648e-06	3	2069.06	-0.461245	46.4246	0
vEELPGDSGLEFIHDESVk	2	5	1	A0A287ACF2	N-Term(TMT6plex); K19(TMT6plex)	0	0.984514	2	4.04019	1.1057	2	5.91881	1.03568	2	3.04856	0.963815	2	4.13899	0.930699	2	6.33441	0.892442	2	4.38998	0	1.432e-12	74.31	4.73545e-06	3	2558.34	0.79518	49.419	0
lLVDVDESTLSPEEQkER	1	8	1	A0A4X1VGU5	N-Term(TMT6plex); K16(TMT6plex)	0	1.03779	1		1.00907	1		1.11448	1		0.918665	1		0.914656	1		0.895343	1		0	2.34e-16	74.3	4.60704e-06	3	2545.38	0.343386	47.9823	1
lGEHNIDVLEGNEQFINAAk	6	4	1	P00761	N-Term(TMT6plex); K20(TMT6plex)	0	0.863009	6	11.1286	0.926806	6	5.82454	0.907563	6	13.5272	1.24956	6	20.5506	1.14591	6	8.14478	1.17262	6	12.1666	0	2.34e-16	74.3	4.17606e-06	3	2669.43	0.0537937	48.7758	0
eTTTQkPAGSTGSSVTTPPPLVR	1	5	1	F1S6P9	N-Term(TMT6plex); K6(TMT6plex)	0	1.16135	1		1.16824	1		1.0946	1		0.765539	1		0.747993	1		0.724665	1		0	2.34e-16	74.3	4.97114e-06	3	2770.53	-0.55252	34.1289	0
eTTVGAVTVTHk	3	4	1	A0A4X1VUI2	N-Term(TMT6plex); K12(TMT6plex)	0	1.02112	3	6.04897	1.0504	3	4.26858	1.02562	3	5.3612	0.952499	3	5.67535	0.931589	3	15.0022	0.96224	3	9.55522	0	2.34e-16	74.29	4.55063e-06	2	1700.99	-0.979257	28.1085	0
eSQSVEEALkk	7	12	1	A0A5G2QSP9	N-Term(TMT6plex); K10(TMT6plex); K11(TMT6plex)	0	1.08212	7	3.39021	1.08416	7	4.51456	1.06825	7	4.4232	0.862389	7	6.52867	0.836894	7	6.53832	0.877616	7	8.06679	0	8.397e-16	74.29	4.33464e-06	2	1935.14	1.52271	35.4027	1
aLkPPcDLAmQSVEVAGSDGAR	2	12	1	A0A5G2RDH5	N-Term(TMT6plex); K3(TMT6plex); C6(Carbamidomethyl); M10(Oxidation)	0	0.964543	2	5.88693	0.949973	2	2.43669	0.980414	2	1.43616	1.05644	2	6.71525	1.06807	2	6.18316	1.0961	2	3.45608	0	5.538e-11	74.25	3.82227e-06	3	2746.43	1.78908	44.333	0
lNHFcGADFVk	3	14	1	A0A5G2QST2	N-Term(TMT6plex); C5(Carbamidomethyl); K11(TMT6plex)	0	0.988571	3	2.99552	1.00622	3	13.477	0.98399	3	4.41613	0.954912	3	16.2572	1.02743	3	17.0779	1.07129	3	6.56218	0	3.95e-16	74.17	3.83208e-06	2	1765.94	-1.14498	46.4377	0
iTGLDPAGPmFEGVDIHk	1	2	1	I3LES7	N-Term(TMT6plex); M10(Oxidation); K18(TMT6plex)	0	1.12316	1		1.17541	1		1.17925	1		0.671021	1		0.765842	1		0.699704	1		0	3.621e-16	74.14	4.61996e-06	3	2371.28	0.844443	48.9918	0
vLGDVIEVHGk	34	4	1	Q7M2W6	N-Term(TMT6plex); K11(TMT6plex)	0	1.06014	34	5.50115	1.07301	34	9.6252	1.05322	34	6.39427	0.910229	34	12.7115	0.843534	34	14.7966	0.87932	34	12.2299	0	4.884e-11	74.1	3.39247e-06	2	1623.98	-1.07036	54.6922	0
yNILGTNTImDk	1	6	2	A0A4X1T3W7;A0A4X1T1A2	N-Term(TMT6plex); M10(Oxidation); K12(TMT6plex)	0																			0	7.489e-12	74.1	4.45262e-06	2	1857.02	1.61769	48.2474	0
lPAEGPQPAHVVVGDVR	7	2	1	I3LQH7	N-Term(TMT6plex)	0	0.909389	7	14.352	0.900023	7	7.83358	0.951755	7	12.1851	1.15312	7	12.8213	1.02737	7	18.3996	1.02691	7	7.77046	0	7.945e-09	74.07	5.26501e-06	2	1970.1	-0.223913	37.7016	0
kVLcGDAGEDAEcHAAk	1	9	1	A0A4X1VJU4	N-Term(TMT6plex); K1(TMT6plex); C4(Carbamidomethyl); C13(Carbamidomethyl); K17(TMT6plex)	0	1.12423	1		1.11845	1		1.21787	1		0.704823	1		0.770443	1		0.695242	1		0	2.34e-16	74.04	3.84201e-06	4	2518.3	0.250345	26.3793	1
dQVTAQDIFQDNHEEAPSSk	1	9	1	F1SS19	N-Term(TMT6plex); K20(TMT6plex)	0	1.00961	1		1.24053	1		0.935477	1		0.897702	1		0.847201	1		0.930272	1		0	7.337e-16	74.04	2.11232e-06	3	2717.33	-4.1374	40.2277	0
gAAQNIIPASTGAAk	2	11	1	P00355	N-Term(TMT6plex); K15(TMT6plex)	0	0.889437	2	11.4813	0.817034	2	8.62606	0.900195	2	0.80815	1.26558	2	2.96147	1.23583	2	15.7949	1.24664	2	8.26084	0	2.716e-09	74.02	4.6741e-06	2	1828.07	-1.71525	37.6642	0
kATDAEADVASLNR	4	22	2	A0A4X1VW25;A0A287BHM1	N-Term(TMT6plex); K1(TMT6plex)	0																			0	2.34e-16	73.94	4.9164e-06	2	1919.06	0.231902	29.5375	1
gkEDEGEEAASPmLQIQR	1	17	1	A0A480I658	N-Term(TMT6plex); K2(TMT6plex); M13(Oxidation)	0	1.06813	1		1.09596	1		1.14043	1		0.863063	1		0.777432	1		0.81869	1		0	2.954e-16	73.92	3.05348e-06	3	2462.26	0.826343	30.5659	1
gLVEPVDVVDNADGTQTVNYVPSR	1	20	2	A0A0B8RSX6;A0A286ZXU2	N-Term(TMT6plex)	0																			0	5.537e-15	73.9	3.71938e-06	2	2773.42	-1.31373	48.9873	0
aFHNEAQVNPER	6	5	1	A0A4X1VW06	N-Term(TMT6plex)	0	1.05191	6	4.72324	1.04989	6	4.90156	1.00502	6	7.58839	0.87149	6	14.282	1.06373	6	4.33896	0.926136	6	10.4557	0	1.807e-10	73.89	1.72107e-06	3	1640.83	-0.576633	17.4292	0
tHNDIIHNENmR	5	3	1	A0A4X1VQ22	N-Term(TMT6plex); M11(Oxidation)	0	0.992647	5	13.9487	1.15049	5	1.66195	1.10605	5	8.76258	0.811528	5	7.14334	0.789272	5	14.502	0.75204	5	25.7999	0	5.15e-11	73.88	1.51631e-06	2	1738.85	-0.138987	11.6427	0
aLDESHNQNLk	2	7	1	I3LBD5	N-Term(TMT6plex); K11(TMT6plex)	0	1.0155	2	6.99017	1.05279	2	9.78755	1.04011	2	13.6747	0.917111	2	14.2704	0.958271	2	18.2712	0.904809	2	31.8263	0	4.031e-14	73.87	4.29894e-06	2	1726.95	-1.95903	22.6266	0
iYGADDIELLPEAQHk	3	6	1	A0A4X1UFJ0	N-Term(TMT6plex); K16(TMT6plex)	0	1.00904	3	5.60976	1.08593	3	19.1077	1.02145	3	1.57579	0.873011	3	15.6345	0.92591	3	4.17898	0.829727	3	9.4349	0	1.607e-15	73.86	4.71794e-06	3	2270.24	-2.40378	48.9772	0
aNLLNNEAHVITmQVk	1	3	1	A0A287BGJ9	N-Term(TMT6plex); M13(Oxidation); K16(TMT6plex)	0	0.920466	1		0.878082	1		0.902804	1		1.23801	1		1.22472	1		1.12661	1		0	3.433e-16	73.85	4.8236e-06	3	2269.28	0.68106	46.8643	0
iLIANTGmDTDkIk	5	5	1	F6Q936	N-Term(TMT6plex); M8(Oxidation); K12(TMT6plex); K14(TMT6plex)	0	1.17662	5	3.44412	1.1037	5	5.42382	1.11248	5	2.33517	0.832809	5	14.2981	0.699739	5	0.632973	0.777073	5	18.1816	0	4.286e-13	73.83	4.13172e-06	2	2236.32	0.038946	45.7071	1
vTLTPEEEAHLkk	13	10	1	D2SW96	N-Term(TMT6plex); K12(TMT6plex); K13(TMT6plex)	0	0.996302	13	4.51218	1.00903	13	4.81122	0.943473	13	12.2591	1.0028	13	16.2935	1.01386	13	10.8205	0.955489	13	15.967	0	6.837e-15	73.82	3.57483e-06	2	2182.31	0.505265	36.1863	1
kGEQGGPPPQScPSTAGETPSGVk	2	4	1	A0A480XP77	N-Term(TMT6plex); K1(TMT6plex); C12(Carbamidomethyl); K24(TMT6plex)	0	1.04969	2	6.85278	1.09676	2	2.81662	1.02676	2	7.46274	0.82454	2	20.1084	0.909802	2	11.8072	0.951294	2	10.8794	0	1.254e-12	73.82	4.14539e-06	3	3040.6	-0.732464	25.3011	1
sYcAEIAHNVSSk	4	2	1	Q6QAT0	N-Term(TMT6plex); C3(Carbamidomethyl); K13(TMT6plex)	0	0.978885	4	9.23557	1.04044	4	18.0716	1.00363	4	8.23416	0.901131	4	5.57137	0.973656	4	5.33987	0.906766	4	10.4848	0	2.34e-16	73.79	3.52022e-06	2	1924	-1.32394	30.5654	0
rIPIPELEAR	5	6	1	F1SB55	N-Term(TMT6plex)	0	0.861312	5	11.3495	0.810039	5	8.55957	0.787624	5	7.91247	1.39776	5	15.7465	1.37467	5	13.3774	1.23052	5	3.26604	0	2.181e-14	73.76	5.09921e-06	3	1422.86	0.0987794	45.3859	1
rLDAFEAGAAGGAAPEER	1	1	1	Q56VC2	N-Term(TMT6plex)	0	0.79309	1		0.815581	1		0.742822	1		1.45932	1		1.35135	1		1.42676	1		0	2.34e-16	73.76	2.83149e-06	3	2017.03	-1.37598	33.4628	1
eTEGGTVLTATTSELEAINkR	1	3	1	A0A5G2QH30	N-Term(TMT6plex); K20(TMT6plex)	0	0.964888	1		1.00313	1		1.02402	1		1.03527	1		1.02995	1		0.978215	1		0	2.34e-16	73.73	4.97357e-06	3	2678.47	3.65851	49.1947	1
vLQHYQEcDkVEETGSGNVQk	1	6	1	A0A4X1VS95	N-Term(TMT6plex); C8(Carbamidomethyl); K10(TMT6plex); K21(TMT6plex)	0	0.81421	1		0.874582	1		0.801886	1		1.39087	1		1.38499	1		1.20525	1		0	2.34e-16	73.73	4.23219e-06	3	3135.63	-2.06345	32.2545	1
iVSHANTGVLk	1	15	1	A0A4X1WC01	N-Term(TMT6plex); K11(TMT6plex)	0	0.995045	1		1.10214	1		1.06127	1		0.89937	1		0.907472	1		0.922784	1		0	2.181e-11	73.72	3.82158e-06	2	1596.98	-3.58199	29.3908	0
dLEEATLQHEATAAALR	4	47	3	A0A4X1SL20;A0A4X1SJS3;A0A5G2R231	N-Term(TMT6plex)	0																			0	9.562e-14	73.71	4.37302e-06	2	2068.09	-0.0471441	43.3908	0
gLkPPSAPLTASEVTNNNSAER	2	6	1	A0A5G2QTW7	N-Term(TMT6plex); K3(TMT6plex)	0	0.983072	2	5.12079	0.986089	2	5.49223	0.962306	2	1.38462	1.0975	2	0.605072	1.0142	2	10.6847	1.03891	2	6.60026	0	2.34e-16	73.71	5.1008e-06	3	2711.47	-1.26084	38.3762	0
lPIAPLImGSHPVDNk	2	3	1	A0A4X1UJR0	N-Term(TMT6plex); M8(Oxidation); K16(TMT6plex)	0	0.978837	2	6.05039	0.919185	2	10.0405	0.969588	2	7.77958	1.0944	2	26.0009	1.08223	2	7.1464	1.07477	2	6.19014	0	1.041e-11	73.7	5.59886e-06	3	2176.26	0.389692	49.3721	0
fTcDQALQHPWIAGDTALDk	1	6	1	F1SQF8	N-Term(TMT6plex); C3(Carbamidomethyl); K20(TMT6plex)	0	1.09084	1		1.0381	1		1.18244	1		0.809164	1		0.830015	1		0.810062	1		0	2.34e-16	73.69	3.40554e-06	3	2745.41	0.414879	49.1699	0
eIGSSDkEILTSR	3	4	1	A0A287AMV5	N-Term(TMT6plex); K7(TMT6plex)	0	0.871123	3	0.961659	0.841579	3	0.535136	0.862465	3	5.35367	1.29546	3	5.84522	1.28314	3	0.493369	1.26764	3	0.821929	0	2.005e-11	73.68	5.54542e-06	2	1893.06	-2.39208	34.5908	1
dDkGSTSSTSGSSGSSTk	1	13	1	A0A287B4G7	N-Term(TMT6plex); K3(TMT6plex); K18(TMT6plex)	0	1.07732	1		1.04706	1		1.02709	1		0.930868	1		0.936656	1		0.880943	1		0	2.34e-16	73.67	3.74126e-06	3	2363.21	0.0424214	14.8771	1
fHPDTDDAPVPAPAGDQk	1	6	1	A0A287ATI9	N-Term(TMT6plex); K18(TMT6plex)	0	0.883731	1		0.823144	1		0.893246	1		1.24863	1		1.24679	1		1.28046	1		0	2.404e-15	73.61	3.67572e-06	3	2336.2	1.99484	35.2097	0
vLSHQDDTALLk	1	5	1	A0A4X1VNQ2	N-Term(TMT6plex); K12(TMT6plex)	0	0.843216	1		0.849048	1		0.867225	1		1.34197	1		1.18727	1		1.31931	1		0	1.448e-12	73.59	4.96806e-06	2	1798.04	-2.77926	41.3601	0
tIEAEAAHGTVTR	1	8	1	P33198	N-Term(TMT6plex)	0	0.701016	1		0.659779	1		0.734133	1		1.57026	1		1.57542	1		1.57275	1		0	7.242e-15	73.53	3.63315e-06	3	1584.85	-1.16801	18.4527	0
dPVTGDkTPTTEPVNTPASGk	2	10	2	I3LF70;A0A480LYR4	N-Term(TMT6plex); K7(TMT6plex); K21(TMT6plex)	0																			0	2.532e-16	73.52	5.70907e-06	3	2799.54	0.603182	33.5393	1
vPVHDVTDASk	4	20	2	A0A0B8RSX6;A0A286ZXU2	N-Term(TMT6plex); K11(TMT6plex)	0																			0	7.163e-10	73.51	5.18521e-06	2	1625.93	-0.693023	28.7149	0
rLFEGNALLR	2	5	1	A0A4X1VNN9	N-Term(TMT6plex)	0	1.13152	2	21.9825	1.04975	2	12.0752	1.09688	2	9.39319	0.809832	2	30.7608	0.85548	2	28.4218	0.736893	2	56.474	0	8.64e-14	73.5	6.60422e-06	3	1417.85	-0.245129	42.8054	1
qLDGIIQDGVHNITk	1	4	1	A0A4X1TGP7	N-Term(TMT6plex); K15(TMT6plex)	0	0.853016	1		0.926165	1		0.899382	1		1.21312	1		1.22071	1		1.193	1		0	3.634e-14	73.5	5.42497e-06	3	2109.21	1.81689	48.8006	0
aNHEEVLEAGk	2	5	1	A0A4X1UWK0	N-Term(TMT6plex); K11(TMT6plex)	0	1.13325	2	2.30276	1.1004	2	3.09999	1.13024	2	3.13104	0.793951	2	2.22127	0.796128	2	8.33107	0.75871	2	4.55658	0	7.241e-16	73.46	4.66595e-06	2	1654.92	-0.199409	22.8827	0
lHNAIEGGTQLSR	3	10	1	K7GN67	N-Term(TMT6plex)	0	1.06592	3	3.944	1.03356	3	8.07487	1.00995	3	2.36006	0.996889	3	0.977816	0.89959	3	9.30676	0.952346	3	10.469	0	2.361e-16	73.39	4.97771e-06	2	1624.9	0.453756	25.3369	0
rAGELTEDEVER	4	1	1	P62272	N-Term(TMT6plex)	0	1.04055	4	2.72287	1.06549	4	9.19034	1.05825	4	6.14122	0.906161	4	9.32389	0.874162	4	18.8354	0.90335	4	7.10673	0	4.981e-08	73.39	3.09933e-06	2	1632.84	-0.950056	18.2459	1
qGTFHSQQALEYGTNLVGGTTPGk	1	12	1	A0A287B574	N-Term(TMT6plex); K24(TMT6plex)	0	0.787375	1		0.928558	1		0.759697	1		1.32086	1		1.48035	1		1.2069	1		0	2.34e-16	73.33	5.99225e-06	3	2949.55	1.16152	45.8699	0
lQSIGTENTEENRR	9	10	1	A0A286ZYX8	N-Term(TMT6plex)	0	0.745802	9	6.33341	0.695977	9	3.46799	0.700094	9	12.7163	1.58612	9	7.10636	1.51876	9	4.48492	1.52788	9	2.66777	0	1.204e-15	73.3	3.29987e-06	2	1875.97	-0.605748	20.813	1
aAPDGGVASAAcLESkPSPGPk	2	7	1	A0A5G2Q8J1	N-Term(TMT6plex); C12(Carbamidomethyl); K16(TMT6plex); K22(TMT6plex)	0	0.952902	2	0.15547	0.919698	2	3.54108	0.879716	2	0.168045	1.12995	2	4.98005	1.22236	2	5.45573	1.13841	2	5.64104	0	2.34e-16	73.29	6.0055e-06	4	2754.51	1.96413	39.4447	0
kSEIGIAMGSGTAVAk	2	6	1	A0A5S6HET4	N-Term(TMT6plex); K1(TMT6plex); K16(TMT6plex)	0	0.758761	2	2.55298	0.716667	2	9.56292	0.732313	2	3.36428	1.51758	2	1.18051	1.4413	2	4.13008	1.54117	2	8.5801	0	2.34e-16	73.28	6.34122e-06	3	2207.31	2.43232	41.7267	1
iLDAVVAQEPLHR	1	6	1	A0A4X1THF3	N-Term(TMT6plex)	0	0.8954	1		1.01665	1		1.04525	1		1.04698	1		1.00955	1		1.04733	1		0	4.773e-11	73.27	6.14625e-06	3	1689.98	-0.598464	48.6015	0
sMRDPDVNPcLSESDASAR	1	2	1	A0A287AW63	N-Term(TMT6plex); C10(Carbamidomethyl)	0	1.03382	1		1.04201	1		1.03813	1		0.938959	1		0.936375	1		0.940623	1		0	2.34e-16	73.27	7.3708e-07	3	2336.08	-0.692819	27.3728	1
tENLLGSYFPk	2	7	1	A0A4X1SMS8	N-Term(TMT6plex); K11(TMT6plex)	0	1.04825	2	1.66447	1.00356	2	16.0474	1.15437	2	4.78021	0.751106	2	39.0307	0.929902	2	1.55259	0.921954	2	14.9439	0	6.212e-12	73.26	5.93619e-06	2	1726.98	0.729798	50.8473	0
gNFGGSFAGSFGGAGGHAPGVAR	1	13	1	A0A4X1VNX9	N-Term(TMT6plex)	0	0.817625	1		0.778162	1		0.824615	1		1.29111	1		1.44018	1		1.38046	1		0	2.34e-16	73.26	2.82294e-06	3	2264.12	1.36892	42.6559	0
ecIGGcTDLESMHk	2	2	1	Q6QAS1	N-Term(TMT6plex); C2(Carbamidomethyl); C6(Carbamidomethyl); K14(TMT6plex)	0	0.965166	2	10.3415	1.02506	2	14.4059	0.968634	2	6.06299	1.0173	2	21.3077	1.03094	2	12.5204	1.01569	2	22.4083	0	2.34e-16	73.22	1.27207e-06	3	2095	-0.893509	35.8798	0
kLQAISPSAPGGESk	1	8	1	A0A480JY40	N-Term(TMT6plex); K1(TMT6plex); K15(TMT6plex)	0	1.03288	1		1.0425	1		0.939235	1		0.920351	1		1.00132	1		1.07825	1		0	9.395e-16	73.22	4.06396e-06	3	2157.29	2.45905	33.8954	1
dAEDLTQQEHTDQSEVR	3	5	1	F1SCY1	N-Term(TMT6plex)	0	1.11254	3	6.64739	1.08243	3	9.96171	1.00621	3	10.4038	0.784032	3	1.41206	0.965243	3	13.2851	0.905961	3	38.1102	0	6.208e-16	73.22	8.71869e-07	3	2230.04	-1.55282	23.632	0
vVAGVANALAHk	7	4	1	F1RII7	N-Term(TMT6plex); K12(TMT6plex)	0	0.964838	7	2.11783	0.98616	7	5.69761	1.02515	7	10.8651	1.03993	7	5.39702	1.00157	7	5.58281	1.02615	7	3.98323	0	4.843e-12	73.2	4.30767e-06	3	1608	0.338326	55.9254	0
tDGFAEAIHSPQVAGVPR	1	3	1	F1S300	N-Term(TMT6plex)	0	0.956838	1		0.968811	1		1.0164	1		0.926341	1		1.08622	1		1.12233	1		0	9.072e-16	73.08	4.96222e-06	3	2081.1	0.879452	42.1844	0
lLVSMcQGNRDENQNVNPQmAQEDAQR	2	5	1	A0A5G2R850	N-Term(TMT6plex); C6(Carbamidomethyl); M20(Oxidation)	0	0.729991	2	27.98	0.92505	2	4.16055	0.736572	2	37.1694	1.3907	2	18.3216	1.29013	2	32.6304	1.35944	2	20.5955	0	2.34e-16	73.01	1.11508e-06	3	3390.58	-0.276744	37.6119	1
eSHTAVVYTEk	2	7	1	A0A4X1VED3	N-Term(TMT6plex); K11(TMT6plex)	0	1.11472	2	5.4271	1.11282	2	0.170845	1.03308	2	3.98174	0.849786	2	6.92391	0.857653	2	11.9899	0.830308	2	2.90892	0	6.264e-14	73	5.99169e-06	2	1721.94	-3.48528	22.6809	0
aGTQIENIDEDFRDGLk	1	20	1	A0A480HAC1	N-Term(TMT6plex); K17(TMT6plex)	0	1.04829	1		1.00097	1		1.04391	1		0.964328	1		0.945367	1		0.946753	1		0	2.832e-16	73	5.76616e-06	3	2379.26	1.09683	48.3223	1
eLTDGHFENILADNSVNDQTk	4	1	1	F1SMW3	N-Term(TMT6plex); K21(TMT6plex)	0	1.06565	4	6.96719	1.1356	4	1.44935	1.06212	4	3.97189	0.851419	4	8.70262	0.828166	4	3.4919	0.857768	4	19.2282	0	2.34e-16	72.98	3.78381e-06	3	2818.43	0.246815	47.7631	0
nHAVVcQGcHNAIDPEVQR	2	1	1	Q2QLE3	N-Term(TMT6plex); C6(Carbamidomethyl); C9(Carbamidomethyl)	0	1.04021	2	2.57182	1.02807	2	8.01357	1.09156	2	3.8015	0.816827	2	6.24059	0.979643	2	1.83609	0.928992	2	6.5643	0	2.34e-16	72.96	1.60346e-06	3	2433.17	-2.42517	18.2492	0
aLAAAGYDVEk	4	19	5	A0A4X1VK10;A0A480TT26;A0A480QWI4;A0A480EWB1;A0A5G2QML3	N-Term(TMT6plex); K11(TMT6plex)	0																			0	2.071e-12	72.94	6.12332e-06	2	1565.89	-0.400509	39.9038	0
eDGNEEDkENQGDETQGQQPPQR	10	7	1	A0A4X1W661	N-Term(TMT6plex); K8(TMT6plex)	0	1.12748	10	6.31431	1.1212	10	3.17322	1.15273	10	3.16171	0.733432	10	7.41955	0.76571	10	17.1075	0.793359	10	8.3302	0	2.34e-16	72.9	1.11034e-06	3	3086.43	-0.200498	15.6768	1
sPPQDPGGTGAAGTVTSHSk	1	6	1	A0A287AQ14	N-Term(TMT6plex); K20(TMT6plex)	0	0.83219	1		0.915243	1		0.841037	1		1.27402	1		1.31978	1		1.20264	1		0	3.19e-12	72.86	5.43746e-06	3	2310.21	-0.640887	22.9672	0
aLQATAGNSYk	1	4	1	A0A5G2R3I8	N-Term(TMT6plex); K11(TMT6plex)	0	0.990178	1		0.829108	1		1.09033	1		1.10524	1		0.967675	1		1.12603	1		0	1.557e-14	72.81	5.4821e-06	2	1581.9	2.3648	29.495	0
aPENTMHAMQQk	4	12	1	A0A480HQB1	N-Term(TMT6plex); K12(TMT6plex)	0	1.10457	4	4.56137	1.12707	4	2.40654	1.09222	4	1.32945	0.845687	4	3.7494	0.831807	4	7.11506	0.765204	4	2.55482	0	2.34e-16	72.81	4.56056e-06	2	1843.96	-0.521513	24.7873	0
vGLTELHPDVFSTAPR	1	6	1	A0A5G2Q8D8	N-Term(TMT6plex)	0	0.850738	1		0.927466	1		0.973043	1		1.11519	1		1.19201	1		1.18284	1		0	7.462e-16	72.79	5.88087e-06	2	1968.08	1.65924	48.1423	0
qQLVASHLEk	3	7	1	A0A5G2RID4	N-Term(TMT6plex); K10(TMT6plex)	0	1.12124	3	4.4783	1.11011	3	9.38615	1.07246	3	0.550384	0.870147	3	6.53885	0.764108	3	13.3676	0.825381	3	0.0279775	0	1.477e-12	72.78	5.06932e-06	2	1610.96	-1.43662	29.944	0
tTGLVGLAVcETPHER	1	2	1	A0A4X1VWT5	N-Term(TMT6plex); C10(Carbamidomethyl)	0	0.837705	1		0.80495	1		0.868216	1		1.23304	1		1.24029	1		1.46436	1		0	2.396e-15	72.78	4.26265e-06	3	1969.04	-1.05268	42.9757	0
ckDVLTGQEFDVR	2	7	1	A0A287AIB2	N-Term(TMT6plex); C1(Carbamidomethyl); K2(TMT6plex)	0	0.924256	2	0.567664	0.959324	2	2.16442	0.965644	2	3.74106	1.08992	2	0.260735	1.13122	2	2.27598	1.08584	2	8.49545	0	1.23e-11	72.74	5.68558e-06	2	2025.09	1.63873	42.2476	1
kPGVSGDDVSGTGTYGk	1	4	1	A0A287B9L9	N-Term(TMT6plex); K1(TMT6plex); K17(TMT6plex)	0	0.959551	1		1.03751	1		0.904095	1		1.07318	1		1.06418	1		1.07392	1		0	2.4e-13	72.73	6.89335e-06	3	2312.27	1.16076	30.1829	0
vNVGEGSHPER	1	15	1	A0A480Z1N4	N-Term(TMT6plex)	0	0.9954	1		1.02493	1		0.959609	1		1.1261	1		0.947856	1		0.991702	1		0	7.584e-11	72.71	3.64342e-06	3	1409.73	0.0942823	13.87	0
mkDSYTEVLLPLGSQPELR	1	6	1	A0A4X1VD32	N-Term(TMT6plex); M1(Oxidation); K2(TMT6plex)	0	0.854049	1		0.828586	1		0.895922	1		1.34891	1		1.2391	1		1.22837	1		0	1.939e-14	72.71	7.38328e-06	3	2650.46	1.45893	49.5577	1
eAEEEESDHN	1	15	1	A0A4X1URV2	N-Term(TMT6plex)	0	0.897141	1		0.955296	1		0.872599	1		1.16473	1		1.20588	1		1.17029	1		0	1.034e-09	72.65	9.77851e-08	2	1417.59	0.00642176	10.7923	0
gRDVIAQSQSGTGk	3	3	1	A0A4X1UEE3	N-Term(TMT6plex); K14(TMT6plex)	0	1.11106	3	6.82755	1.0637	3	0.535888	1.05682	3	3.43001	0.847527	3	3.01917	0.845417	3	3.11666	0.854651	3	6.42082	0	3.197e-16	72.63	7.11668e-06	2	1862.05	-0.948493	18.01	1
qLAEAHAQAk	5	20	2	A0A480IPA8;A0A287B0Y8	N-Term(TMT6plex); K10(TMT6plex)	0																			0	2.678e-13	72.62	5.81478e-06	2	1524.89	-1.81177	17.7568	0
ekPQANVPSALPSLAAGSGLk	4	3	1	A0A5G2R143	N-Term(TMT6plex); K2(TMT6plex); K21(TMT6plex)	0	1.12824	4	1.91553	1.10099	4	2.02892	1.09602	4	1.08242	0.840827	4	1.55252	0.787301	4	6.82859	0.788735	4	1.78433	0	2.34e-16	72.59	3.8529e-06	3	2722.61	-0.420963	47.9444	0
gILAADESTGSIAk	2	10	1	A0A286ZYX8	N-Term(TMT6plex); K14(TMT6plex)	0	0.798339	2	6.64378	0.80477	2	15.7558	0.751816	2	12.5021	1.41446	2	14.9042	1.48462	2	18.302	1.30344	2	2.74416	0	2.139e-10	72.54	7.83403e-06	2	1791.03	-0.442727	45.0317	0
aVDIPHMDIEALk	4	8	2	A0A4X1SYY4;P53027	N-Term(TMT6plex); K13(TMT6plex)	0																			0	6.368e-14	72.54	8.31878e-06	2	1910.09	2.16012	49.8316	0
aVETLLAHSk	5	6	2	I3LG73;A0A480W4U8	N-Term(TMT6plex); K10(TMT6plex)	0																			0	7.334e-12	72.52	4.58162e-06	2	1526.93	-2.22775	40.434	0
mLDAEDIVGTARPDEk	5	17	1	A0A480HQB1	N-Term(TMT6plex); K16(TMT6plex)	0	1.12401	5	3.14619	1.13411	5	0.590026	1.11466	5	1.47577	0.802041	5	4.07869	0.737396	5	0.903272	0.813732	5	5.41491	0	3.146e-16	72.49	6.54947e-06	2	2218.17	-2.77983	47.1501	0
gETPAAAEDDNEGDkk	4	6	1	A0A4X1W4E7	N-Term(TMT6plex); K15(TMT6plex); K16(TMT6plex)	0	1.11152	4	2.87801	1.0697	4	3.2988	1.03728	4	1.01904	0.857777	4	11.129	0.891546	4	2.85035	0.8436	4	4.63125	0	1.745e-14	72.49	4.5401e-06	3	2334.2	-0.80729	20.8913	1
lQHGTILGFPk	3	5	1	A0A480K0L7	N-Term(TMT6plex); K11(TMT6plex)	0	0.596013	3	7.23163	0.710029	3	4.10171	0.635816	3	25.1975	1.50683	3	14.1177	1.83693	3	30.6125	1.6579	3	2.54926	0	1.204e-11	72.43	4.70898e-06	2	1669.02	-1.82614	47.8906	0
gEHPGLSIGDVAk	5	7	1	A7E1T5	N-Term(TMT6plex); K13(TMT6plex)	0	1.01309	5	2.3302	1.00897	5	10.0035	1.0185	5	6.30288	1.02002	5	4.02108	1.00997	5	9.77594	0.909856	5	11.6804	0	1.196e-07	72.4	7.96121e-06	2	1737.99	0.709576	37.5025	0
kSQVFSTAADGQTQVEIk	2	5	1	F1RGJ3	N-Term(TMT6plex); K1(TMT6plex); K18(TMT6plex)	0	0.850442	2	7.61634	0.848027	2	12.7389	0.815087	2	12.1069	1.34396	2	12.1697	1.29352	2	16.1553	1.27153	2	10.7756	0	2.34e-16	72.4	6.37875e-06	3	2624.5	4.47847	41.3783	1
sTGNEEDLkTETQQPEAk	3	5	1	A0A4X1SU71	N-Term(TMT6plex); K9(TMT6plex); K18(TMT6plex)	0	1.11194	3	0.356943	1.07931	3	4.06003	1.05006	3	2.775	0.904492	3	3.10461	0.875819	3	5.96545	0.864532	3	5.72067	0	2.34e-16	72.38	7.05566e-06	3	2692.42	-1.21806	28.1319	1
gQVkPSTSSQPILSAPGPTk	3	4	1	F1SHF6	N-Term(TMT6plex); K4(TMT6plex); K20(TMT6plex)	0	1.05817	3	15.0842	1.0459	3	0.51631	0.987697	3	5.89756	0.921731	3	11.6782	0.995531	3	4.3638	0.95049	3	19.3358	0	2.34e-16	72.31	5.05535e-06	3	2667.57	0.387927	37.3563	0
vTEGLTDVILYHQPDDk	2	4	1	A0A4X1VIP2	N-Term(TMT6plex); K17(TMT6plex)	0	1.01668	2	1.64055	1.00472	2	5.37941	0.998682	2	8.98916	0.99662	2	1.06513	1.04732	2	9.62349	0.937476	2	15.8487	0	2.34e-16	72.28	7.01888e-06	3	2401.3	-0.651045	49.6438	0
kLEPISNDDLLVVEk	2	14	1	A0A5G2RDH2	N-Term(TMT6plex); K1(TMT6plex); K15(TMT6plex)	0	0.85636	2	11.8306	0.866485	2	14.5973	0.822215	2	4.70101	1.28939	2	17.2555	1.28253	2	5.98418	1.27558	2	15.4581	0	6.11e-16	72.27	3.4449e-06	3	2399.46	8.48317	49.2648	1
hGQFAEAALk	2	3	1	A0A4X1TWJ1	N-Term(TMT6plex); K10(TMT6plex)	0	1.04903	2	3.41543	1.03338	2	0.201374	1.09007	2	4.06226	0.885974	2	1.49294	0.94577	2	9.05852	0.873039	2	5.61738	0	3.945e-14	72.25	6.80544e-06	2	1529.89	0.635384	27.2332	0
kSPQELLcGASLISDR	2	5	1	A0A4X1VLZ9	N-Term(TMT6plex); K1(TMT6plex); C8(Carbamidomethyl)	0	0.579011	2	17.5394	0.591309	2	8.64465	0.613363	2	14.3523	1.78996	2	0.477374	1.80606	2	14.798	1.67668	2	10.2635	0	2.34e-16	72.24	7.11666e-06	3	2232.24	0.698983	57.9747	1
gVALSNVIHk	3	1	1	F1SMW3	N-Term(TMT6plex); K10(TMT6plex)	0	1.00189	3	8.08505	1.03658	3	10.1863	0.924606	3	20.1085	0.955401	3	8.654	1.01068	3	29.6373	0.963792	3	15.4861	0	3.214e-13	72.21	5.16709e-06	2	1495.93	-1.08257	39.656	0
gYISPYFINTSk	2	4	1	A0A4X1VEW0	N-Term(TMT6plex); K12(TMT6plex)	0	0.882308	2	0.988488	0.78978	2	4.18301	0.860033	2	3.66846	1.35109	2	1.44868	1.2483	2	3.24634	1.30196	2	5.88823	0	4.952e-16	72.2	8.49609e-06	2	1848.03	1.40013	49.652	0
ekQPVAGSEGAQYR	3	1	1	Q2QLE3	N-Term(TMT6plex); K2(TMT6plex)	0	0.986113	3	12.9104	1.05259	3	0.0793629	0.964249	3	9.20581	1.00595	3	2.81397	1.01544	3	23.9099	1.0005	3	17.7427	0	2.34e-16	72.2	8.13455e-06	2	1978.08	0.0505709	19.7268	1
dNHLLGTFDLTGIPPAPR	1	4	1	A0A480UES1	N-Term(TMT6plex)	0	0.836025	1		0.890533	1		0.865773	1		1.25565	1		1.31265	1		1.22105	1		0	2.34e-16	72.16	7.72636e-06	3	2163.17	-0.819988	50.3114	0
eAAENSLVAYk	3	8	1	A0A4X1U626	N-Term(TMT6plex); K11(TMT6plex)	0	1.01283	3	5.75206	0.889587	3	22.2198	1.2178	3	22.6068	0.834288	3	18.7932	0.884401	3	12.6494	0.908441	3	2.95656	0	1.317e-11	72.12	6.779e-06	2	1652.92	-2.02688	40.0051	0
kLSDDNTIGQEEIQQR	1	24	1	A0A480YIH2	N-Term(TMT6plex); K1(TMT6plex)	0	1.0789	1		1.0654	1		1.02557	1		0.893573	1		0.875482	1		0.942312	1		0	2.34e-16	72.09	7.64177e-06	3	2332.25	0.704181	30.8767	1
hDNAEDALNLk	6	3	1	A0A4X1SLI9	N-Term(TMT6plex); K11(TMT6plex)	0	0.874947	6	7.02848	0.919409	6	5.35149	0.959186	6	7.88544	1.18543	6	4.57126	1.19361	6	5.40745	1.13007	6	8.7223	0	1.038e-15	72.08	5.44179e-06	2	1697.92	-0.452855	32.4279	0
aTPTNPGPSGSGGmSDDDkIR	1	5	1	F1RG46	N-Term(TMT6plex); M14(Oxidation); K19(TMT6plex)	0	1.07891	1		1.04767	1		0.940032	1		1.02338	1		0.945115	1		0.938195	1		0	3.422e-10	72.05	3.81726e-06	3	2534.26	-0.284198	23.0473	1
hkEVEAAQGVk	7	6	1	A0A4X1W4E7	N-Term(TMT6plex); K2(TMT6plex); K11(TMT6plex)	0	1.10392	7	11.8642	1.08906	7	8.50329	1.10071	7	9.3182	0.826886	7	22.858	0.773669	7	25.4323	0.857397	7	25.2036	0	4.629e-16	72.02	5.39816e-06	2	1883.13	-1.002	18.2162	1
vGPIkPSGPITTTPYDDk	1	7	1	A0A480KAH2	N-Term(TMT6plex); K5(TMT6plex); K18(TMT6plex)	0	0.91313	1		0.913619	1		0.866368	1		1.22573	1		1.22408	1		1.15326	1		0	2.34e-16	72.01	6.68221e-06	3	2573.48	-0.372476	45.8357	0
aAAAAAEHSQR	5	6	1	A0A4X1UFU8	N-Term(TMT6plex)	0	1.06059	5	2.74813	1.10379	5	7.27636	1.02076	5	5.73213	0.89384	5	8.45938	0.969139	5	22.0825	0.872909	5	15.0068	0	6.93e-11	71.99	5.21107e-06	3	1311.69	-1.70858	9.12399	0
rEEVAVDAQQQk	3	20	2	A0A480IPA8;A0A287B0Y8	N-Term(TMT6plex); K12(TMT6plex)	0																			0	2.34e-16	71.99	8.10436e-06	2	1859.04	-1.91575	18.3418	1
qGASPNVQDASGTTPAHDAAR	1	1	1	F1S492	N-Term(TMT6plex)	0	1.02275	1		1.04234	1		0.944585	1		1.10652	1		1.11118	1		0.799178	1		0	1.871e-10	71.98	2.957e-06	3	2280.12	-0.205345	17.8104	0
eLISNASDALDkIR	6	15	2	A0A287A9T4;A0A287AFA5	N-Term(TMT6plex); K12(TMT6plex)	0																			0	2.34e-16	71.96	8.48848e-06	3	2003.15	0.110102	48.6404	1
iSSVQSIVPALEIANAHR	5	4	1	A0A4X1VEW0	N-Term(TMT6plex)	0	0.742872	5	15.4829	0.908287	5	13.2182	0.801909	5	23.1435	1.27388	5	23.9979	1.44773	5	17.1273	1.53003	5	19.2601	0	5.474e-14	71.96	8.47893e-06	2	2134.22	-0.660114	50.698	0
gSLESPATDVFGYTEEGEkR	2	4	1	F1RSM2	N-Term(TMT6plex); K19(TMT6plex)	0	1.11426	2	0.722875	1.07054	2	6.66249	1.04693	2	2.71376	0.863836	2	4.07886	0.888767	2	8.23625	0.841121	2	7.73063	0	2.34e-16	71.96	4.77597e-06	3	2630.32	-4.2381	46.9778	1
qAQQERDELADEIANSSGk	21	10	1	A0A480YIK9	N-Term(TMT6plex); K19(TMT6plex)	0	1.02496	21	3.79709	0.998861	21	3.58593	1.03403	21	3.24571	0.966259	21	7.70742	0.966105	21	5.92331	0.973818	21	9.25963	0	2.34e-16	71.95	5.40928e-06	3	2547.31	0.796446	45.3113	1
lLDGDHGPNTGGmGAYcPAPQVSk	1	6	1	I3LP37	N-Term(TMT6plex); M13(Oxidation); C17(Carbamidomethyl); K24(TMT6plex)	0	0.970702	1		1.09634	1		1.02463	1		1.02667	1		0.910875	1		0.916998	1		0	7.624e-13	71.95	3.92213e-06	3	2916.42	-5.53996	40.7456	0
lSTTDSNATkPQPVDTGGGTVk	1	2	1	A0A4X1SQC7	N-Term(TMT6plex); K10(TMT6plex); K22(TMT6plex)	0	0.972403	1		0.960884	1		0.969914	1		1.12478	1		1.0264	1		1.05846	1		0	2.34e-16	71.94	7.40173e-06	3	2861.58	-1.00096	34.1266	0
yLSEVASGDNk	1	6	1	A0A5G2QTR9	N-Term(TMT6plex); K11(TMT6plex)	0	1.05657	1		0.910942	1		1.14066	1		0.94324	1		0.887576	1		0.997919	1		0	1.562e-13	71.93	6.25179e-06	2	1640.89	2.57855	36.2457	0
dNLEELEEVVYkPQk	1	10	1	I3LGW3	N-Term(TMT6plex); K12(TMT6plex); K15(TMT6plex)	0	1.13209	1		1.16388	1		1.0341	1		0.778138	1		0.844585	1		0.790751	1		0	2.801e-15	71.93	9.28151e-06	3	2520.43	4.66171	49.9635	0
mDAEQEPNVQLDHLNLLk	1	7	1	A0A287ATI9	N-Term(TMT6plex); M1(Oxidation); K18(TMT6plex)	0	0.990012	1		0.988079	1		1.0491	1		1.0147	1		0.949401	1		1.01286	1		0	5.002e-15	71.93	6.784e-06	3	2581.37	0.383655	48.4276	0
cPNLTHLNLSGNk	3	3	1	A0A4X1T7J4	N-Term(TMT6plex); C1(Carbamidomethyl); K13(TMT6plex)	0	1.12505	3	7.81119	1.15861	3	12.1068	1.1423	3	6.60828	0.717787	3	2.15335	0.689639	3	15.0382	0.737919	3	32.5861	0	1.302e-12	71.91	8.18417e-06	2	1926.06	-2.74154	38.6165	0
gVSTVFHcASPAPSSNNk	1	3	1	A0A4X1TG22	N-Term(TMT6plex); C8(Carbamidomethyl); K18(TMT6plex)	0	0.529324	1		0.647908	1		0.634275	1		1.58398	1		2.0718	1		1.59381	1		0	2.854e-16	71.91	6.06807e-06	3	2318.2	-0.590038	33.1221	0
yGGAEVDELGk	1	1	1	F1RKG8	N-Term(TMT6plex); K11(TMT6plex)	0	1.06525	1		0.895015	1		1.15014	1		0.982971	1		0.890704	1		0.952703	1		0	5.752e-16	71.86	8.08019e-06	2	1595.87	1.09993	38.2477	0
aAASFNPELLTHVLDGSPENTR	1	7	1	A0A286ZSR3	N-Term(TMT6plex)	0	0.925983	1		0.911057	1		0.785923	1		1.08374	1		1.60286	1		1.05526	1		0	6.821e-16	71.86	5.59749e-06	3	2568.32	-0.759139	51.2358	0
vNFVAGAVEPHk	4	5	1	A0A480W1J4	N-Term(TMT6plex); K12(TMT6plex)	0	0.975626	4	2.77539	0.896612	4	6.75657	1.01895	4	2.88897	1.03039	4	4.22645	1.08023	4	6.48921	1.12186	4	13.7861	0	4.576e-12	71.85	7.47508e-06	3	1726	-0.773404	47.4749	0
iHLQQQQQLLQEETLPR	1	5	1	A0A480NL57	N-Term(TMT6plex)	0	0.909949	1		0.889999	1		0.910571	1		1.01479	1		1.21908	1		1.3324	1		0	7.561e-16	71.82	8.76658e-06	3	2331.31	4.30635	45.9557	0
eAVLLTcQVEHDGQPAVTk	1	10	1	A0A4X1SJX4	N-Term(TMT6plex); C7(Carbamidomethyl); K19(TMT6plex)	0	1.06413	1		0.968074	1		1.06959	1		0.862933	1		0.95144	1		1.02535	1		0	4.488e-16	71.8	7.70369e-06	3	2553.38	1.07594	45.307	0
qVHPDTGISSk	17	22	2	A0A287A7G8;A0A5G2QML3	N-Term(TMT6plex); K11(TMT6plex)	0																			0	1.093e-09	71.78	6.95603e-06	2	1626.92	-1.5184	21.2889	0
gkPGAAEPSAcLEAATR	1	6	1	A0A480XZ65	N-Term(TMT6plex); K2(TMT6plex); C11(Carbamidomethyl)	0	0.964328	1		0.894349	1		0.918198	1		1.19325	1		1.17468	1		1.08134	1		0	2.34e-16	71.78	6.93612e-06	3	2144.15	-0.78386	28.7868	0
qISVADLPGLIEGAHmNk	1	4	1	A0A4X1UAB2	N-Term(TMT6plex); M16(Oxidation); K18(TMT6plex)	0	0.843363	1		0.879981	1		0.838032	1		1.5063	1		1.13914	1		1.20129	1		0	1.676e-11	71.78	9.07669e-06	3	2367.31	-0.402452	50.5821	0
lAERDEAAAGGGSGDDR	1	4	1	A0A4X1UB73	N-Term(TMT6plex)	0	1.11818	1		1.08474	1		1.1089	1		0.789837	1		0.832687	1		0.825525	1		0	2.34e-16	71.76	1.74037e-06	3	1875.9	-0.365391	14.7034	1
sSNVGLIQLNRPk	5	4	1	A0A480JRE1	N-Term(TMT6plex); K13(TMT6plex)	0	0.898704	5	5.07222	0.864377	5	3.59734	0.903799	5	2.44079	1.24647	5	1.15748	1.19907	5	4.31416	1.20888	5	2.85243	0	2.34e-16	71.76	6.12129e-06	2	1884.14	-0.675107	37.2463	0
tkDGVVEITGk	13	8	1	Q5S1U1	N-Term(TMT6plex); K2(TMT6plex); K11(TMT6plex)	0	1.08746	13	7.74992	1.07588	13	3.40346	1.04241	13	7.27742	0.878638	13	12.6288	0.879909	13	14.1334	0.900948	13	8.7371	0	5.525e-15	71.75	6.47959e-06	2	1834.12	-0.424171	33.9438	1
vDGVAQDGTTVFVHNk	1	7	1	A0A480HX35	N-Term(TMT6plex); K16(TMT6plex)	0	1.05858	1		0.951478	1		0.953079	1		1.0689	1		1.06595	1		0.968266	1		0	2.34e-16	71.72	8.00169e-06	3	2145.17	-0.203808	40.4747	0
aAQAHEDIIHSR	5	7	1	A0A4X1UI93	N-Term(TMT6plex)	0	0.955169	5	6.09629	0.960758	5	6.82021	1.08776	5	3.53815	0.972803	5	7.77598	0.935619	5	5.71272	1.10493	5	9.9566	0	3.389e-16	71.71	5.57835e-06	2	1576.84	0.0962925	13.9192	0
akEcVAETSNSEEVk	1	28	1	A0A480PGW8	N-Term(TMT6plex); K2(TMT6plex); C4(Carbamidomethyl); K15(TMT6plex)	0	1.0799	1		1.0841	1		1.05317	1		0.902589	1		0.883281	1		0.838834	1		0	2.34e-16	71.7	7.49776e-06	3	2368.27	2.09579	26.0939	1
ikPEGENPGLDAGGFGPAVTSDPR	2	3	1	A0A287BS13	N-Term(TMT6plex); K2(TMT6plex)	0	0.920288	2	17.9505	0.934399	2	17.1123	0.935019	2	26.4165	1.00939	2	31.0463	1.08747	2	32.8288	1.19402	2	34.0573	0	2.34e-16	71.7	8.22117e-06	3	2839.5	0.083994	45.9078	0
qSIAIDDcTFHQcVR	2	7	1	A0A4X1USU8	N-Term(TMT6plex); C8(Carbamidomethyl); C13(Carbamidomethyl)	0	0.951178	2	1.92716	0.915204	2	7.05521	0.972966	2	1.31154	1.06467	2	0.847838	1.12176	2	11.4378	1.13702	2	0.402991	0	8.212e-16	71.69	1.87029e-06	3	2079	0.199221	33.3883	0
kGQSADGVSIIPVLQR	1	4	1	A0A4X1TI59	N-Term(TMT6plex); K1(TMT6plex)	0	1.04616	1		1.0678	1		1.18295	1		0.773033	1		0.871608	1		0.829366	1		0	6.065e-16	71.67	5.61294e-06	3	2126.27	-0.0455221	47.0208	1
mLDAEDIVGTARPDEk	5	17	1	A0A480HQB1	N-Term(TMT6plex); M1(Oxidation); K16(TMT6plex)	0	1.06494	5	5.79884	1.04859	5	9.82109	1.01418	5	15.328	0.888791	5	12.8783	0.931487	5	23.0863	1.03174	5	33.1183	0	1.579e-08	71.66	6.85409e-06	2	2234.17	-0.702461	42.4646	0
ekYIDxEELNk	10	18	2	A0A287A9T4;A0A481CXT9	N-Term(TMT6plex); K2(TMT6plex); X6(Q); K11(TMT6plex)	0																			0	7.707e-16	71.64	8.74683e-06	2	2096.18	-2.05997	33.7638	1
tSEVDLAkPLVk	4	11	1	A0A287AH24	N-Term(TMT6plex); K8(TMT6plex); K12(TMT6plex)	0	1.11511	4	2.62717	1.141	4	3.38854	1.06698	4	1.59414	0.816794	4	4.06817	0.796724	4	9.20144	0.788873	4	5.07215	0	4.452e-15	71.63	3.94721e-06	2	1987.24	0.461669	45.5689	0
nkEPPAPAQQLQPQPAAAQGPEPAR	5	5	1	A0A287AIG2	N-Term(TMT6plex); K2(TMT6plex)	0	0.943329	5	6.97168	0.90043	5	5.7185	0.881461	5	6.9008	1.14884	5	4.09707	1.18257	5	3.81639	1.27017	5	4.00372	0	2.34e-16	71.61	7.98607e-06	4	3049.65	-2.04381	30.2732	1
vIIPSHLAYGk	4	4	1	A0A287B5T6	N-Term(TMT6plex); K11(TMT6plex)	0	0.806465	4	3.41451	0.816971	4	6.07214	0.800505	4	9.69592	1.4026	4	9.40426	1.38556	4	13.7123	1.24924	4	11.3012	0	3.28e-07	71.59	5.34285e-06	2	1656.03	1.34171	50.9754	0
qETPkDAEQEAAAASGPAAGGEAPk	2	1	1	A0A4X1TM42	N-Term(TMT6plex); K5(TMT6plex); K25(TMT6plex)	0	1.09037	2	5.21666	1.0992	2	3.08238	1.06253	2	3.3364	0.843556	2	10.4416	0.817153	2	10.6927	0.889147	2	6.76221	0	2.34e-16	71.58	7.30123e-06	3	3068.62	2.93378	33.218	1
kAVDEAADALLk	2	12	2	A0A5G2QM23;A0A480XW90	N-Term(TMT6plex); K1(TMT6plex); K12(TMT6plex)	0																			0	2.34e-16	71.56	6.63321e-06	3	1931.18	0.040635	47.799	1
aSYAVSEAIPk	1	8	1	A0A4X1THI9	N-Term(TMT6plex); K11(TMT6plex)	0	0.975507	1		0.87143	1		1.00938	1		1.0267	1		1.13276	1		1.13954	1		0	6.311e-09	71.53	9.71997e-06	2	1593.91	-7.84734	43.2581	0
nFYQEHPDLAR	9	8	1	A0A286ZU00	N-Term(TMT6plex)	0	0.994688	9	9.24967	1.05577	9	15.1422	1.00185	9	10.6358	0.963787	9	17.5278	0.993585	9	18.3359	0.857143	9	13.9566	0	5.402e-13	71.49	3.55853e-06	2	1618.82	-0.459126	28.6757	0
gYAFNHSADFETVR	6	8	1	A0A4X1WA64	N-Term(TMT6plex)	0	0.940553	6	5.42075	1.04724	6	4.36431	0.926237	6	4.83774	0.99963	6	12.8123	0.969471	6	17.5339	0.970673	6	9.29877	0	1.728e-09	71.49	2.52964e-06	3	1842.9	0.048684	36.3293	0
vRPVSSAASVYAGAGGSGSR	2	2	1	F1SGG1	N-Term(TMT6plex)	0	0.918811	2	0.409356	1.02756	2	13.1643	0.928387	2	7.29307	1.07133	2	7.48415	1.10296	2	4.71044	1.07167	2	9.81578	0	2.34e-16	71.47	7.49209e-06	3	2065.1	0.402529	26.2792	0
qHGDVVSAIk	3	7	1	A0A4X1SHN8	N-Term(TMT6plex); K10(TMT6plex)	0	1.02242	3	10.0413	1.15764	3	0.170788	0.988799	3	7.51517	0.928694	3	4.08186	0.924883	3	22.9948	0.858063	3	14.2228	0	5.967e-13	71.43	7.8312e-06	2	1511.9	0.359747	26.4011	0
sVPMSTVFYPSDGVATEk	2	7	1	I3LPT1	N-Term(TMT6plex); K18(TMT6plex)	0	1.14535	2	4.12035	1.0205	2	8.76294	1.29394	2	2.1863	0.73874	2	4.3566	0.638471	2	17.5672	0.784981	2	0.795659	0	1.862e-10	71.41	6.64948e-06	2	2373.24	-0.431194	49.6679	0
dGLAFNALIHR	2	26	1	A0A480HAC1	N-Term(TMT6plex)	0	0.780771	2	38.8328	0.835313	2	26.3381	0.802838	2	42.2102	1.34812	2	44.3974	1.20577	2	43.392	1.28636	2	38.4995	0	8.784e-11	71.37	6.83866e-06	2	1455.83	1.62794	47.8677	0
dLSHIGDAVVIScAk	6	4	1	X5FB24	N-Term(TMT6plex); C13(Carbamidomethyl); K15(TMT6plex)	0	1.1129	6	1.86284	1.10094	6	4.7451	1.09139	6	3.44805	0.775055	6	6.71374	0.865206	6	12.2327	0.800768	6	13.3831	0	2.34e-16	71.35	9.05771e-06	2	2043.13	1.58755	47.088	0
kAAVNLLGEEk	6	3	1	A0A4X1U2A9	N-Term(TMT6plex); K1(TMT6plex); K11(TMT6plex)	0	0.972205	6	3.02865	0.940862	6	3.61093	0.898136	6	6.8209	1.21085	6	3.79627	1.1891	6	7.84709	1.11325	6	9.36126	0	1.904e-07	71.34	5.76226e-06	2	1859.16	2.65471	49.1068	1
eSPRPPQPPGAEGLAVSDGEEGGGEPGAGGGAAGAAGAGR	1	2	1	F1RQC5	N-Term(TMT6plex)	0	0.850597	1		0.792904	1		0.900698	1		1.21273	1		1.32107	1		1.34578	1		0	2.34e-16	71.34	2.44226e-06	3	3726.8	1.43083	35.7522	0
rPAGPPGEGQEGSTR	1	11	1	A0A5G2R9D0	N-Term(TMT6plex)	0	0.956064	1		0.994002	1		0.939701	1		1.16279	1		1.05302	1		1.01896	1		0	2.34e-16	71.33	4.82584e-06	3	1724.89	-0.791689	11.3285	0
lPVVVPLHSLDEk	5	3	1	A0A4X1TJ64	N-Term(TMT6plex); K13(TMT6plex)	0	1.01658	5	7.47084	0.934919	5	5.69576	0.966832	5	1.24955	1.07968	5	6.80973	1.08904	5	9.18351	1.02573	5	12.5711	0	6.692e-12	71.31	7.28881e-06	2	1904.16	-0.201946	50.1947	0
vkDMAAPGTSSVPAPTAGNAEk	2	7	1	I3LR20	N-Term(TMT6plex); K2(TMT6plex); K22(TMT6plex)	0	1.12643	2	5.50666	1.02752	2	2.705	1.08466	2	1.48303	0.903823	2	5.32235	0.907425	2	4.76705	0.774162	2	7.54483	0	2.34e-16	71.29	9.27288e-06	4	2786.53	0.331143	38.3987	1
vAAQcSHAAVSAYk	2	1	1	F1S227	N-Term(TMT6plex); C5(Carbamidomethyl); K14(TMT6plex)	0	0.892879	2	8.7241	1.04779	2	2.16252	0.800141	2	10.0744	1.20513	2	4.15091	1.22404	2	7.25517	1.07138	2	10.3677	0	3.018e-16	71.27	8.77077e-06	2	1921.04	0.904915	26.5815	0
cGLVPVLAENYk	2	10	1	A0A4X1TVR3	N-Term(TMT6plex); C1(Carbamidomethyl); K12(TMT6plex)	0	0.500475	2	4.30372	0.410719	2	3.10833	0.574099	2	10.7046	1.99298	2	1.04148	1.80388	2	5.4702	2.05031	2	4.87507	0	3.52e-12	71.22	1.01711e-05	2	1821.03	0.0407445	50.2191	0
tkPAPTTFGGSNk	2	1	1	A0A481B9Y0	N-Term(TMT6plex); K2(TMT6plex); K13(TMT6plex)	0	1.09513	2	0.883508	1.08477	2	7.71272	1.07686	2	1.91919	0.875178	2	5.87333	0.825229	2	10.2651	0.843578	2	5.20515	0	2.34e-16	71.2	8.78433e-06	3	1993.17	-0.0226179	28.4064	0
kFTSDSPMAAGLQEGPPR	1	15	1	A0A480ZV13	N-Term(TMT6plex); K1(TMT6plex)	0	0.98049	1		1.02307	1		0.95217	1		1.04697	1		0.992377	1		1.06983	1		0	2.34e-16	71.2	8.27229e-06	3	2347.25	-0.833471	40.5639	1
lASVPSGGAVAVAAAPGSAAPAAGSAPAAAEEkkEEk	2	8	1	A0A480NGQ4	N-Term(TMT6plex); K33(TMT6plex); K34(TMT6plex); K37(TMT6plex)	0	0.991568	2	16.5123	0.98952	2	18.4851	1.00284	2	13.0009	1.0636	2	32.2794	0.96299	2	41.0266	0.93594	2	18.1106	0	2.34e-16	71.2	3.69807e-06	4	4205.36	0.0143139	45.6023	2
rGPAEESSSWR	3	4	1	A0A5G2QS02	N-Term(TMT6plex)	0	1.02137	3	1.80232	1.03486	3	11.9695	0.911645	3	14.1712	0.987477	3	7.87332	0.864473	3	1.43628	1.1192	3	17.2064	0	4.816e-16	71.19	3.61155e-06	3	1490.76	0.0578584	16.6828	1
vIQQSLEQEEAEHk	1	10	1	A0A5G2R027	N-Term(TMT6plex); K14(TMT6plex)	0	1.14208	1		1.12892	1		1.10432	1		0.760879	1		0.809538	1		0.759567	1		0	3.35e-15	71.18	8.943e-06	3	2126.15	-1.02738	35.7824	0
aREEEEQGEEGGDGAAGDPk	2	2	1	A0A4X1U8H2	N-Term(TMT6plex); K20(TMT6plex)	0	1.02668	2	1.64665	1.02712	2	1.28669	1.05483	2	1.74463	0.926491	2	4.43314	0.960071	2	2.13203	0.938905	2	0.8099	0	2.34e-16	71.18	2.14525e-06	3	2489.18	-0.318706	16.4024	1
aDRDESSPYAAMLAAQDVAQR	1	2	1	A0A287BHE7	N-Term(TMT6plex)	0	1.03214	1		1.05866	1		0.989755	1		1.00794	1		0.979017	1		0.892986	1		0	2.34e-16	71.17	3.50601e-06	3	2494.22	-0.965486	46.3021	1
qkSDAEEDGGTVSQEEEDR	2	5	1	F1S441	N-Term(TMT6plex); K2(TMT6plex)	0	0.47874	2	18.4456	0.451066	2	17.6798	0.465852	2	1.02211	2.0718	2	4.45891	2.01339	2	4.85108	1.92306	2	6.732	0	2.34e-16	71.16	1.87954e-06	3	2567.21	-0.805469	18.6481	1
rmDAPASAAAVR	3	2	1	A0A5G2R0M9	N-Term(TMT6plex); M2(Oxidation)	0	1.01609	3	9.71366	1.0025	3	0.89056	1.06962	3	2.03107	0.901942	3	3.3868	0.943018	3	6.45611	0.896497	3	1.18388	0	1.234e-08	71.15	6.18877e-06	3	1460.78	-0.0729269	12.9662	1
vELSTVNVQTTkPSNk	2	7	1	A0A4X1SQW0	N-Term(TMT6plex); K12(TMT6plex); K16(TMT6plex)	0	0.922786	2	3.88042	0.912843	2	12.3303	0.873913	2	6.18855	1.19834	2	11.3596	1.19061	2	9.68233	1.16572	2	11.0198	0	2.34e-16	71.15	6.54559e-06	3	2432.43	0.0321409	38.7191	0
kPSSSSGSLSGGSSGAcASPVAGk	1	5	1	A0A480VNS4	N-Term(TMT6plex); K1(TMT6plex); C17(Carbamidomethyl); K24(TMT6plex)	0	0.881927	1		0.893271	1		0.90025	1		1.24597	1		1.25097	1		1.13924	1		0	2.34e-16	71.15	8.13787e-06	3	2810.49	-0.593347	28.3774	0
gSGTAEVELkk	15	16	1	A0A480TIS7	N-Term(TMT6plex); K10(TMT6plex); K11(TMT6plex)	0	1.08078	15	5.26535	1.10285	15	5.36332	1.0411	15	5.0611	0.888139	15	7.55555	0.865851	15	9.12228	0.843066	15	9.79533	0	2.459e-16	71.09	9.51539e-06	2	1806.09	-1.9576	30.6412	1
vQIFAPDVPQmHVVDHSk	3	6	1	A0A5G2QJL9	N-Term(TMT6plex); M11(Oxidation); K18(TMT6plex)	0	0.847486	3	2.34983	0.848926	3	0.926598	0.868731	3	11.6102	1.31802	3	0.565299	1.3311	3	0.655428	1.35606	3	1.49251	0	1.754e-13	71.09	1.0628e-05	3	2521.36	-0.543115	43.6398	0
aNEHQGIGFLNDPR	4	2	1	A0A4X1U536	N-Term(TMT6plex)	0	0.983744	4	3.24235	1.0056	4	13.9415	0.969038	4	4.36448	1.08789	4	4.94602	1.07633	4	3.19913	1.06663	4	0.809009	0	1.405e-09	71.06	5.5506e-06	2	1796.92	-0.986364	32.9287	0
qVQSLTcEVDALkGTNESLER	2	7	1	P02543	N-Term(TMT6plex); C7(Carbamidomethyl); K13(TMT6plex)	0	0.876768	2	0.250955	0.886782	2	1.3425	0.902506	2	0.192439	1.26687	2	0.027135	1.20399	2	1.77537	1.18124	2	0.16021	0	2.34e-16	71.03	9.57676e-06	3	2835.49	0.191762	48.47	1
lASQGNPPLkEWQSLAGPPSSk	2	4	1	A0A287ACP9	N-Term(TMT6plex); K10(TMT6plex); K22(TMT6plex)	0	0.824205	2	5.39357	0.865103	2	2.64587	0.871984	2	5.32487	1.3196	2	7.68285	1.26753	2	0.937852	1.25264	2	9.60399	0	2.34e-16	71.03	7.94777e-06	3	2979.69	0.918627	48.8069	1
dSNNLcLHFNPR	14	10	1	Q6J267	N-Term(TMT6plex); C6(Carbamidomethyl)	0	1.00474	14	10.8061	1.01672	14	21.4987	0.935385	14	9.90787	1.05497	14	19.6951	1.03466	14	36.7129	1.04512	14	40.6577	0	4.052e-16	71.02	3.16271e-06	2	1715.85	-0.141679	34.6067	0
kADIGVAmGIAGSDVSk	3	23	1	I7HD36	N-Term(TMT6plex); K1(TMT6plex); M8(Oxidation); K17(TMT6plex)	0	0.923449	3	1.95241	0.890782	3	2.20085	0.898323	3	0.847518	1.21383	3	4.51754	1.19205	3	1.36257	1.17456	3	0.116919	0	2.34e-16	71.01	9.79135e-06	3	2322.34	1.87476	40.0094	1
aAGDGDcGTTHSR	5	15	1	A0A480EJB5	N-Term(TMT6plex); C7(Carbamidomethyl)	0	1.07532	5	1.9248	1.16962	5	1.54636	1.14348	5	6.26881	0.804614	5	13.4314	0.781621	5	4.25274	0.730261	5	7.87357	0	4.869e-11	70.99	4.06041e-07	3	1533.69	-0.310165	7.22385	0
aGTEDEEEEEEGRR	3	3	1	A0A4X1TPI1	N-Term(TMT6plex)	0	1.13085	3	1.62391	1.03497	3	10.5227	1.03736	3	5.10268	0.820244	3	3.74202	0.911298	3	20.2947	0.888942	3	5.91757	0	4.828e-16	70.99	3.74195e-07	2	1864.83	-2.24721	11.5865	1
vGQAVDVVGQAGkPk	4	6	1	A0A480JRT9	N-Term(TMT6plex); K13(TMT6plex); K15(TMT6plex)	0	1.11489	4	3.60614	1.10995	4	8.45689	1.08037	4	4.24518	0.844689	4	7.36883	0.777033	4	9.0917	0.816992	4	2.20086	0	2.975e-16	70.97	4.807e-06	3	2140.31	1.07054	39.0934	0
kIVNSAQTGSFk	2	5	1	A0A4X1SSJ6	N-Term(TMT6plex); K1(TMT6plex); K12(TMT6plex)	0	0.928678	2	10.352	0.943296	2	0.0378727	0.918033	2	4.72634	1.15222	2	3.70256	1.19695	2	2.96676	1.06784	2	1.52871	0	1.76e-14	70.95	8.39283e-06	2	1967.19	-2.02165	32.5705	1
hEAMITDLEER	4	10	1	A0A480YIK9	N-Term(TMT6plex)	0	0.972096	4	5.61958	0.992614	4	9.82684	1.02878	4	1.18504	0.992846	4	6.84481	1.07373	4	19.6629	1.00969	4	11.398	0	2.516e-09	70.93	3.43075e-06	2	1572.79	-1.24518	30.6969	0
gEGPEVDVNLPk	1	11	3	A0A480Z467;A0A4X1VKL9;A0A287A608	N-Term(TMT6plex); K12(TMT6plex)	0																			0	4.655e-08	70.9	8.95739e-06	2	1711.96	0.164259	45.1943	0
hNIVcLQNDHk	5	1	1	A0A4X1UAE8	N-Term(TMT6plex); C5(Carbamidomethyl); K11(TMT6plex)	0	1.01524	5	10.0763	1.04196	5	11.9554	1.10111	5	4.18575	0.938721	5	21.8626	0.981747	5	10.8223	0.854669	5	35.8097	0	4.114e-14	70.9	8.43312e-06	2	1835.99	-0.961642	21.8564	0
sVVETPVPAPSNPHVNALVAR	1	5	1	A0A287BLU2	N-Term(TMT6plex)	0	0.823882	1		0.813027	1		0.927611	1		1.40806	1		1.20315	1		1.23033	1		0	9.992e-12	70.9	1.08919e-05	3	2383.34	3.25685	43.676	0
fTFHLEPEAQAAQVSDVPTTSR	1	7	1	A0A4X1VL45	N-Term(TMT6plex)	0	1.01544	1		0.862763	1		0.956828	1		1.13962	1		1.11979	1		1.0826	1		0	2.34e-16	70.9	6.78307e-06	3	2660.35	-1.40796	48.0573	0
aFSGYLGTDESk	1	4	1	A0A4X1SH01	N-Term(TMT6plex); K12(TMT6plex)	0	1.11952	1		0.906486	1		1.17234	1		0.888417	1		0.803225	1		0.969877	1		0	4.018e-16	70.89	6.1225e-06	2	1732.92	0.483737	45.9034	0
lDSPAGASGAPPGHSk	2	5	1	A0A5G2QE95	N-Term(TMT6plex); K16(TMT6plex)	0	0.932997	2	1.68779	1.01073	2	12.2	0.906668	2	0.670203	1.18542	2	7.80105	1.03752	2	5.64728	1.07321	2	6.01107	0	3.919e-13	70.85	1.00026e-05	3	1907.04	-0.823653	23.9822	0
kEDLISAFGTDDQTEIck	1	3	1	A0A4X1SWU2	N-Term(TMT6plex); K1(TMT6plex); C17(Carbamidomethyl); K18(TMT6plex)	0	1.10186	1		1.04554	1		1.06144	1		0.908576	1		0.852791	1		0.879391	1		0	2.34e-16	70.83	9.37553e-06	3	2757.46	1.0617	48.5654	1
gTILISSEEGETEANNHk	2	5	1	A0A287BJV7	N-Term(TMT6plex); K18(TMT6plex)	0	0.902756	2	7.08305	0.818997	2	1.97733	0.879469	2	7.18809	1.27602	2	1.65733	1.20269	2	25.752	1.27411	2	1.12683	0	2.34e-16	70.82	7.87373e-06	3	2387.25	2.77938	34.6986	0
dAVSGmGVIVHVIEk	1	1	1	A0A286ZN52	N-Term(TMT6plex); M6(Oxidation); K15(TMT6plex)	0	0.92563	1		0.95277	1		0.902131	1		1.2286	1		1.12279	1		1.08752	1		0	5.329e-16	70.81	1.08669e-05	3	2028.16	0.394651	46.6438	0
eADPVmAGIGEEIAHFQk	1	25	1	A0A480YG88	N-Term(TMT6plex); M6(Oxidation); K18(TMT6plex)	0	0.894618	1		0.886818	1		0.963322	1		1.17751	1		1.19545	1		1.13313	1		0	2.34e-16	70.79	8.12422e-06	3	2416.26	0.562209	48.8261	0
iSGETIFVTAPHEATAGIIGVNR	1	7	1	I3LGD4	N-Term(TMT6plex)	0	0.967231	1		1.06147	1		0.915992	1		1.05938	1		0.988561	1		1.08031	1		0	2.34e-16	70.78	1.12472e-05	3	2582.41	-0.727513	49.68	0
gATVLAVDEEGHTPALAcAPNk	1	2	1	A0A480KD82	N-Term(TMT6plex); C18(Carbamidomethyl); K22(TMT6plex)	0	1.06793	1		1.13239	1		1.17968	1		0.687933	1		0.799949	1		0.828592	1		0	2.34e-16	70.77	9.3887e-06	3	2679.41	-2.49846	45.0079	0
hVVQSISAQQEk	2	7	1	A0A5G2R4S0	N-Term(TMT6plex); K12(TMT6plex)	0	0.841273	2	9.90028	0.985727	2	4.15486	0.879476	2	2.78018	1.14362	2	2.70106	1.28091	2	7.4328	1.14301	2	4.95028	0	7.711e-13	70.75	1.20235e-05	2	1812.04	-0.338948	22.755	0
vkQDmPPPGGYGPIDYk	2	3	1	A0A4X1U1Y7	N-Term(TMT6plex); K2(TMT6plex); M5(Oxidation); K17(TMT6plex)	0	0.818819	2	12.966	0.848399	2	0.871215	0.836575	2	3.38694	1.33742	2	0.326234	1.31686	2	0.383591	1.29027	2	11.0962	0	3.836e-16	70.73	9.7672e-06	3	2565.4	0.876278	40.0457	1
iHMGNcAENTAk	2	4	1	A0A5G2QGS5	N-Term(TMT6plex); C6(Carbamidomethyl); K12(TMT6plex)	0	0.912265	2	2.72091	0.927309	2	1.61219	0.876692	2	0.568472	1.25879	2	1.735	1.11255	2	6.63948	1.18431	2	1.11867	0	5.669e-16	70.69	4.73897e-06	2	1803.92	-1.11107	21.3572	0
qLILVGDHcQLGPVVmck	2	2	1	A0A4X1U536	N-Term(TMT6plex); C9(Carbamidomethyl); M16(Oxidation); C17(Carbamidomethyl); K18(TMT6plex)	0	0.992157	2	13.8846	1.06238	2	2.43226	1.06979	2	6.98835	0.878928	2	17.1928	0.924316	2	7.54183	0.969314	2	12.6045	0	4.07e-16	70.67	1.05716e-05	3	2541.38	0.951299	48.0603	0
gVVDSEDLPLNISR	4	26	3	A0A287A9T4;A0A481CXT9;A0A4X1VSD3	N-Term(TMT6plex)	0																			0	2.878e-11	70.65	8.99308e-06	2	1742.95	-1.55074	48.1869	0
eAAFHPDVAPDVR	2	9	1	A0A4X1VR95	N-Term(TMT6plex)	0	1.02827	2	4.29406	0.966536	2	2.1861	1.06016	2	2.27312	0.979646	2	4.11538	0.95633	2	11.9881	0.986746	2	0.328848	0	6.609e-10	70.6	5.97046e-06	2	1652.86	0.196937	30.8634	0
qPDGEIPGPALEQDGGNAVESkPQR	2	35	1	A0A480F0Y3	N-Term(TMT6plex); K22(TMT6plex)	0	0.982835	2	4.56065	0.977511	2	6.76559	1.03885	2	6.23909	1.01484	2	6.63977	0.99465	2	5.3901	1.01407	2	3.26081	0	2.34e-16	70.59	9.7249e-06	4	3047.59	2.00978	38.5976	0
mVLAAAGGVEHR	3	7	1	F1SKM0	N-Term(TMT6plex)	0	0.902367	3	0.00273738	0.912939	3	6.34639	0.867985	3	18.7233	1.12459	3	18.0628	1.15213	3	0.00364477	1.09806	3	4.2809	0	1.884e-11	70.58	8.81984e-06	2	1439.8	1.95456	32.6848	0
vEVERDNLAEDImR	15	7	1	P02543	N-Term(TMT6plex); M13(Oxidation)	0	0.945069	15	3.23001	0.924686	15	6.06141	0.939669	15	6.41783	1.12765	15	9.02476	1.08135	15	19.0754	1.13015	15	3.04827	0	2.211e-13	70.58	6.37426e-06	2	1933.98	-1.20095	35.1327	1
fmkPLLIGELAPEEPSQDR	1	5	1	A0A4X1VLC0	N-Term(TMT6plex); M2(Oxidation); K3(TMT6plex)	0	1.12948	1		1.08196	1		1.15278	1		0.82615	1		0.766852	1		0.758015	1		0	2.34e-16	70.57	1.09011e-05	3	2644.44	-0.022126	50.2659	0
vHIQGAQGEGPEVAVHR	2	6	1	A0A287AE45	N-Term(TMT6plex)	0	0.962972	2	1.22154	0.972023	2	1.46892	0.963572	2	4.16377	1.0022	2	1.83306	1.1027	2	0.648428	1.10889	2	9.95437	0	6.559e-15	70.56	9.15062e-06	4	2013.08	-0.443804	23.6944	0
kFQEQELPPSPPSAPR	4	1	1	F1RHW4	N-Term(TMT6plex); K1(TMT6plex)	0	1.01998	4	3.76428	0.998578	4	3.09256	1.03096	4	1.04297	1.00388	4	2.87387	0.932414	4	3.44759	0.981578	4	5.56353	0	2.34e-16	70.55	1.14669e-05	3	2266.26	-0.0528021	35.2343	1
gkGGEIQPVSVk	8	7	1	A0A287A1U5	N-Term(TMT6plex); K2(TMT6plex); K12(TMT6plex)	0	0.893172	8	5.06856	0.854504	8	9.28956	0.834644	8	7.42848	1.25059	8	3.41978	1.215	8	10.3817	1.15016	8	6.64434	0	7.442e-16	70.52	6.91538e-06	2	1886.17	-0.638186	31.0404	1
gVNcIDYYSGGDkPYLISGADDR	1	5	1	A0A4X1TX94	N-Term(TMT6plex); C4(Carbamidomethyl); K13(TMT6plex)	0	1.12251	1		1.20984	1		0.9679	1		0.845581	1		0.838747	1		0.783914	1		0	2.34e-16	70.52	4.4136e-06	3	2993.47	0.282936	47.3494	0
aLTQTGGPHVk	3	20	2	A0A0B8RSX6;A0A286ZXU2	N-Term(TMT6plex); K11(TMT6plex)	0																			0	4.728e-15	70.51	1.04214e-05	2	1566.94	-0.876167	23.7237	0
lGHVVmGNNAVSPYQQVIEk	2	2	1	A0A480TJR2	N-Term(TMT6plex); M6(Oxidation); K20(TMT6plex)	0	1.0025	2	1.25673	1.03247	2	6.79457	0.937091	2	0.963799	0.979987	2	2.53465	1.08129	2	0.248696	1.01298	2	14.4335	0	2.34e-16	70.51	1.0995e-05	3	2657.45	-0.887363	45.7547	0
tPAQYDASELk	7	9	1	A0A4X1TPP0	N-Term(TMT6plex); K11(TMT6plex)	0	0.935397	7	6.56296	0.815219	7	2.77042	1.00173	7	4.82959	1.19222	7	3.16619	1.07079	7	6.61516	1.17012	7	9.38476	0	3.84e-11	70.5	1.08911e-05	2	1680.92	-1.36152	35.5219	0
hGNEIYIAPSGVQk	2	8	1	A0A5G2R267	N-Term(TMT6plex); K14(TMT6plex)	0	0.944871	2	6.46222	1.06857	2	22.8287	1.05443	2	11.2233	0.949499	2	24.5496	0.980941	2	23.9939	0.886749	2	37.5001	0	4.143e-15	70.5	1.02048e-05	3	1971.1	-0.968472	34.5041	0
dLYANTVLSGGTTmYPGIADR	2	18	2	A0A287AAR4;Q95319	N-Term(TMT6plex); M14(Oxidation)	0																			0	3.362e-16	70.47	5.30829e-06	3	2460.23	-0.280989	48.7864	0
kFLDTSQYSTPGSSSVk	1	2	1	F1SNG6	N-Term(TMT6plex); K1(TMT6plex); K17(TMT6plex)	0	0.972375	1		1.00275	1		0.93113	1		1.1201	1		1.04742	1		1.0362	1		0	2.34e-16	70.47	1.35198e-05	3	2519.4	1.16443	42.0595	1
aDFcIIHYAGk	5	22	3	A0A480YIK9;A0A480UP67;A0A480L3S8	N-Term(TMT6plex); C4(Carbamidomethyl); K11(TMT6plex)	0																			0	2.297e-14	70.44	1.07218e-05	2	1752.95	-1.21127	47.3656	0
qTPNDLTGEHScImVk	2	13	1	A0A287AZ53	N-Term(TMT6plex); C12(Carbamidomethyl); M14(Oxidation); K16(TMT6plex)	0	0.961683	2	7.87679	1.00318	2	6.28062	0.971824	2	1.19392	1.0462	2	9.36748	1.04237	2	12.5284	1.04719	2	0.986759	0	1.246e-09	70.43	6.78847e-06	3	2304.18	2.26998	33.5061	0
eVLkEPPSILDSSDLTk	2	5	1	A0A286ZQK8	N-Term(TMT6plex); K4(TMT6plex); K17(TMT6plex)	0	1.17276	2	2.49706	1.10522	2	2.87358	1.15306	2	0.849351	0.757926	2	5.11945	0.752931	2	6.0843	0.71408	2	6.65418	0	2.34e-16	70.43	9.03468e-06	3	2558.49	-1.44274	48.9939	1
eFEEESkQPGVSEQQR	4	7	1	A0A4X1VM09	N-Term(TMT6plex); K7(TMT6plex)	0	1.0624	4	6.28719	1.06527	4	0.53542	1.05076	4	3.03616	0.854591	4	10.3888	0.92257	4	3.49473	0.925094	4	9.49725	0	3.41e-12	70.41	6.84255e-06	2	2365.21	3.19377	26.2941	1
lEDHEGLPTVVk	4	11	1	A0A480F334	N-Term(TMT6plex); K12(TMT6plex)	0	0.903747	4	8.49826	0.949959	4	14.9887	0.915803	4	13.8986	1.11004	4	17.6398	1.13046	4	15.6776	1.16498	4	24.9899	0	1.029e-12	70.36	1.15747e-05	2	1795.04	1.44669	41.7805	0
nkPGPNVESGNEDDDSSFk	1	6	1	A0A4X1W4E7	N-Term(TMT6plex); K2(TMT6plex); K19(TMT6plex)	0	1.17342	1		1.12851	1		1.14408	1		0.769516	1		0.694508	1		0.733715	1		0	2.34e-16	70.33	6.50171e-06	3	2723.37	-0.736063	30.7467	0
kMDETDASSAVk	3	4	1	A0A287B160	N-Term(TMT6plex); K1(TMT6plex); K12(TMT6plex)	0	1.05617	3	7.35304	0.980023	3	2.15378	1.02488	3	1.66081	0.936979	3	5.39671	1.00759	3	1.60212	0.972999	3	8.53551	0	2.34e-16	70.32	1.09339e-05	2	1969.09	1.59198	27.2182	1
rPQETVEHGEPAR	4	9	1	A0A4X1SHZ5	N-Term(TMT6plex)	0	0.981514	4	16.1813	1.02619	4	2.82187	0.960381	4	1.94579	0.991185	4	11.8517	1.05262	4	12.119	0.970984	4	14.2042	0	8.05e-16	70.3	7.75534e-06	3	1734.91	-0.522434	11.0105	0
rLGDLQADSDESQR	1	37	1	A0A4X1TTR4	N-Term(TMT6plex)	0	1.03026	1		1.02148	1		1.12469	1		0.726144	1		0.969166	1		1.00236	1		0	1.81e-14	70.26	5.05795e-06	3	1818.91	-0.106974	22.1262	1
kEMLLFEPAAPEDSGR	1	15	1	A0A480MMB4	N-Term(TMT6plex); K1(TMT6plex)	0	0.626519	1		0.652537	1		0.591188	1		1.67153	1		1.72405	1		1.73994	1		0	2.34e-16	70.26	1.10342e-05	3	2248.21	0.453888	48.3803	1
sDkSPDMAPSPAPQNTPR	1	10	1	A0A4X1SXH0	N-Term(TMT6plex); K3(TMT6plex)	0	1.27016	1		1.16221	1		1.21689	1		0.62855	1		0.604169	1		0.588539	1		0	2.34e-16	70.23	8.19908e-06	3	2354.22	1.16588	24.9856	1
eQIVVDLSHPGVSEDDQVAR	1	3	1	A0A4X1V1U8	N-Term(TMT6plex)	0	0.95978	1		1.03125	1		1.00902	1		0.975039	1		1.02461	1		1.02663	1		0	2.34e-16	70.23	9.27553e-06	3	2422.24	0.752544	45.7135	0
dAENHEAQLk	2	2	1	A0A4X1UR50	N-Term(TMT6plex); K10(TMT6plex)	0	1.14069	2	2.77933	1.12969	2	3.07647	1.1499	2	1.12098	0.773866	2	3.77652	0.746536	2	3.9141	0.723296	2	5.68672	0	8.059e-12	70.21	8.55135e-06	2	1612.87	-0.530333	16.8432	0
eLGITALHIk	15	2	1	A0A287BHE7	N-Term(TMT6plex); K10(TMT6plex)	0	1.09039	15	8.14779	1.15263	15	6.60478	1.07026	15	5.50701	0.81882	15	8.2967	0.829041	15	11.0357	0.779742	15	21.614	0	6.724e-13	70.2	6.6372e-06	2	1552.98	-0.564191	48.0971	0
dELHIVEAEAmNYEGSPIk	2	5	1	A0A4X1U7Y6	N-Term(TMT6plex); M11(Oxidation); K19(TMT6plex)	0	0.782276	2	6.52531	1.01042	2	15.7237	0.945353	2	21.0515	1.13106	2	23.1497	1.23444	2	19.8841	1.0796	2	24.2338	0	2.34e-16	70.19	8.26058e-06	3	2619.34	-0.605322	48.8484	0
nHEEEISALk	5	7	3	A0A480NV65;A0A4X1UAC9;A0A287BF12	N-Term(TMT6plex); K10(TMT6plex)	0																			0	2.453e-13	70.14	1.17404e-05	2	1627.9	-0.774509	25.9058	0
iSDSVLVDmkDTEPLIQTAk	3	11	1	A0A4X1TK46	N-Term(TMT6plex); M9(Oxidation); K10(TMT6plex); K20(TMT6plex)	0	1.12434	3	3.31091	1.12717	3	1.16242	1.04075	3	8.04752	0.823018	3	15.5624	0.895242	3	8.86515	0.868598	3	23.4859	0	7.895e-16	70.12	1.0958e-05	3	2906.64	-0.421545	48.9785	1
dSAVIDHTLPTPEAAEFLk	1	6	1	A0A480J6I6	N-Term(TMT6plex); K19(TMT6plex)	0	1.14751	1		1.25869	1		1.10436	1		0.668154	1		0.681744	1		0.722723	1		0	9.158e-13	70.11	1.08906e-05	3	2512.37	-1.84476	50.0259	0
aALEAQNALHNmk	1	11	1	A0A287A7H4	N-Term(TMT6plex); M12(Oxidation); K13(TMT6plex)	0	1.01158	1		1.03901	1		1.02893	1		0.944487	1		0.942319	1		0.991902	1		0	1.912e-14	70.1	1.08718e-05	3	1885.03	-1.33021	29.7792	0
sIEEQLGTEIkPIPSNIDk	2	4	1	A0A4X1SLL7	N-Term(TMT6plex); K11(TMT6plex); K19(TMT6plex)	0	1.11881	2	0.650744	1.10282	2	1.2148	1.05878	2	2.87089	0.888206	2	8.04024	0.831112	2	2.41988	0.78614	2	4.122	0	2.34e-16	70.1	9.00035e-06	3	2798.62	2.30257	48.7688	0
rLAPEYEAAATR	6	4	1	E1CAJ5	N-Term(TMT6plex)	0	0.879494	6	16.5272	0.892367	6	15.5723	0.871709	6	10.3031	1.16814	6	17.2663	1.26215	6	20.4952	1.14925	6	6.92816	0	8.811e-16	70.09	1.24297e-05	3	1576.86	0.117899	22.5803	1
aENNSGYGVTGPTWDR	1	4	1	A0A4X1TZD6	N-Term(TMT6plex)	0	0.982053	1		0.866856	1		1.12743	1		1.04313	1		0.910338	1		1.11849	1		0	1.502e-14	70.09	1.57208e-06	2	1952.92	-3.60079	35.1709	0
rAQAEQAALR	3	20	2	A0A480IPA8;A0A287B0Y8	N-Term(TMT6plex)	0																			0	7.701e-13	70.06	9.22171e-06	3	1342.78	1.25739	12.5667	1
vRPESGAESGPR	2	5	1	A0A4X1SKI2	N-Term(TMT6plex)	0	1.20383	2	2.47823	1.05429	2	12.977	1.09021	2	3.71211	0.826657	2	3.46499	0.797684	2	20.6817	0.743686	2	6.26251	0	6.506e-14	69.99	7.31683e-06	3	1470.79	-0.729121	11.8317	0
kPNFEVGSSSQLk	5	8	1	A0A4X1V126	N-Term(TMT6plex); K1(TMT6plex); K13(TMT6plex)	0	1.02256	5	3.96591	1.05692	5	4.94338	1.01789	5	4.8946	0.948812	5	9.67278	0.893971	5	3.21145	0.900728	5	11.926	0	4.054e-14	69.98	1.14225e-05	3	2108.23	0.395546	37.6572	0
eAAcAQEPAPPLDSHEPR	4	5	1	A0A4X1VTC8	N-Term(TMT6plex); C4(Carbamidomethyl)	0	1.00798	4	4.73955	1.00968	4	3.40831	1.01637	4	3.49391	0.98822	4	9.86872	1.06635	4	12.2079	1.02968	4	6.70695	0	2.34e-16	69.98	2.49145e-06	3	2204.05	-2.48701	25.4301	0
sHGQEVNELk	1	4	1	A0A4X1U736	N-Term(TMT6plex); K10(TMT6plex)	0	1.03753	1		1.08741	1		1.07731	1		0.962137	1		0.912375	1		0.778374	1		0	1.214e-12	69.96	1.06728e-05	2	1598.89	-0.979322	17.5147	0
ekTPLIDLcDGQAEQAAk	1	4	1	F1SUD6	N-Term(TMT6plex); K2(TMT6plex); C9(Carbamidomethyl); K18(TMT6plex)	0	1.06814	1		1.01196	1		1.03929	1		0.953586	1		0.89812	1		0.955256	1		0	2.34e-16	69.93	1.15395e-05	3	2674.46	-1.89943	45.8064	1
aGGTTVTQGVETTkPSk	2	14	1	A0A4X1TWP7	N-Term(TMT6plex); K14(TMT6plex); K17(TMT6plex)	0	0.754132	2	5.48806	0.816747	2	16.6861	0.747525	2	13.787	1.45066	2	17.7491	1.40477	2	8.69428	1.41076	2	10.4296	0	2.34e-16	69.92	1.11128e-05	3	2349.35	-2.53714	28.8677	0
vSVPVIGGHAGk	16	7	1	A0A4X1UJD6	N-Term(TMT6plex); K12(TMT6plex)	0	0.843033	16	13.4299	0.906939	16	10.1629	0.888633	16	11.5775	1.27141	16	17.0148	1.28125	16	15.2247	1.21675	16	14.8506	0	1.223e-15	69.91	1.29608e-05	2	1578.97	0.0436361	37.5367	0
gGGGPHAGLcLFPLAEVHAk	1	3	1	A0A4X1UJF3	N-Term(TMT6plex); C10(Carbamidomethyl); K20(TMT6plex)	0	0.967135	1		1.14326	1		1.18783	1		0.779427	1		0.891078	1		0.797329	1		0	4.312e-14	69.91	1.27668e-05	4	2446.35	1.54237	48.4076	0
kALAAAGYDVEk	16	19	5	A0A4X1VK10;A0A480TT26;A0A480QWI4;A0A480EWB1;A0A5G2QML3	N-Term(TMT6plex); K1(TMT6plex); K12(TMT6plex)	0																			0	4.154e-16	69.9	1.27809e-05	3	1923.15	0.223366	35.9737	1
ekYPSLQVIGGNVVTAAQAk	2	6	1	A0A287B6A4	N-Term(TMT6plex); K2(TMT6plex); K20(TMT6plex)	0	1.14043	2	4.42607	1.06593	2	4.53582	1.0841	2	0.682107	0.838727	2	8.20431	0.883226	2	16.2825	0.761197	2	1.48989	0	2.34e-16	69.85	7.33398e-06	3	2760.63	1.30754	48.8007	1
cLHSVGQPLTGQGEPVSQWPcNPEk	1	8	1	A0A4X1SKP7	N-Term(TMT6plex); C1(Carbamidomethyl); C21(Carbamidomethyl); K25(TMT6plex)	0	0.934443	1		1.05662	1		0.969694	1		1.08068	1		0.981413	1		1.03584	1		0	2.538e-16	69.85	5.99347e-06	3	3263.62	-4.53893	45.7542	0
sQLSIFEVVPGTDQVDHAAAVk	1	3	1	A0A480SRR8	N-Term(TMT6plex); K22(TMT6plex)	0	0.913956	1		0.807959	1		0.823127	1		1.41454	1		1.08983	1		1.37262	1		0	2.542e-14	69.8	1.27907e-05	3	2769.51	-2.68589	50.5623	0
aALSEEELEkk	3	18	1	A0A4X1URV2	N-Term(TMT6plex); K10(TMT6plex); K11(TMT6plex)	0	1.13455	3	2.92975	1.07853	3	1.24838	1.08546	3	0.765087	0.831741	3	5.87046	0.831794	3	1.97719	0.783059	3	2.11951	0	6.862e-16	69.79	1.31508e-05	2	1934.14	0.450956	37.0723	1
aELPGIHPVASk	4	2	1	A0A5G2RBV3	N-Term(TMT6plex); K12(TMT6plex)	0	0.979459	4	5.26198	1.10145	4	0.654224	0.993599	4	2.57688	1.0356	4	13.3175	0.996196	4	3.86304	0.98353	4	11.8034	0	1.551e-12	69.76	1.56356e-05	2	1677.01	0.674234	37.3042	0
dkLDETGVALk	2	5	1	A0A5G2R5Z1	N-Term(TMT6plex); K2(TMT6plex); K11(TMT6plex)	0	0.904853	2	5.07847	1.04156	2	5.22748	0.930222	2	2.28041	1.0719	2	5.10787	1.05922	2	9.99951	1.11654	2	6.19511	0	3.269e-13	69.76	1.21957e-05	2	1876.13	-0.51809	40.0032	1
tIVADAmQGQAAHSDLFR	1	9	1	A0A480YJW7	N-Term(TMT6plex); M7(Oxidation)	0	0.715099	1		0.852099	1		0.7402	1		1.60127	1		1.3527	1		1.36411	1		0	1.015e-13	69.76	6.33562e-06	3	2176.1	-1.52216	38.6898	0
lDAQVQELHAk	3	13	2	A0A480UP67;A0A480L3S8	N-Term(TMT6plex); K11(TMT6plex)	0																			0	5.493e-13	69.74	1.24325e-05	2	1709.99	-0.673229	36.3995	0
rQDSDLAQcGVASPSPAEATGk	1	5	1	A0A4X1UF87	N-Term(TMT6plex); C9(Carbamidomethyl); K22(TMT6plex)	0	0.842977	1		0.794117	1		0.707783	1		1.64967	1		1.30972	1		1.29567	1		0	3.666e-16	69.74	8.16975e-06	3	2703.37	-1.75209	29.6458	1
dLENkPQVSGVEAATADPSEk	2	14	1	A0A480N6P3	N-Term(TMT6plex); K5(TMT6plex); K21(TMT6plex)	0	1.05618	2	20.5425	0.998195	2	10.1053	0.971282	2	10.7954	0.982655	2	22.3695	0.94001	2	28.0621	0.984161	2	31.1866	0	2.34e-16	69.73	1.3504e-05	3	2872.55	1.42642	40.1657	0
eYLNAAHAAGVR	3	3	1	A0A4X1U3H6	N-Term(TMT6plex)	0	0.97744	3	7.8175	0.960408	3	13.2239	1.0072	3	3.05617	1.03734	3	15.6337	0.997645	3	5.60059	1.05651	3	3.27326	0	2.762e-16	69.71	1.09044e-05	2	1500.81	0.302702	26.2263	0
gGGHVAQIYAIR	7	2	2	Q29201;A0A4X1SXI6	N-Term(TMT6plex)	0																			0	2.83e-16	69.7	1.00133e-05	2	1470.84	-0.232036	26.2577	0
kGVNLPGAAVDLPAVSEk	8	16	1	A0A480TIS7	N-Term(TMT6plex); K1(TMT6plex); K18(TMT6plex)	0	1.06669	8	4.47554	1.02667	8	1.81169	1.00239	8	2.29653	0.952186	8	6.79283	0.925097	8	4.55776	0.914871	8	7.46143	0	3.085e-14	69.68	7.60523e-06	2	2452.47	-2.05565	48.1536	1
tTFGSVAVNGPASSVDkk	1	5	1	A0A4X1W5Y9	N-Term(TMT6plex); K17(TMT6plex); K18(TMT6plex)	0	1.0701	1		0.988676	1		0.972078	1		1.01302	1		1.0039	1		0.958108	1		0	2.34e-16	69.66	1.21229e-05	3	2452.41	2.50801	41.1678	1
vGTFFSEVkPAGPTVEQQGEMAR	1	3	1	A0A4X1UHT2	N-Term(TMT6plex); K9(TMT6plex)	0	0.896872	1		0.885711	1		0.87823	1		1.18565	1		1.27086	1		1.20646	1		0	2.34e-16	69.65	1.16522e-05	3	2923.54	1.39133	48.8656	0
eHAQQLAAVAEER	3	13	1	F1SUX4	N-Term(TMT6plex)	0	0.805539	3	6.67097	0.895841	3	11.7279	0.933153	3	10.2557	1.18345	3	12.6037	1.25733	3	11.9844	1.26626	3	9.72186	0	1.523e-11	69.64	9.59314e-06	3	1680.89	0.556331	23.3667	0
yLIANATNPESk	1	4	1	F1SA98	N-Term(TMT6plex); K12(TMT6plex)	0	1.03139	1		0.905391	1		1.11798	1		1.02515	1		0.977185	1		0.928611	1		0	9.968e-12	69.61	1.55561e-05	2	1779	-1.03976	43.8695	0
aREQAEAEVASLNR	2	10	1	Q6QA25	N-Term(TMT6plex)	0	0.984198	2	4.48569	1.20265	2	3.26606	0.962916	2	10.2462	0.857389	2	9.89795	0.900917	2	1.1983	0.972884	2	11.8296	0	7.397e-15	69.6	9.76414e-06	2	1772.95	1.12238	25.9558	1
lYGSAGPPPTGDEESADkDEL	2	3	1	A0A480UES1	N-Term(TMT6plex); K18(TMT6plex)	0	0.806247	2	23.298	0.744477	2	18.0573	0.871357	2	26.348	1.31197	2	20.6663	1.27766	2	33.7414	1.40237	2	23.5921	0	2.34e-16	69.59	6.48963e-06	3	2606.29	-0.0608786	46.2769	1
gYGYGQGAGTLSMDk	1	5	1	A0A4X1SHZ2	N-Term(TMT6plex); K15(TMT6plex)	0	1.07646	1		1.06275	1		1.108	1		0.910849	1		0.777582	1		0.878082	1		0	1.656e-12	69.55	6.63287e-06	2	1962.99	-2.69232	41.7087	0
kEPLTQAVGLSTQAEGTR	1	6	1	A0A4X1TNZ5	N-Term(TMT6plex); K1(TMT6plex)	0	0.753452	1		0.823219	1		0.817687	1		1.35531	1		1.39089	1		1.4098	1		0	4.087e-16	69.54	1.44636e-05	3	2344.32	-2.46085	38.8947	1
aEkENTPNEANLQEEEVR	2	11	1	F1RX64	N-Term(TMT6plex); K3(TMT6plex)	0	1.19674	2	4.39216	1.09785	2	4.06848	1.09664	2	1.07759	0.760113	2	4.54986	0.77228	2	3.70995	0.767472	2	0.528955	0	2.34e-16	69.52	1.04147e-05	3	2558.31	1.89467	27.0412	1
ykPESAELTAEAIR	16	5	1	A0A4X1U8U7	N-Term(TMT6plex); K2(TMT6plex)	0	0.893024	16	13.1655	0.917604	16	4.53172	0.905193	16	6.05063	1.19643	16	7.10943	1.18592	16	12.9083	1.16622	16	8.31206	0	8.327e-12	69.5	1.36045e-05	2	2036.14	-3.07004	38.324	0
dGQVINETSQHHDDLE	11	2	1	P02543	N-Term(TMT6plex)	0	0.867746	11	10.4982	0.883153	11	12.1724	0.877111	11	7.1634	1.18537	11	15.8084	1.25338	11	13.4478	1.21951	11	8.52013	0	6.62e-14	69.5	2.08695e-06	2	2065.97	1.76128	22.6581	0
lLHPIIPEQSTFk	3	2	1	A0A286ZQC1	N-Term(TMT6plex); K13(TMT6plex)	0	1.09904	3	8.22271	1.07205	3	0.837578	1.02332	3	6.0642	0.890172	3	12.6662	0.894652	3	4.88625	0.882698	3	15.1364	0	7.533e-12	69.49	1.35515e-05	2	1981.18	-3.4853	48.9611	0
rISAVSVAER	2	6	1	A0A4X1TZD6	N-Term(TMT6plex)	0	0.904431	2	11.41	0.86623	2	21.3713	0.868585	2	23.0162	1.17435	2	22.5907	1.14295	2	39.8141	1.28383	2	16.014	0	2.136e-11	69.43	1.19042e-05	3	1316.78	-0.207906	20.7508	1
nNASTDYDLSDk	1	3	1	A0A5G2Q8T9	N-Term(TMT6plex); K12(TMT6plex)	0	1.11342	1		0.937891	1		1.27969	1		0.791797	1		0.768746	1		0.853212	1		0	1.25e-14	69.43	5.0057e-06	2	1800.89	-6.15516	28.9837	0
sHIQGINLVQAk	4	1	1	A0A4X1U6S6	N-Term(TMT6plex); K12(TMT6plex)	0	0.860983	4	4.59052	0.82049	4	14.8671	0.806595	4	8.7298	1.30813	4	10.7452	1.33176	4	8.01432	1.33044	4	14.5926	0	1.102e-12	69.42	1.00002e-05	2	1766.07	-0.98469	40.3305	0
lNAkDPLPPVASQEEVEATk	2	6	1	A0A480NJN6	N-Term(TMT6plex); K4(TMT6plex); K20(TMT6plex)	0	0.951794	2	2.76848	0.972161	2	4.23838	0.946227	2	5.30901	1.07555	2	4.19609	1.03686	2	5.33056	1.14997	2	10.3274	0	2.34e-16	69.4	1.13667e-05	3	2823.6	-0.989172	46.7947	1
aHSSMVGVNLPk	3	6	1	F1RPH0	N-Term(TMT6plex); K12(TMT6plex)	0	0.984528	3	16.3858	0.983569	3	8.09807	1.05162	3	0.202987	0.962345	3	20.0994	0.93947	3	2.21059	1.01056	3	3.82816	0	3.126e-08	69.39	1.33435e-05	2	1697.98	-1.29569	36.2119	0
sARPQAGLQATSAESSQPk	2	3	1	A0A5G2RHJ7	N-Term(TMT6plex); K19(TMT6plex)	0	1.27319	2	7.71368	1.3087	2	5.47741	1.22175	2	15.9173	0.482819	2	38.288	0.478801	2	69.5205	0.474296	2	41.0363	0	2.34e-16	69.39	1.59789e-05	3	2372.29	0.409918	22.4433	0
rPGGPSPLNAVPGEGPPGSEPSEPPR	1	8	1	A0A480EZL3	N-Term(TMT6plex)	0	0.918496	1		0.935765	1		0.828837	1		1.10662	1		1.38832	1		1.12899	1		0	3.695e-13	69.38	1.18171e-05	3	2764.42	-2.03026	34.5689	0
dLTTAGAVTQcYR	2	2	1	A0A4X1UCE5	N-Term(TMT6plex); C11(Carbamidomethyl)	0	1.0827	2	3.71767	0.966527	2	4.49158	1.09415	2	16.6149	0.924975	2	6.99319	0.878403	2	21.0453	0.934829	2	8.93455	0	2.34e-16	69.33	6.70332e-06	2	1684.85	-0.24741	33.3913	0
qQHQEQQALQQSTTAk	2	12	1	A0A480PJS6	N-Term(TMT6plex); K16(TMT6plex)	0	1.07512	2	2.32476	1.0885	2	2.41065	1.06857	2	5.82933	0.885013	2	8.08489	0.869419	2	3.48541	0.836707	2	8.36567	0	2.678e-16	69.33	1.16448e-05	3	2312.24	0.127542	20.0207	0
eLQSmADQEEVSPAAIkk	3	6	1	A0A5G2QE95	N-Term(TMT6plex); M5(Oxidation); K17(TMT6plex); K18(TMT6plex)	0	0.962002	3	9.10726	0.944686	3	0.26584	0.94318	3	0.0930323	1.12628	3	4.29653	1.0691	3	3.9589	1.08126	3	2.20614	0	2.34e-16	69.33	1.61603e-05	3	2677.47	0.413978	39.188	1
tYGEPESVGTSk	1	7	1	A0A0U2ETC2	N-Term(TMT6plex); K12(TMT6plex)	0	0.972001	1		0.854553	1		1.1264	1		1.07054	1		0.990025	1		1.05758	1		0	6.58e-14	69.31	1.14348e-05	2	1712.92	3.46092	28.3052	0
kIEDASNPLLLk	1	2	1	F1SEZ4	N-Term(TMT6plex); K1(TMT6plex); K12(TMT6plex)	0	1.21669	1		1.12119	1		1.10322	1		0.791214	1		0.685464	1		0.732064	1		0	1.837e-14	69.3	7.17862e-06	3	2028.26	-1.87126	47.1306	1
kNDmDEPPSGDFGGDEEk	2	16	1	A0A480VNI5	N-Term(TMT6plex); K1(TMT6plex); M4(Oxidation); K18(TMT6plex)	0	0.994442	2	2.07646	1.02656	2	0.463725	1.04444	2	0.784354	0.918132	2	3.69476	1.01767	2	6.2859	0.968885	2	1.58859	0	6.99e-12	69.28	3.28719e-06	3	2670.27	-4.48166	28.9814	1
lQMEAPHIIVGTPGR	5	9	1	A0A287A8V1	N-Term(TMT6plex)	0	0.969297	5	3.9136	0.913614	5	14.2332	0.936322	5	5.96684	0.914281	5	1.93449	1.06764	5	24.3984	0.939812	5	6.21632	0	1.478e-15	69.26	1.68557e-05	2	1848.04	3.71592	46.5115	0
rRPPAAPAAATEEER	2	5	1	A0A4X1T9I5	N-Term(TMT6plex)	0	0.988054	2	2.79934	0.963353	2	6.92485	1.04851	2	11.8418	1.04133	2	9.92684	0.999394	2	4.22313	0.972119	2	16.5146	0	8.873e-16	69.26	1.3915e-05	3	1851	-0.0384542	12.4896	1
vNEIVETNRPDSk	3	3	1	A0A480V2R5	N-Term(TMT6plex); K13(TMT6plex)	0	1.0431	3	2.8368	1.02685	3	0.33741	1.08816	3	0.159015	0.929493	3	1.97509	0.989678	3	1.12327	0.894238	3	3.63002	0	1.315e-09	69.26	1.48992e-05	2	1959.09	0.0821261	31.0685	0
dGNLHEGDIILk	1	13	1	A0A480KJD1	N-Term(TMT6plex); K12(TMT6plex)	0	0.874534	1		0.913941	1		0.93318	1		1.15385	1		1.20703	1		1.18607	1		0	1.403e-15	69.24	1.4146e-05	2	1782.02	0.780253	39.3148	0
ekAPAPEAEDEEVAQR	1	2	1	A0A5G2QWY8	N-Term(TMT6plex); K2(TMT6plex)	0	0.947053	1		0.950101	1		0.901898	1		1.15789	1		1.17217	1		1.07573	1		0	2.34e-16	69.22	1.20811e-05	3	2227.16	-0.614395	23.3915	1
kFETPGVMQFTSEEk	1	11	1	A0A286ZV48	N-Term(TMT6plex); K1(TMT6plex); K15(TMT6plex)	0	0.912241	1		0.861165	1		0.843492	1		1.29334	1		1.23912	1		1.21369	1		0	2.34e-16	69.22	1.43848e-05	3	2445.33	-0.32075	47.7971	1
kLQEENEVASQSGVTR	3	2	1	A0A4X1V2B7	N-Term(TMT6plex); K1(TMT6plex)	0	0.91238	3	2.20472	0.947728	3	0.579728	0.981651	3	2.89414	1.10362	3	6.28526	1.12042	3	2.7912	1.09908	3	0.141262	0	2.34e-16	69.18	1.78273e-05	3	2233.22	1.87726	25.8541	1
hQEGEIFDTEk	8	3	1	Q2YGT9	N-Term(TMT6plex); K11(TMT6plex)	0	1.08966	8	4.05399	1.16157	8	3.8154	1.11267	8	7.8319	0.77579	8	14.6623	0.813152	8	7.79161	0.780047	8	17.3597	0	1.133e-13	69.17	8.81315e-06	2	1790.93	-0.96127	28.3035	0
dTSEDIEELVEPVAAHGPk	5	3	1	A0A0B8RTB9	N-Term(TMT6plex); K19(TMT6plex)	0	1.06855	5	6.28431	1.03922	5	10.8586	1.06507	5	9.04603	0.980735	5	7.04693	0.858963	5	11.1089	0.997687	5	3.77223	0	2.34e-16	69.11	1.23726e-05	3	2494.31	0.909047	49.1457	0
tLTISRPASSGGPPEESSAAk	1	18	1	A0A4X1VAF1	N-Term(TMT6plex); K21(TMT6plex)	0	1.10436	1		1.1329	1		1.10496	1		0.810825	1		0.807206	1		0.772294	1		0	2.34e-16	69.09	1.53953e-05	3	2501.37	1.55561	31.3907	0
aASDIAMTELPPTHPIR	12	8	1	A0A4X1U626	N-Term(TMT6plex)	0	0.977766	12	13.1828	0.956494	12	5.18291	0.977758	12	13.1966	1.07502	12	9.45227	1.13813	12	8.99404	0.998912	12	4.12505	0	7.748e-12	69.07	1.55345e-05	3	2049.1	-2.31919	42.4145	0
fVLcPEcENPETDLHVNPk	4	3	1	A0A286ZZV4	N-Term(TMT6plex); C4(Carbamidomethyl); C7(Carbamidomethyl); K19(TMT6plex)	0	1.06798	4	2.11845	1.05035	4	4.42338	1.07277	4	1.62821	0.853346	4	4.61848	0.928304	4	3.74789	0.852795	4	3.2649	0	2.34e-16	69.07	7.54427e-06	3	2756.38	-0.802212	48.2467	0
aTAGAYIASQTVk	1	1	1	A0A480WQB6	N-Term(TMT6plex); K13(TMT6plex)	0	0.970969	1		0.837406	1		1.02076	1		1.13069	1		1.03725	1		1.18074	1		0	4.389e-11	69.04	1.54114e-05	2	1739	-3.49927	38.1586	0
lLDSVPPTAIGHFk	7	3	1	A0A1D8MMA5	N-Term(TMT6plex); K14(TMT6plex)	0	0.894488	7	4.55675	0.973547	7	4.07799	0.90758	7	4.65381	1.10174	7	5.03553	1.1457	7	5.40657	1.10912	7	5.46646	0	4.436e-12	69.04	1.26609e-05	2	1953.16	0.297612	49.5138	0
vLHEAEGHIVTcETNTGEVYR	2	4	1	A0A5G2QV25	N-Term(TMT6plex); C12(Carbamidomethyl)	0	0.91913	2	8.62999	1.03872	2	5.13548	0.965051	2	8.6674	0.999347	2	4.36867	1.11789	2	1.5877	1.03896	2	16.3965	0	2.34e-16	69.04	7.34709e-06	3	2643.3	0.155448	32.5384	0
dTQIHLDDALR	15	37	3	F1SS65;A0A4X1SL20;A0A4X1SJS3	N-Term(TMT6plex)	0																			0	3.253e-13	69.03	1.02146e-05	2	1525.82	1.16267	35.1186	0
qIGNVAALPGIVHR	2	4	1	A0A480Y0Z7	N-Term(TMT6plex)	0	0.907379	2	21.1822	0.939579	2	24.4637	0.894057	2	21.3369	1.12414	2	29.5164	1.12828	2	36.0694	1.11527	2	37.5102	0	3.312e-14	69.01	1.63409e-05	3	1674	1.93396	46.2197	0
eEEEEEEEYDEGSNLkR	1	4	1	A0A0B8S049	N-Term(TMT6plex); K16(TMT6plex)	0	0.817903	1		0.797743	1		0.836385	1		1.35821	1		1.39086	1		1.30417	1		0	4.873e-16	69.01	2.18549e-06	3	2572.19	-0.483307	28.5655	1
vGSLDNVGHLPAGGAVk	3	15	2	A0A287BBL5;A0A481B9Y0	N-Term(TMT6plex); K17(TMT6plex)	0																			0	5.285e-16	68.97	1.74936e-05	3	2049.18	-3.10799	42.3942	0
kGVSQTGTPVcEEDGDAGLGIR	1	7	1	A0A480LTE2	N-Term(TMT6plex); K1(TMT6plex); C11(Carbamidomethyl)	0	1.07818	1		1.01373	1		1.0391	1		0.893236	1		0.890087	1		1.00092	1		0	2.34e-16	68.96	1.2242e-05	3	2704.4	0.361076	34.8486	1
mkDcNNGcSAEYTEEGGSk	1	8	1	A0A287BIU9	N-Term(TMT6plex); M1(Oxidation); K2(TMT6plex); C4(Carbamidomethyl); C8(Carbamidomethyl); K19(TMT6plex)	0	1.18727	1		1.18059	1		1.25283	1		0.60669	1		0.550977	1		0.710176	1		0	6.505e-09	68.96	2.20445e-06	3	2840.31	1.18882	21.8221	1
rAEATVASTGR	2	5	1	F1RKY1	N-Term(TMT6plex)	0	0.890841	2	25.1454	0.906663	2	19.7007	0.811729	2	19.5728	1.0576	2	44.7326	1.16851	2	43.2498	1.38549	2	7.00112	0	2.656e-12	68.95	1.81411e-05	3	1347.76	1.17172	10.2709	1
qTSDGNWLmVHR	2	4	1	A0A287BL47	N-Term(TMT6plex); M9(Oxidation)	0	0.935741	2	6.48779	0.997889	2	7.08712	0.945371	2	0.425143	1.06721	2	10.2777	1.0808	2	7.40129	1.09631	2	4.4538	0	2.02e-07	68.95	5.83901e-06	2	1688.84	-0.346137	30.1678	0
lLLQVQHxSk	10	14	3	A0A480PNA9;A0A4X1TBF9;A0A4X1VX99	N-Term(TMT6plex); X8(A); K10(TMT6plex)	0																			0	2.115e-12	68.94	9.56691e-06	2	1595	-1.88894	39.6837	0
gGcSHIcNDLk	2	13	1	Q28832	N-Term(TMT6plex); C3(Carbamidomethyl); C7(Carbamidomethyl); K11(TMT6plex)	0	1.09514	2	2.67938	1.13267	2	1.92863	1.11951	2	0.318625	0.816121	2	4.52388	0.799059	2	7.13853	0.763529	2	1.14888	0	8.024e-15	68.94	6.44602e-06	2	1718.87	-2.27812	20.6364	0
aVGmHSFLVAGPEPLDPAVk	2	1	1	A0A287A5Y1	N-Term(TMT6plex); M4(Oxidation); K20(TMT6plex)	0	0.841242	2	1.94024	0.862381	2	3.15624	0.881282	2	12.6108	1.26544	2	6.01266	1.28382	2	7.54165	1.24449	2	3.54883	0	6.406e-16	68.94	1.75319e-05	3	2509.39	1.31378	48.6237	0
iMGNLGAADIDHk	1	7	1	A0A4X1VGU5	N-Term(TMT6plex); K13(TMT6plex)	0	0.952007	1		0.880847	1		1.04035	1		1.1049	1		1.2126	1		0.95408	1		0	3.648e-11	68.93	1.53974e-05	3	1813.01	0.505702	43.7819	0
sYSPYDmLESIk	3	6	1	A0A4X1TPP0	N-Term(TMT6plex); M7(Oxidation); K12(TMT6plex)	0	0.952428	3	0.547992	0.858322	3	3.47213	1.01433	3	1.23091	1.11218	3	0.74473	1.07801	3	0.428116	1.17417	3	2.32732	0	2.699e-07	68.93	9.65293e-06	2	1906.99	0.229785	47.8879	0
eLLIENHQLk	1	6	1	A0A287A3J9	N-Term(TMT6plex); K10(TMT6plex)	0	1.07077	1		1.08574	1		1.13896	1		0.826922	1		0.79957	1		0.849499	1		0	1.414e-11	68.92	1.40159e-05	2	1695.01	-3.90067	39.5752	0
nDIASHPPVEGSYAPR	4	5	1	A0A480III7	N-Term(TMT6plex)	0	0.918418	4	11.4307	1.07967	4	8.71872	1.0423	4	4.33239	0.965299	4	9.25004	0.98608	4	17.7306	0.925772	4	24.4196	0	2.601e-10	68.92	7.30287e-06	2	1938.98	-1.67045	27.9997	0
lNATNIELATVQPGQNFHmFTk	1	2	1	F2Z5K2	N-Term(TMT6plex); M19(Oxidation); K22(TMT6plex)	0	0.833335	1		1.002	1		0.870637	1		1.21473	1		1.08229	1		1.27241	1		0	7.389e-16	68.92	1.44326e-05	3	2948.57	1.38332	49.1504	0
rEEESSGLLPSDR	2	15	1	A0A480U789	N-Term(TMT6plex)	0	0.971959	2	3.65481	1.01255	2	4.74891	0.959235	2	0.0571215	1.08597	2	4.44742	0.971183	2	7.80211	1.07086	2	0.147687	0	1.028e-15	68.87	9.83262e-06	3	1703.88	0.836541	21.3448	1
aPSVANVGSHcDLSLk	3	16	2	A0A0B8RSX6;A0A286ZXU2	N-Term(TMT6plex); C11(Carbamidomethyl); K16(TMT6plex)	0																			0	1.878e-11	68.86	1.57841e-05	2	2113.14	-2.38677	39.5361	0
sHEANSNAVR	3	6	1	A0A5G2QPQ4	N-Term(TMT6plex)	0	0.995198	3	7.92262	1.14466	3	2.13461	0.973396	3	4.40967	0.944789	3	13.0687	1.05406	3	15.2802	0.915696	3	19.4953	0	7.136e-11	68.85	4.89339e-06	2	1313.68	0.532887	7.10879	0
qQHVIETLIGk	5	10	1	A0A4X1TK46	N-Term(TMT6plex); K11(TMT6plex)	0	1.12968	5	8.28792	1.05118	5	7.46625	1.06313	5	18.1567	0.836096	5	10.5707	0.785353	5	14.0585	0.788221	5	16.4779	0	2.935e-14	68.85	1.19696e-05	2	1724.04	-1.88769	46.3051	0
rDTDSDTQDANDSSSk	1	7	1	A0A0B8S092	N-Term(TMT6plex); K16(TMT6plex)	0	1.02306	1		1.02497	1		1.04396	1		0.957686	1		0.987438	1		0.913309	1		0	1.521e-14	68.85	2.69756e-06	3	2200.03	-1.22071	12.3492	1
nETGGGEGIEVLkNEPYEk	1	7	1	A0A5G2QWS9	N-Term(TMT6plex); K13(TMT6plex); K19(TMT6plex)	0	1.18977	1		1.12258	1		1.17129	1		0.689531	1		0.702464	1		0.735792	1		0	2.34e-16	68.84	1.81166e-05	3	2750.48	1.18166	44.7774	1
aLLAPLVAHEAGEAEPGSQER	1	8	1	A0A5G2R6R5	N-Term(TMT6plex)	0	1.13891	1		1.08042	1		0.979878	1		0.86942	1		0.897753	1		0.892457	1		0	2.34e-16	68.82	1.40209e-05	3	2374.25	-0.805099	47.3765	0
nPDLPNAAQAQkEEQLk	1	3	1	A0A4X1VHH1	N-Term(TMT6plex); K12(TMT6plex); K17(TMT6plex)	0	1.04692	1		1.05606	1		1.01614	1		0.990022	1		0.933717	1		0.884052	1		0	2.34e-16	68.82	1.49722e-05	3	2581.46	1.74542	36.9018	1
nEEPSVEEIDAPkPk	6	3	1	A0A1D8MMA5	N-Term(TMT6plex); K13(TMT6plex); K15(TMT6plex)	0	0.979812	6	2.2844	0.986902	6	1.33243	0.961596	6	4.24955	1.0749	6	7.72611	1.04103	6	4.45577	1.01409	6	6.34856	0	2.34e-16	68.79	1.73949e-05	3	2369.32	1.08166	36.5332	0
tTHFVEGGDAGNR	3	4	1	A0A287A8T0	N-Term(TMT6plex)	0	0.903915	3	33.3524	1.10666	3	11.1856	1.06246	3	18.8675	0.785245	3	5.4126	0.793496	3	33.4461	0.880428	3	16.8614	0	5.736e-14	68.78	4.40344e-06	2	1589.79	0.320725	15.724	0
iPSAVGYQPTLATDmGTmQER	1	8	1	A0A4X1W7K4	N-Term(TMT6plex); M15(Oxidation); M18(Oxidation)	0	0.970565	1		1.01967	1		1.0574	1		0.964813	1		1.02558	1		0.949055	1		0	4.096e-16	68.75	7.15434e-06	3	2527.24	-0.100007	45.8209	0
kPDAQSGPAGLVSGDQR	1	10	1	A0A4X1V518	N-Term(TMT6plex); K1(TMT6plex)	0	0.992544	1		0.959601	1		1.04033	1		1.03175	1		0.95776	1		1.05254	1		0	8.557e-12	68.74	1.43684e-05	3	2141.18	4.79295	29.0929	0
kAAIISAEGDSk	4	2	1	A0A287A518	N-Term(TMT6plex); K1(TMT6plex); K12(TMT6plex)	0	0.93174	4	7.42669	0.897691	4	2.89162	0.927095	4	2.49157	1.15443	4	9.19377	1.15537	4	8.11545	1.13429	4	4.98577	0	5.191e-15	68.73	1.49173e-05	2	1877.13	-2.40942	30.6424	1
tGENVEDAFLEAAkk	1	3	1	A0A4X1UKV3	N-Term(TMT6plex); K14(TMT6plex); K15(TMT6plex)	0	0.949301	1		0.902653	1		0.93245	1		1.14578	1		1.11869	1		1.16718	1		0	2.34e-16	68.72	1.96312e-05	3	2309.3	1.61707	49.1183	1
tFPAcDGSHNk	3	3	1	A0A4X1USM1	N-Term(TMT6plex); C5(Carbamidomethyl); K11(TMT6plex)	0	0.863481	3	0.141453	0.94787	3	0.516268	0.912657	3	3.2343	1.1438	3	1.75265	1.14974	3	7.04972	1.15731	3	4.53224	0	9.024e-16	68.71	8.02806e-06	2	1691.86	-1.16492	20.969	0
yQAVTATLEEk	1	3	1	A0A4X1VYE4	N-Term(TMT6plex); K11(TMT6plex)	0	1.0718	1		0.973222	1		1.18516	1		0.880607	1		0.787813	1		0.930759	1		0	1.224e-11	68.71	1.52822e-05	2	1710.97	0.972969	47.3757	0
sRDLLVQQASQcLSk	1	7	1	A0A4X1VKI2	N-Term(TMT6plex); C12(Carbamidomethyl); K15(TMT6plex)	0	0.991471	1		0.951445	1		1.02154	1		0.92971	1		1.10478	1		1.06169	1		0	4.012e-14	68.71	1.72337e-05	3	2191.23	2.24869	42.1928	1
hQLVHTGEkPFQcTFEGcGk	1	2	1	K9IVK7	N-Term(TMT6plex); K9(TMT6plex); C13(Carbamidomethyl); C18(Carbamidomethyl); K20(TMT6plex)	0	0.983152	1		0.932169	1		0.885669	1		1.16291	1		1.15091	1		1.08953	1		0	4.188e-16	68.71	1.45286e-05	4	3047.58	0.97492	33.5534	0
tVQTDHNAVQR	4	2	1	A0A4X1SMZ1	N-Term(TMT6plex)	0	1.00379	4	1.41261	1.0261	4	6.12903	1.00662	4	6.97909	0.976735	4	12.5926	1.00345	4	4.6982	0.962644	4	7.31601	0	1.232e-09	68.7	1.02521e-05	3	1497.8	-0.577181	11.221	0
dVAkPVIELYk	5	3	1	B1NI70	N-Term(TMT6plex); K4(TMT6plex); K11(TMT6plex)	0	0.890591	5	6.70556	0.904822	5	3.22744	0.873646	5	3.55165	1.25279	5	6.05454	1.20368	5	5.51806	1.18041	5	7.80137	0	3.128e-15	68.69	1.14521e-05	2	1962.22	-0.324575	47.883	0
kESPSDDPSTAESQTTk	1	3	1	A0A5G2RHJ7	N-Term(TMT6plex); K1(TMT6plex); K17(TMT6plex)	0	1.28343	1		1.28954	1		1.35837	1		0.420872	1		0.490887	1		0.380863	1		0	5.195e-16	68.69	1.43996e-05	3	2495.31	0.489714	21.7606	1
aVVVHAGEDDLGR	2	4	1	A0A286ZNV0	N-Term(TMT6plex)	0	1.04331	2	6.16993	0.994274	2	12.4402	1.0812	2	0.325139	0.969831	2	6.94489	0.880323	2	2.57373	0.947843	2	2.04586	0	1.74e-08	68.67	1.43438e-05	2	1566.84	0.613246	26.2609	0
fVEQLGSYDPLPNSHGEk	1	1	1	A0A480JTD7	N-Term(TMT6plex); K18(TMT6plex)	0	0.887487	1		0.91021	1		0.855962	1		1.20177	1		1.2253	1		1.24696	1		0	2.34e-16	68.64	1.35268e-05	3	2475.29	-2.317	48.3552	0
rQESQQNNDQNSNLNTQVIR	1	4	1	F1RN66	N-Term(TMT6plex)	0	0.930057	1		1.02625	1		1.00095	1		1.10055	1		1.01216	1		0.993679	1		0	2.34e-16	68.64	8.63037e-06	3	2615.31	0.618822	17.4009	1
iRGPEESQPPQLYAVGEDEEPAAR	1	1	1	F1S435	N-Term(TMT6plex)	0	0.869311	1		0.911351	1		0.908945	1		1.07741	1		1.21084	1		1.31563	1		0	2.34e-16	68.64	1.1147e-05	3	2867.44	0.914856	40.4023	1
qGSPDQISPVSDTTSTGLFQDkEEGk	2	6	1	A0A286ZJQ4	N-Term(TMT6plex); K22(TMT6plex); K26(TMT6plex)	0	1.3285	2	5.34684	1.34175	2	3.75876	1.20052	2	5.84609	0.293731	2	104.742	0.517146	2	1.89023	0.534766	2	14.9549	0	1.772e-14	68.63	1.30645e-05	4	3438.78	-1.10415	46.7564	1
hQEHEAQLVPGADGVcAGGR	1	2	1	A0A480R0T3	N-Term(TMT6plex); C16(Carbamidomethyl)	0	0.959084	1		0.835236	1		1.03319	1		1.28405	1		0.882071	1		1.18353	1		0	1.225e-15	68.61	4.66185e-06	4	2317.13	-0.984277	21.3076	0
rPQYSNPPVQGEVmEGADNQGAGEQGRPVR	2	8	1	A0A4X1W661	N-Term(TMT6plex); M14(Oxidation)	0	0.927481	2	5.3624	1.01965	2	0.294866	0.905989	2	13.2733	1.00972	2	21.4148	1.20464	2	6.44934	1.06845	2	2.85584	0	4.205e-16	68.6	6.37047e-06	4	3468.68	-2.21522	23.891	0
gHLDYLSTLk	2	20	1	A0A480N530	N-Term(TMT6plex); K10(TMT6plex)	0	0.954804	2	4.32167	1.01614	2	1.58438	0.888527	2	6.72579	1.11813	2	12.3446	1.17249	2	2.30312	0.995185	2	5.34224	0	2.319e-13	68.59	1.9024e-05	2	1604.94	-0.250354	46.3213	0
hPGDFGADAQGAmSk	2	1	1	P02189	N-Term(TMT6plex); M13(Oxidation); K15(TMT6plex)	0	0.352688	2	172.572	0.309726	2	179.39	0.327813	2	205.838	1.99348	2	56.7032	1.90511	2	40.3478	1.96972	2	36.0999	0	7.518e-15	68.56	6.15079e-06	3	1962.97	-0.56471	22.988	0
eALLPTPGPLAGTDPHLPLR	2	6	1	A0A481BZ21	N-Term(TMT6plex)	0	0.891542	2	2.0592	0.87892	2	3.83502	0.931841	2	1.16497	1.14694	2	0.432355	1.22102	2	5.35571	1.21407	2	4.71168	0	3.292e-08	68.55	1.69449e-05	3	2294.31	-0.634667	50.0211	0
sIYYITGESk	5	9	1	A0A287A9T4	N-Term(TMT6plex); K10(TMT6plex)	0	1.12013	5	5.57664	0.967913	5	8.4692	1.08047	5	10.3585	0.905357	5	5.25303	0.89637	5	12.2963	0.854963	5	5.58314	0	2.587e-12	68.54	1.89434e-05	2	1618.91	0.504338	46.2461	0
lQmEAPHIIVGTPGR	5	9	1	A0A287A8V1	N-Term(TMT6plex); M3(Oxidation)	0	0.844288	5	27.8977	0.899369	5	17.8831	0.944731	5	11.5621	1.17914	5	24.8749	1.14683	5	22.5908	1.25115	5	40.8909	0	2.109e-09	68.54	1.79147e-05	2	1864.03	-1.51195	37.7537	0
gILLYGPPGTGk	8	13	1	A0A4X1W1B7	N-Term(TMT6plex); K12(TMT6plex)	0	1.02056	4	7.59009	0.923803	4	4.20041	1.10083	4	5.33128	0.964835	4	7.76149	0.960504	4	8.85886	0.954551	4	7.27607	0	6.761e-13	68.51	1.61364e-05	2	1631	1.58916	49.8357	0
dAHNALLDIQSSGR	4	6	1	A0A287AVR0	N-Term(TMT6plex)	0	1.00545	4	8.16358	0.993565	4	1.01533	1.06218	4	12.2452	1.02593	4	6.73221	0.851371	4	32.4133	1.042	4	7.0525	0	2.016e-15	68.51	1.21551e-05	2	1725.91	-1.38129	33.4584	0
vAYIPDEMAAQHNPSQQPR	1	7	1	A0A287ABU5	N-Term(TMT6plex)	0	0.913782	1		1.00281	1		0.933064	1		1.06027	1		1.13186	1		1.11468	1		0	1.003e-14	68.51	8.21615e-06	3	2381.18	-1.09691	37.4206	0
eQVANSAFVER	1	9	1	A0A287A9T4	N-Term(TMT6plex)	0	1.06558	1		0.982178	1		1.05095	1		0.903565	1		0.948536	1		0.993883	1		0	9.131e-09	68.49	9.84685e-06	2	1478.77	-5.15614	28.2301	0
dNSTmGYMAAk	2	9	1	A0A481CXT9	N-Term(TMT6plex); M5(Oxidation); K11(TMT6plex)	0	0.979652	2	17.6754	0.805801	2	19.7243	1.09786	2	15.5522	1.03595	2	32.7201	1.03837	2	30.217	1.07621	2	27.4083	0	9.682e-07	68.48	6.08776e-06	2	1662.82	-0.759725	28.0247	0
nVNQSLLELHk	9	1	1	A0A4X1VGP9	N-Term(TMT6plex); K11(TMT6plex)	0	1.14715	9	11.3968	1.05437	9	5.39588	1.10201	9	4.31651	0.804027	9	11.8519	0.811582	9	19.3926	0.786449	9	15.5937	0	3.774e-14	68.48	1.53968e-05	2	1753.04	-0.351737	43.2262	0
smmQDREDQSILcTGESGAGk	3	20	2	A0A480YIK9;A0A480L3S8	N-Term(TMT6plex); M2(Oxidation); M3(Oxidation); C13(Carbamidomethyl); K21(TMT6plex)	0																			0	9.251e-12	68.48	3.19288e-06	3	2790.31	0.754098	30.4199	1
tAMSTPHVAEPAENDQDEQDENGAEASADLR	1	7	1	A0A5G2R8G3	N-Term(TMT6plex)	0	1.12713	1		1.19404	1		1.23022	1		0.634188	1		0.536325	1		0.822067	1		0	2.34e-16	68.48	9.43673e-07	3	3527.57	-0.00502382	33.1602	0
aQTLPTSAVTITSESSPGkR	1	8	1	K9IWG6	N-Term(TMT6plex); K19(TMT6plex)	0	0.879437	1		0.971494	1		0.906277	1		1.1528	1		1.13599	1		1.1894	1		0	2.34e-16	68.47	1.56812e-05	3	2489.41	4.67965	38.3718	1
tkPYIQVDIGGGQTk	3	3	1	A0A480UES1	N-Term(TMT6plex); K2(TMT6plex); K15(TMT6plex)	0	0.849535	3	1.33984	0.877862	3	1.79963	0.845094	3	8.63086	1.29542	3	9.66548	1.29569	3	2.90822	1.23835	3	1.44566	0	3.732e-16	68.46	1.6423e-05	2	2292.35	-2.78318	42.469	0
ePcLHPLEPDEVEYEPR	1	9	1	A0A4X1SJV9	N-Term(TMT6plex); C3(Carbamidomethyl)	0	0.829638	1		0.831092	1		0.85007	1		1.31089	1		1.32666	1		1.30424	1		0	7.206e-11	68.46	4.74015e-06	3	2338.13	1.1928	41.6946	0
ikADPDGPEAQADAccGER	2	2	1	A0A287BMH8	N-Term(TMT6plex); K2(TMT6plex); C15(Carbamidomethyl); C16(Carbamidomethyl)	0	1.12196	2	2.85909	1.06951	2	0.145715	1.00586	2	4.14202	0.880328	2	2.4296	0.89406	2	9.31476	0.883976	2	8.7795	0	2.34e-16	68.45	4.90825e-06	3	2518.21	1.18642	26.4788	1
tEVNSGFFYk	2	7	1	A0A480PLI7	N-Term(TMT6plex); K10(TMT6plex)	0	1.06605	2	5.15011	0.869486	2	3.05187	1.17691	2	0.790495	0.923476	2	3.864	0.902797	2	5.72039	0.991975	2	8.10278	0	9.934e-14	68.43	1.42185e-05	2	1649.89	-0.589957	47.3744	0
sLPTHSADAGSk	2	25	1	B5L0Y4	N-Term(TMT6plex); K12(TMT6plex)	0	0.822003	2	2.09197	0.987056	2	1.89289	0.787884	2	0.307995	1.21901	2	8.07391	1.36859	2	4.83989	1.18871	2	2.7486	0	1.575e-11	68.4	1.7591e-05	2	1628.91	2.89144	20.1223	0
vDIDAPDIDIHGPEGk	1	2	1	A0A4X1VKL9	N-Term(TMT6plex); K16(TMT6plex)	0	0.990378	1		0.970298	1		0.980422	1		1.08847	1		1.08256	1		0.970602	1		0	1.578e-10	68.39	1.73128e-05	3	2149.15	-0.996939	47.0562	0
aAAASAAEAGIATTGTEGERDSDDALLk	1	3	1	A0A5G2R6U2	N-Term(TMT6plex); K28(TMT6plex)	0	1.19301	1		1.14418	1		1.18027	1		0.653045	1		0.697772	1		0.713539	1		0	2.34e-16	68.39	1.51252e-05	3	3120.6	-0.648636	45.9474	1
yHTSQSGDEmTSLSEYVSR	2	9	1	A0A287A9T4	N-Term(TMT6plex); M10(Oxidation)	0	0.697329	2	34.4618	0.645178	2	22.6517	0.641351	2	27.2163	1.38425	2	10.4064	1.54955	2	16.4632	1.85889	2	34.1752	0	8.595e-11	68.38	1.74979e-06	3	2422.1	-1.38464	25.7063	0
wkGDNSSVSSLcISPDGk	1	5	1	A0A480YW67	N-Term(TMT6plex); K2(TMT6plex); C12(Carbamidomethyl); K18(TMT6plex)	0	1.048	1		1.03647	1		1.00059	1		0.960895	1		0.913542	1		0.994914	1		0	2.34e-16	68.36	1.69077e-05	3	2624.4	1.36636	46.1273	1
tIAQDYGVLk	3	4	1	A0A4X1WBH4	N-Term(TMT6plex); K10(TMT6plex)	0	1.03194	3	3.50747	0.875	3	11.8879	1.10718	3	3.364	1.00089	3	7.26149	0.879668	3	7.05458	1.05337	3	1.12082	0	8.36e-13	68.35	1.67785e-05	2	1565.93	-0.707875	46.926	0
vVDLmVHmASk	4	7	1	P00355	N-Term(TMT6plex); M5(Oxidation); M8(Oxidation); K11(TMT6plex)	0	0.851425	4	6.04923	0.85686	4	9.08609	0.829009	4	6.18732	1.3319	4	7.70361	1.34911	4	11.9828	1.23928	4	1.05941	0	6.128e-10	68.35	1.63398e-05	2	1719.96	1.59613	34.0704	0
kAEPmQWASLELPAAk	2	4	1	A0A4X1U076	N-Term(TMT6plex); K1(TMT6plex); M5(Oxidation); K16(TMT6plex)	0	1.05823	2	3.17429	1.06506	2	0.418778	1.08053	2	3.23266	0.870627	2	11.7859	0.912985	2	3.539	0.860541	2	7.44445	0	2.34e-16	68.34	1.60477e-05	3	2473.41	-1.60698	47.9336	1
hLEINPDHPIVETLR	26	7	1	A0A287A9T4	N-Term(TMT6plex)	0	0.944089	26	11.1826	0.884287	26	11.0729	0.944839	26	8.009	1.14857	26	12.3709	1.15118	26	12.6782	1.14627	26	14.4862	0	2.312e-12	68.3	1.94133e-05	4	2012.11	-1.52748	46.5166	0
aQIHVLEGGEVk	1	18	1	F1RL99	N-Term(TMT6plex); K12(TMT6plex)	0	1.0369	1		1.04763	1		1.04048	1		0.953194	1		0.901434	1		0.940197	1		0	8.246e-16	68.28	1.84033e-05	2	1738.03	2.74462	34.0523	0
eMNPALGIDcLHk	5	10	1	A0A4X1TK46	N-Term(TMT6plex); C10(Carbamidomethyl); K13(TMT6plex)	0	1.15907	5	3.11054	1.03415	5	1.5487	1.13198	5	4.46016	0.850497	5	21.5484	0.75328	5	5.24941	0.783014	5	21.2283	0	6.173e-16	68.27	1.32628e-05	2	1956.04	-1.96731	46.2002	0
aVGPTAEADkSAAEk	1	5	1	A0A4X1SH37	N-Term(TMT6plex); K10(TMT6plex); K15(TMT6plex)	0	1.21992	1		1.24078	1		1.18186	1		0.645425	1		0.581347	1		0.602815	1		0	2.696e-15	68.25	2.14261e-05	3	2132.22	-0.0231581	27.6631	1
vkPFmTGAAEQIk	8	6	1	P61288	N-Term(TMT6plex); K2(TMT6plex); M5(Oxidation); K13(TMT6plex)	0	1.03331	8	4.5512	1.02931	8	3.99613	1.01842	8	7.71739	0.986801	8	9.16467	0.919435	8	9.8946	0.937668	8	7.42726	0	4.521e-14	68.24	1.72989e-05	3	2123.25	-0.299255	38.8048	0
lVEVNGENVEkETHQQVVSR	1	7	1	A0A4X1SHN8	N-Term(TMT6plex); K11(TMT6plex)	0	0.933291	1		0.978744	1		0.866289	1		1.11752	1		1.13204	1		1.19074	1		0	2.34e-16	68.24	1.87311e-05	4	2752.5	-0.0235951	34.8693	1
dSPSVxAAVPGk	6	5	1	A0A4X1UWL6	N-Term(TMT6plex); X6(W); K12(TMT6plex)	0	1.03863	3	1.09753	0.965505	3	4.99172	1.11513	3	6.60222	0.912008	3	14.3178	0.884192	3	14.4663	0.989468	3	2.58389	0	1.578e-11	68.21	1.4829e-05	2	1671.94	-1.69493	47.5603	0
tGSVLQEDVTASSPRPGDk	1	6	1	A0A287BG41	N-Term(TMT6plex); K19(TMT6plex)	0	0.924379	1		0.876535	1		0.943716	1		1.16495	1		1.17145	1		1.17013	1		0	2.34e-16	68.21	1.76377e-05	3	2402.29	0.22221	34.987	0
mAQEVLTHLk	2	3	1	A0A218PI30	N-Term(TMT6plex); K10(TMT6plex)	0	1.07124	2	2.51562	1.12562	2	11.1154	1.1433	2	8.71959	0.794719	2	20.7666	0.778914	2	24.2405	0.786755	2	15.6284	0	3.218e-13	68.19	1.59214e-05	2	1627.96	0.221012	48.3004	0
ykENPDIVNQSQQAQAR	1	6	1	A0A286ZZ94	N-Term(TMT6plex); K2(TMT6plex)	0	1.17598	1		1.18993	1		1.11312	1		0.710764	1		0.747171	1		0.678365	1		0	2.34e-16	68.16	1.6322e-05	3	2447.31	2.76019	26.8378	1
tENNDHINLk	4	6	1	A0A5G2QGH3	N-Term(TMT6plex); K10(TMT6plex)	0	1.16843	4	2.88429	1.19819	4	2.92828	0.943411	4	27.5572	0.836152	4	18.2896	0.837582	4	21.8319	0.779581	4	21.2697	0	2.272e-12	68.15	1.44611e-05	2	1655.91	-0.857161	24.0475	0
qEYDEAGPSIVHR	2	19	1	A0A481CYB2	N-Term(TMT6plex)	0	0.491579	2	103.655	0.440538	2	133.651	0.488248	2	119.205	1.68424	2	58.0133	1.81197	2	58.2749	1.63477	2	45.446	0	5.495e-09	68.13	6.29874e-06	2	1729.87	-2.9396	24.6375	0
vDPVVImQVIHPDGTk	2	2	1	A0A481AWD4	N-Term(TMT6plex); M7(Oxidation); K16(TMT6plex)	0	1.03073	2	0.971284	0.989246	2	5.3232	1.00222	2	10.3364	0.900577	2	6.98247	1.06325	2	2.66135	1.00758	2	21.6842	0	1.453e-10	68.12	1.70666e-05	3	2222.26	-1.53503	49.2948	0
eIALHLNPR	1	7	1	A0A4X1UHU8	N-Term(TMT6plex)	0	1.0526	1		0.903762	1		0.993844	1		1.01888	1		1.00903	1		1.0966	1		0	5.445e-07	68.1	2.19777e-05	3	1291.77	-0.659205	35.1154	0
aYGELPEHAk	5	6	1	A0A287AKZ5	N-Term(TMT6plex); K10(TMT6plex)	0	1.11529	5	4.89426	1.12066	5	4.89721	0.990087	5	4.98048	0.893493	5	4.90207	0.85982	5	4.03744	0.861528	5	6.57999	0	4.881e-11	68.1	1.60225e-05	2	1572.88	-1.20716	26.3138	0
hFVALSTNTTk	6	1	1	P08059	N-Term(TMT6plex); K11(TMT6plex)	0	0.930442	6	1.56353	0.980078	6	3.69776	0.964847	6	6.02387	1.05174	6	1.99641	1.1403	6	3.34149	1.06691	6	7.93031	0	2.937e-12	68.1	2.41538e-05	2	1676.97	-0.834678	32.4076	0
ekEAEDGVIAYDDcGVk	3	6	1	A0A4X1SYH9	N-Term(TMT6plex); K2(TMT6plex); C14(Carbamidomethyl); K17(TMT6plex)	0	1.05373	3	11.2264	1.04553	3	6.75854	1.01963	3	1.57881	0.953596	3	6.91959	0.878015	3	6.44883	0.884255	3	0.0589162	0	8.838e-15	68.1	1.55734e-05	3	2585.34	1.99203	37.4901	1
dQHSFELEEk	3	9	1	A0A4X1VIR9	N-Term(TMT6plex); K10(TMT6plex)	0	0.840449	3	6.71676	0.818324	3	11.8707	0.856155	3	9.56378	1.33013	3	3.52703	1.22377	3	1.58783	1.36169	3	3.05512	0	4.068e-12	68.08	1.07828e-05	2	1719.89	-0.781869	31.1739	0
vDPLcPLSHNPGTk	2	8	1	A0A480DUI2	N-Term(TMT6plex); C5(Carbamidomethyl); K14(TMT6plex)	0	1.05429	2	3.80394	1.07836	2	1.82116	1.12309	2	1.2373	0.822916	2	6.3257	0.884957	2	2.64229	0.840689	2	7.222	0	1.059e-10	68.06	1.98989e-05	2	1993.09	-0.860208	40.2461	0
mFDYTDDPEGPVmPGSHSVER	2	11	1	A0A480WJ69	N-Term(TMT6plex); M13(Oxidation)	0	0.881944	2	4.31652	0.911149	2	11.1472	0.895254	2	4.67612	1.22183	2	10.2462	1.14349	2	9.50454	1.2291	2	8.68145	0	1.836e-14	68.06	8.12837e-07	3	2611.15	-3.92601	41.1715	0
vkEGmNIVEAMER	7	4	1	P62936	N-Term(TMT6plex); K2(TMT6plex); M5(Oxidation)	0	1.09998	7	6.52276	1.10594	7	3.12055	1.12268	7	2.26485	0.819647	7	14.4655	0.828219	7	17.9273	0.78915	7	14.8559	0	4.526e-09	68.04	1.70541e-05	2	1980.06	-1.65178	42.7363	1
qLVARPDVVEmHDVTAQDPk	2	14	1	A0A480KGJ8	N-Term(TMT6plex); M11(Oxidation); K20(TMT6plex)	0	1.05301	2	7.38718	1.09442	2	1.96774	1.02887	2	0.0845501	0.93493	2	10.7779	0.816818	2	4.26535	0.93936	2	5.26875	0	7.835e-15	68.04	2.03755e-05	3	2722.46	-1.03357	34.2281	0
iTVTSEVPFSk	2	3	1	A0A5G2QFP8	N-Term(TMT6plex); K11(TMT6plex)	0	1.0414	2	0.887869	0.916956	2	6.25377	0.87849	2	20.7789	1.26593	2	19.9975	1.04981	2	5.62775	0.991241	2	12.1127	0	2.833e-09	68	1.783e-05	2	1665.98	-1.14812	48.8204	0
kDDGISFSNQTGPAWAGSER	2	2	1	A0A4X1T4S6	N-Term(TMT6plex); K1(TMT6plex)	0	0.958262	2	2.23154	0.93997	2	4.64678	0.952055	2	7.0104	1.08508	2	6.41067	1.0849	2	4.54225	1.13002	2	11.2101	0	1.492e-14	68	1.08961e-05	3	2581.31	1.40994	42.4656	1
qLTAHLQDVNR	1	18	1	A0A4X1W8B0	N-Term(TMT6plex)	0	1.09925	1		1.10479	1		1.06672	1		0.872708	1		0.801979	1		0.848463	1		0	8.01e-10	67.98	1.84059e-05	2	1523.85	-0.182924	25.289	0
vQPDEAVYTk	2	3	1	A0A0B8RVW4	N-Term(TMT6plex); K10(TMT6plex)	0	1.06983	2	0.0698908	0.999331	2	8.87329	1.10759	2	14.2885	0.92364	2	2.75052	0.902551	2	7.60419	0.861104	2	3.78085	0	3.265e-08	67.95	2.0265e-05	2	1607.9	-1.56114	34.1727	0
fQNPQTEGVNAVEDEIkk	1	13	1	A0A287A4E3	N-Term(TMT6plex); K17(TMT6plex); K18(TMT6plex)	0	0.959855	1		0.932518	1		0.933434	1		1.09744	1		1.0834	1		1.17221	1		0	3.778e-16	67.94	2.05206e-05	3	2733.51	3.23851	47.4457	1
mVGVkPVGSDPDFQPELSGAGSR	2	6	1	A0A287BG87	N-Term(TMT6plex); M1(Oxidation); K5(TMT6plex)	0	1.20618	2	1.93511	1.10819	2	0.449541	1.17417	2	0.68267	0.706815	2	2.99427	0.696264	2	0.314574	0.715981	2	5.6957	0	8.679e-16	67.93	1.68474e-05	3	2804.47	0.343552	44.9358	0
qTAQQIVSHVQNk	1	4	1	F1SUD6	N-Term(TMT6plex); K13(TMT6plex)	0	1.1154	1		1.09677	1		1.10017	1		0.812927	1		0.821334	1		0.812638	1		0	2.389e-13	67.92	1.79275e-05	3	1939.11	1.10561	32.7849	0
eTGEHLVHVk	8	16	2	A0A0B8RSX6;A0A286ZXU2	N-Term(TMT6plex); K10(TMT6plex)	0																			0	8.092e-13	67.91	2.18684e-05	2	1606.93	-0.953321	21.1664	0
tPMcAHcNQVIR	1	7	1	A0A4X1UFC0	N-Term(TMT6plex); C4(Carbamidomethyl); C7(Carbamidomethyl)	0	1.03467	1		1.02864	1		0.953137	1		1.01542	1		0.973916	1		1.00893	1		0	9.622e-14	67.91	5.25067e-06	3	1715.83	-1.33988	18.6546	0
qLVHELDEAEYR	6	11	1	A0A4X1SMS8	N-Term(TMT6plex)	0	0.997526	6	7.68376	0.990383	6	6.97664	1.05312	6	2.64664	0.992217	6	6.26375	1.02039	6	6.18701	0.939105	6	10.8963	0	1.119e-08	67.91	1.02829e-05	2	1730.89	0.509606	38.7814	0
gAVDGGLSIPHSTk	2	5	1	F1S530	N-Term(TMT6plex); K14(TMT6plex)	0	0.739511	2	42.9066	0.886235	2	15.03	0.771037	2	41.8508	1.19367	2	30.0799	1.4594	2	66.8185	1.23589	2	12.1173	0	7.144e-15	67.89	1.88401e-05	2	1797.03	-0.333019	33.9192	0
mGAGLGHGmDR	2	13	1	A0A4X1VNX9	N-Term(TMT6plex); M1(Oxidation); M9(Oxidation)	0	0.981331	2	6.11247	1.05189	2	2.55846	1.05947	2	1.33072	1.03349	2	7.86774	0.84458	2	0.664516	0.968273	2	10.2285	0	4.31e-07	67.87	2.59655e-06	3	1362.64	-1.44785	8.98712	0
dWSDEPLkEcGTNEcLDNk	3	13	1	Q28832	N-Term(TMT6plex); K8(TMT6plex); C10(Carbamidomethyl); C15(Carbamidomethyl); K19(TMT6plex)	0	0.997157	3	5.39219	1.01907	3	6.02748	1.04511	3	7.509	1.00987	3	9.58447	1.01483	3	10.7018	0.966629	3	23.7	0	2.34e-16	67.86	7.56209e-06	3	2997.46	0.639652	44.2125	1
sGPPEAPSTGTGSAQPPSFTYAQQR	1	10	1	A0A480VMZ2	N-Term(TMT6plex)	0	1.00135	1		0.812898	1		0.984312	1		1.13901	1		1.17651	1		1.0959	1		0	7.99e-14	67.85	8.43263e-06	3	2748.34	-0.735318	37.3145	0
eAIHNQLLEk	2	2	1	A0A287BED1	N-Term(TMT6plex); K10(TMT6plex)	0	1.15665	2	2.62832	1.11759	2	4.4276	1.03438	2	0.960366	0.804797	2	0.0739311	0.853934	2	2.86883	0.792428	2	13.1632	0	1.479e-13	67.84	1.96749e-05	2	1652.98	1.95341	34.4752	0
eITALxPSTMk	6	51	4	Q95319;A0A287AAR4;A0A481CYB2;B2ZFN7	N-Term(TMT6plex); X6(A); K11(TMT6plex)	0																			0	5.057e-11	67.83	2.72029e-05	2	1619.94	-3.12278	47.0988	0
sLkPGALSNSGSTPTIDGLR	2	3	1	A0A4X1W6P6	N-Term(TMT6plex); K3(TMT6plex)	0	1.10697	2	6.43783	1.11509	2	1.68616	1.06319	2	2.94936	0.826523	2	10.0939	0.787132	2	2.94222	0.873429	2	13.41	0	2.34e-16	67.8	2.04461e-05	3	2429.38	3.38911	44.5723	0
nLGVVVAPHALk	2	4	1	A0A5G2R793	N-Term(TMT6plex); K12(TMT6plex)	0	0.870108	2	14.4642	0.860499	2	14.1001	0.882947	2	10.0048	1.24963	2	17.0341	1.28123	2	17.2299	1.17873	2	16.434	0	5.171e-11	67.79	1.63763e-05	2	1676.06	-0.200459	42.6423	0
lVQAFQYTDk	1	5	2	A0A0B8RTC3;K7GLN4	N-Term(TMT6plex); K10(TMT6plex)	0																			0	4.388e-11	67.75	1.89873e-05	2	1670.95	1.25062	49.181	0
sDNVVEGNcAEELLQNSHR	1	3	1	A0A5G2R2H1	N-Term(TMT6plex); C9(Carbamidomethyl)	0	0.760236	1		0.792654	1		0.779873	1		1.40719	1		1.3721	1		1.49123	1		0	6.007e-16	67.75	3.55067e-06	3	2400.14	0.127636	40.4649	0
dPDPEFPTVTHPNPEEGEk	2	5	1	M3TYI1	N-Term(TMT6plex); K19(TMT6plex)	0	0.988977	2	9.81892	1.05414	2	4.45515	0.983546	2	0.120976	1.09443	2	2.29242	0.93552	2	12.379	0.93623	2	13.1965	0	3.89e-08	67.74	6.41099e-06	3	2593.27	-6.38349	39.1728	0
vLDHAMIGPEGTDNcHk	3	16	1	A0A4X1TMC3	N-Term(TMT6plex); C15(Carbamidomethyl); K17(TMT6plex)	0	0.893018	3	17.4063	0.928452	3	19.8607	0.919905	3	10.8457	1.13454	3	15.3255	1.19437	3	11.1553	1.1802	3	37.3055	0	4.348e-16	67.72	1.27713e-05	4	2352.18	-0.383072	33.8077	0
hSEVQQANLk	4	5	1	A0A4X1TX94	N-Term(TMT6plex); K10(TMT6plex)	0	1.11387	4	2.53086	1.13207	4	2.14733	1.09254	4	3.68597	0.829771	4	5.14368	0.771121	4	4.69348	0.756716	4	5.25413	0	1.564e-13	67.7	2.20517e-05	2	1611.92	-0.60131	16.556	0
aGNNmLLVGVHGPR	4	10	2	A0A0B8RSX6;A0A286ZXU2	N-Term(TMT6plex); M5(Oxidation)	0																			0	4.895e-11	67.7	1.87741e-05	3	1679.92	-0.834726	29.1431	0
kQQPSISSDAAk	1	14	1	K7GT30	N-Term(TMT6plex); K1(TMT6plex); K12(TMT6plex)	0	1.0632	1		1.08631	1		0.97697	1		0.949457	1		0.947824	1		0.896478	1		0	1.625e-13	67.69	1.86982e-05	3	1947.15	1.82012	24.0209	1
lkTNPVEGLSGNPADLEk	1	7	1	A0A4X1V4P0	N-Term(TMT6plex); K2(TMT6plex); K18(TMT6plex)	0	0.990072	1		1.04162	1		1.01813	1		0.929742	1		0.982668	1		1.02093	1		0	6.084e-16	67.69	1.65109e-05	3	2569.48	1.72454	47.207	1
aGVLAHLEEER	9	24	3	A0A480YIK9;A0A480UP67;A0A480L3S8	N-Term(TMT6plex)	0																			0	4.731e-09	67.68	1.98076e-05	3	1452.8	-0.501985	38.8083	0
mEELHNQEVQk	3	8	1	K9IVQ3	N-Term(TMT6plex); M1(Oxidation); K11(TMT6plex)	0	0.977707	3	7.58876	1.02025	3	0.245069	0.995316	3	4.99984	1.04321	3	3.52669	1.04018	3	8.53709	0.990105	3	0.828505	0	2.447e-08	67.68	1.51159e-05	2	1858.97	-0.42955	20.4608	0
kDLYANNVmSGGTTmYPGIADR	3	5	1	A0A481CYB2	K1(TMT6plex); N-Term(TMT6plex); M9(Oxidation); M15(Oxidation)	0	0.666135	3	46.9991	0.700274	3	0.410338	0.675227	3	3.19393	1.42896	3	6.37859	1.63293	3	30.5169	1.78236	3	14.8323	0	2.34e-16	67.65	1.11664e-05	3	2864.43	-0.78424	38.2366	1
tAASGAAGDkDTk	2	10	1	A0A4X1VR03	N-Term(TMT6plex); K10(TMT6plex); K13(TMT6plex)	0	1.15242	2	1.07748	1.07868	2	5.81587	1.01587	2	2.57603	0.911446	2	11.9799	0.823927	2	2.22544	0.830735	2	2.17649	0	1.379e-08	67.63	2.48607e-05	2	1880.07	-2.02653	18.5532	1
qLTHLEEmQHTISPDEEk	1	14	1	A0A480WVL1	N-Term(TMT6plex); M8(Oxidation); K18(TMT6plex)	0	1.04104	1		0.93841	1		0.974118	1		1.20868	1		0.91532	1		0.994501	1		0	7.993e-15	67.63	1.47904e-05	4	2639.35	3.41324	31.2098	0
kLGEMWSEQSAk	4	3	1	F1RJ01	N-Term(TMT6plex); K1(TMT6plex); K12(TMT6plex)	0	0.973501	4	8.38063	0.963551	4	7.54271	0.935384	4	3.89471	1.11385	4	4.34872	1.06539	4	13.8755	1.11623	4	17.6278	0	4.235e-10	67.62	2.15881e-05	2	2081.18	4.4089	42.8043	1
sIDDGELLHGILk	1	5	1	I3L9S9	N-Term(TMT6plex); K13(TMT6plex)	0	0.894804	1		1.0456	1		0.949972	1		1.0093	1		1.19206	1		1.02996	1		0	2.875e-11	67.6	2.02367e-05	3	1868.08	-2.36082	50.2474	0
aGAGEASGSR	1	1	1	A0A4X1TG57	N-Term(TMT6plex)	0	0.663774	1		0.808305	1		0.858444	1		1.32183	1		1.46476	1		1.48523	1		0	7.586e-07	67.59	6.48823e-06	2	1091.56	-1.0676	8.24456	0
iGQQPQQPGAPPQQDYTk	1	7	1	A0A286ZY30	N-Term(TMT6plex); K18(TMT6plex)	0	0.936861	1		0.868464	1		0.924792	1		1.09462	1		1.23338	1		1.20623	1		0	6.44e-14	67.59	2.18945e-05	3	2439.3	0.401387	32.2277	0
kGIDSNQDAIAcDTAcTSLLQQAR	1	6	1	A0A5G2QPV3	K1(TMT6plex); N-Term(TMT6plex); C12(Carbamidomethyl); C16(Carbamidomethyl)	0	0.602197	1		0.672834	1		0.647369	1		1.33002	1		1.60002	1		2.09594	1		0	2.34e-16	67.59	1.21317e-05	4	3094.57	1.74586	44.1388	1
rLHGLDEEAEQk	3	4	1	A0A480UP05	N-Term(TMT6plex); K12(TMT6plex)	0	1.09521	3	1.31974	1.07101	3	3.67253	1.04053	3	2.52619	0.889293	3	2.34062	0.888984	3	6.73958	0.893615	3	2.98825	0	1.121e-14	67.56	2.145e-05	2	1883.04	-1.63203	22.5618	1
vADRLPNLSSPSAEGPPGPPSGTVPR	2	13	1	A0A4X1TB33	N-Term(TMT6plex)	0	0.958879	2	3.11629	0.963366	2	6.54632	0.893292	2	9.54465	1.17186	2	6.90954	1.06197	2	11.0741	1.11146	2	26.6307	0	7.145e-16	67.56	2.08361e-05	3	2784.49	1.76608	44.2993	1
lTHGDSPQEAPAGPLGQVk	2	7	1	A0A480LAL5	N-Term(TMT6plex); K19(TMT6plex)	0	0.874092	2	4.33937	0.916806	2	5.67089	0.87887	2	1.83741	1.2305	2	0.681665	1.20471	2	4.45919	1.20175	2	12.5617	0	2.34e-16	67.55	2.14555e-05	3	2360.3	0.41129	36.8586	0
yRDVAEcGPQQEVDLNSPR	1	7	1	A0A480LTP8	N-Term(TMT6plex); C7(Carbamidomethyl)	0	0.910457	1		0.950957	1		0.996066	1		1.11741	1		1.11631	1		1.06061	1		0	1.331e-15	67.55	5.56383e-06	3	2462.18	-6.41056	30.9739	1
ikSENTEGSPQEDGmEVEGLk	1	3	1	A0A5S6GIV5	N-Term(TMT6plex); K2(TMT6plex); M15(Oxidation); K21(TMT6plex)	0	1.32126	1		1.37699	1		1.27066	1		0.41747	1		0.397978	1		0.404466	1		0	3.223e-14	67.55	1.75792e-05	3	2980.54	-0.968754	37.102	1
dGAGVAATRPPAPSGcPEAk	4	3	1	A0A287AST1	N-Term(TMT6plex); C16(Carbamidomethyl); K20(TMT6plex)	0	0.990231	4	3.05095	1.03018	4	4.33239	0.986059	4	1.22374	1.00245	4	4.47638	0.988454	4	4.78466	1.02103	4	13.7649	0	2.34e-16	67.54	1.79986e-05	3	2367.25	0.0606044	25.6512	0
qGAAVEIEAVkPVDLGGDEPk	2	7	1	A0A480XY11	N-Term(TMT6plex); K11(TMT6plex); K21(TMT6plex)	0	1.03866	2	0.308952	1.00395	2	2.54155	1.03447	2	5.67394	0.895836	2	3.98914	1.02982	2	5.21121	0.954377	2	13.9049	0	2.34e-16	67.54	1.86593e-05	3	2809.6	3.24382	47.9809	0
lLAPHIGR	2	13	1	A0A287AV94	N-Term(TMT6plex)	0	0.908438	2	3.20771	0.827156	2	11.001	0.801284	2	4.32973	1.4119	2	7.81941	1.22203	2	2.17882	1.25048	2	12.1231	0	0.000179	67.53	1.4561e-05	3	1105.7	-1.45688	32.985	0
gAAAEGLNEAEVTPARPEQEAPDAEEGk	3	20	1	A0A480XY11	N-Term(TMT6plex); K28(TMT6plex)	0	1.083	3	0.569777	0.994391	3	13.4466	1.03261	3	5.77231	0.909687	3	10.1952	1.05455	3	9.5482	0.941945	3	7.03614	0	4.923e-16	67.52	1.09393e-05	4	3294.64	-2.92543	36.1571	0
sFDAEGTGYcR	1	10	1	A5YV76	N-Term(TMT6plex); C10(Carbamidomethyl)	0	1.15505	1		1.01682	1		1.23851	1		0.754603	1		0.64856	1		0.859765	1		0	2.691e-14	67.5	1.06697e-06	2	1491.67	-0.638397	25.79	0
gNkEPNPmVQLSIQDVTQESk	1	1	1	A0A480LAL5	N-Term(TMT6plex); K3(TMT6plex); M8(Oxidation); K21(TMT6plex)	0	0.893105	1		0.918694	1		0.832553	1		1.26618	1		1.22823	1		1.19837	1		0	2.506e-16	67.49	2.30283e-05	3	3045.64	-1.7514	46.2202	1
nQAAQAAkPEGPGSQGADGFIQESALk	1	6	1	A0A480VNS4	N-Term(TMT6plex); K8(TMT6plex); K27(TMT6plex)	0	1.10363	1		1.0867	1		0.994119	1		0.923207	1		0.843922	1		0.917567	1		0	5.019e-16	67.49	1.76099e-05	4	3357.81	1.80061	45.162	0
sPLLAGGSPPQPIVPAHk	8	4	1	A0A480QBL1	N-Term(TMT6plex); K18(TMT6plex)	0	0.815634	8	10.2871	0.819497	8	7.84299	0.856308	8	8.88787	1.37397	8	2.92767	1.32213	8	16.3352	1.26185	8	6.79497	0	1.894e-13	67.47	1.61692e-05	3	2224.32	0.0491393	46.1454	0
gGDEEENDEPPkVVVTEVk	3	4	1	A0A4X1W5Y9	N-Term(TMT6plex); K12(TMT6plex); K19(TMT6plex)	0	1.02764	3	1.05475	0.931581	3	5.09773	0.955573	3	0.194451	1.1428	3	8.51808	1.14607	3	6.55556	1.03852	3	10.2534	0	2.685e-12	67.46	2.1456e-05	3	2757.47	-1.7326	42.0392	1
iVLDNSVFSEHR	3	7	1	I3LGD4	N-Term(TMT6plex)	0	0.996133	3	0.304209	1.06397	3	1.99202	0.928658	3	3.43646	0.995865	3	3.44294	1.01298	3	3.34323	1.03778	3	7.96527	0	5.835e-08	67.44	1.61641e-05	3	1644.89	-1.20144	47.1122	0
vDINAPDVGVHGPDWHLk	1	5	2	A0A4X1VKL9;A0A287A608	N-Term(TMT6plex); K18(TMT6plex)	0																			0	4.893e-10	67.44	2.23123e-05	4	2427.32	-1.34592	47.7457	0
kISSVQSIVPALEIANAHR	2	4	1	A0A4X1VEW0	N-Term(TMT6plex); K1(TMT6plex)	0	0.876344	2	6.01475	0.84826	2	9.13602	0.845715	2	22.0703	1.19268	2	9.21152	1.20473	2	8.99002	1.40304	2	5.63813	0	1.47e-13	67.38	1.37382e-05	4	2491.48	1.59261	48.7597	1
qDcDQALQIDHGNVk	3	4	1	A0A4X1TWJ1	N-Term(TMT6plex); C3(Carbamidomethyl); K15(TMT6plex)	0	0.887133	3	10.0055	0.898077	3	4.30437	0.911208	3	3.40916	1.27567	3	3.7784	1.1424	3	2.86039	1.2211	3	2.51708	0	5.495e-16	67.36	1.41689e-05	3	2199.12	0.0503347	29.4335	0
eAVTEILGIEPDREk	2	4	1	A0A287AYW6	N-Term(TMT6plex); K15(TMT6plex)	0	1.12914	2	0.223985	1.12244	2	4.17432	1.14192	2	3.8603	0.79172	2	3.16132	0.759243	2	0.952952	0.742481	2	2.79477	0	6.657e-16	67.35	2.19328e-05	3	2157.22	-0.530286	48.8334	1
sGERPVTAGEEDEQVPDSIDAR	2	4	1	A0A480VPR0	N-Term(TMT6plex)	0	1.00883	2	4.22522	0.968342	2	6.65591	1.05612	2	0.0662898	0.98375	2	1.72293	0.991991	2	11.0869	0.985388	2	7.34743	0	2.34e-16	67.35	4.91486e-06	3	2586.25	-1.18394	28.6288	0
vVPGYGHAVLR	2	6	1	A0A287BI82	N-Term(TMT6plex)	0	0.660292	2	1.95684	0.67521	2	20.376	0.729438	2	8.38092	1.42544	2	5.87464	1.80746	2	27.91	1.49835	2	0.68576	0	4.178e-10	67.33	1.48219e-05	3	1396.83	-0.339342	33.344	0
rAAEEAEEAR	4	20	2	A0A480IPA8;A0A287B0Y8	N-Term(TMT6plex)	0																			0	3.127e-12	67.32	9.24912e-06	3	1360.7	0.436881	11.3686	1
nIQVSHQEFSk	4	13	1	A0A287AH24	N-Term(TMT6plex); K11(TMT6plex)	0	1.04907	4	5.15257	1.10492	4	6.81034	1.09455	4	2.87709	0.896688	4	6.8061	0.822815	4	6.27773	0.847712	4	12.0952	0	1.644e-12	67.29	2.09128e-05	2	1774.98	-2.52668	29.2279	0
lEELEkEEELR	1	7	1	A0A0B8RTM8	N-Term(TMT6plex); K6(TMT6plex)	0	1.14062	1		1.1442	1		1.23796	1		0.722588	1		0.619742	1		0.70932	1		0	1.186e-14	67.29	2.35071e-05	2	1875.05	0.026517	45.1396	1
tDkELEETAGQAk	2	4	1	A0A287AE45	N-Term(TMT6plex); K3(TMT6plex); K13(TMT6plex)	0	1.01488	2	0.559394	0.924298	2	7.96922	0.987023	2	1.24408	1.00284	2	4.31317	1.05466	2	2.89983	1.10524	2	8.84158	0	1.693e-14	67.27	2.67468e-05	2	2107.19	0.143809	29.5202	1
tLGSDADQSHk	2	2	1	F1SSI2	N-Term(TMT6plex); K11(TMT6plex)	0	0.7856	2	4.61774	0.853727	2	3.02069	0.776781	2	2.28608	1.42736	2	0.796245	1.37052	2	13.1168	1.31319	2	2.93684	0	1.508e-12	67.26	1.72239e-05	2	1616.86	-5.30829	17.4471	0
gISNQPFPELHcAALk	1	7	1	A0A480PNK1	N-Term(TMT6plex); C12(Carbamidomethyl); K16(TMT6plex)	0	1.08261	1		1.15466	1		1.01433	1		0.807763	1		0.882005	1		0.868012	1		0	3.915e-14	67.25	2.43462e-05	3	2240.22	-0.69401	47.0557	0
nSSSETPAVcPQNTENQRPk	2	4	1	A0A4X1WD36	N-Term(TMT6plex); C10(Carbamidomethyl); K20(TMT6plex)	0	1.05496	2	6.40486	1.03064	2	3.35844	1.11924	2	4.38955	0.926746	2	4.1796	0.87243	2	2.65955	0.842912	2	10.3407	0	2.34e-16	67.21	1.29083e-05	3	2702.36	0.815834	21.4231	0
gFTGIDSEYEkPEAPELVLk	3	3	1	A0A4X1UUI3	N-Term(TMT6plex); K11(TMT6plex); K20(TMT6plex)	0	1.16566	3	2.04182	1.15624	3	2.90472	1.08749	3	0.762459	0.735087	3	0.0609195	0.783018	3	22.3171	0.6827	3	6.29569	0	4.637e-16	67.18	2.40718e-05	3	2909.6	-3.65033	50.1351	0
kAVTLNPDNSYIk	1	3	1	A0A4X1UZC5	N-Term(TMT6plex); K1(TMT6plex); K13(TMT6plex)	0	1.0155	1		1.05092	1		0.949911	1		1.04343	1		1.02299	1		0.933236	1		0	7.351e-16	67.17	1.89373e-05	3	2150.28	0.442737	40.3896	1
tAEHEAAQQDLQSk	2	28	1	A0A480PGW8	N-Term(TMT6plex); K14(TMT6plex)	0	0.955865	2	8.04343	0.9557	2	3.98016	0.959004	2	0.153491	1.07853	2	3.95023	1.12329	2	10.5809	1.06258	2	4.68838	0	2.352e-16	67.15	1.91018e-05	2	2014.06	-2.19227	19.9106	0
sESTAAAEHk	3	5	1	A0A4X1SKP7	N-Term(TMT6plex); K10(TMT6plex)	0	0.824539	3	5.8422	0.953054	3	0.150112	0.837827	3	3.4708	1.29494	3	0.00945077	1.26473	3	2.63769	1.16166	3	4.63264	0	9.489e-13	67.12	1.5236e-05	2	1488.8	-4.29824	14.0034	0
nQDEcVIALHDcNGDVNR	1	11	2	A0A4X1W153;A0A4X1W143	N-Term(TMT6plex); C5(Carbamidomethyl); C12(Carbamidomethyl)	0																			0	2.34e-16	67.11	2.55815e-06	3	2358.07	-3.41243	27.5702	0
aEPEDHYFLLTEPPLNTPENR	2	8	1	A0A4X1SS45	N-Term(TMT6plex)	0	0.886281	2	12.4722	0.889579	2	19.0434	0.840599	2	6.29669	1.1635	2	13.7461	1.27556	2	22.984	1.25944	2	13.6646	0	2.34e-16	67.09	1.2283e-05	3	2711.35	-1.12101	48.7842	0
hVLTGSADNScR	2	4	1	A0A480TXZ6	N-Term(TMT6plex); C11(Carbamidomethyl)	0	0.948407	2	1.29021	1.18717	2	11.7929	0.928355	2	11.9369	0.930353	2	12.9095	1.04976	2	17.0095	0.89663	2	16.994	0	1.274e-15	67.08	5.86674e-06	2	1545.76	-0.441184	12.9212	0
sTPkPIPIIAAGFcSDk	2	6	1	A0A480YW67	N-Term(TMT6plex); K4(TMT6plex); C14(Carbamidomethyl); K17(TMT6plex)	0	1.19937	2	2.59535	1.21471	2	0.566633	1.13092	2	0.034474	0.715876	2	4.88021	0.668153	2	11.5121	0.625791	2	6.19721	0	2.34e-16	67.08	1.91477e-05	3	2489.44	0.447186	49.581	0
lSPkEEPLSSGPEEAAVSk	2	2	1	I3LB64	N-Term(TMT6plex); K4(TMT6plex); K19(TMT6plex)	0	1.21961	2	0.615766	1.24956	2	5.51751	1.12823	2	5.92127	0.625815	2	4.92417	0.65049	2	0.835227	0.63381	2	5.18676	0	3.75e-15	67.06	2.22076e-05	3	2642.48	-0.918763	42.6939	1
hVDAILGGPQATGPPcGPPASR	2	5	1	A0A480F334	N-Term(TMT6plex); C16(Carbamidomethyl)	0	0.874319	2	0.10533	0.888387	2	3.78569	0.906645	2	1.0043	1.15385	2	8.02168	1.23265	2	5.65558	1.25421	2	4.34862	0	3.928e-16	67.05	1.8669e-05	3	2384.24	0.333136	35.9183	0
kAQPAQPADEPAEk	4	2	1	F2Z5L7	N-Term(TMT6plex); K1(TMT6plex); K14(TMT6plex)	0	1.0134	4	8.5462	0.987195	4	5.30626	0.956512	4	5.65854	1.06727	4	18.1093	1.00829	4	5.38369	1.01899	4	9.47539	0	3.822e-16	67.03	2.50861e-05	3	2167.23	0.911758	21.7143	1
mAkPEEVLVVENDQGEVVR	2	5	1	A0A218PI30	N-Term(TMT6plex); M1(Oxidation); K3(TMT6plex)	0	1.03414	2	11.7268	1.04828	2	14.0181	1.01221	2	4.13926	0.921078	2	26.4757	0.98826	2	20.9323	0.900527	2	14.7918	0	4.033e-13	67.02	2.26514e-05	3	2615.41	1.21118	43.3208	0
eFPGFLENQkDPLAVDk	9	2	1	P04163	N-Term(TMT6plex); K10(TMT6plex); K17(TMT6plex)	0	0.932753	9	8.09333	0.917544	9	4.86048	0.913614	9	3.97828	1.15301	9	7.58231	1.13074	9	6.84269	1.14742	9	3.85483	0	2.848e-16	66.98	2.30815e-05	2	2634.47	-0.671599	50.4269	1
aQSELAAHQk	4	3	1	F2Z5L7	N-Term(TMT6plex); K10(TMT6plex)	0	0.952364	4	2.56235	1.04136	4	18.1022	1.01391	4	10.4667	0.995895	4	4.67737	0.954384	4	3.26688	0.968718	4	8.34377	0	8.523e-14	66.97	2.10352e-05	2	1540.88	0.0843633	17.863	0
rVAEQELLDASER	2	11	1	A0A4X1SJS3	N-Term(TMT6plex)	0	0.582746	2	4.33613	0.53702	2	1.06543	0.813053	2	30.3717	1.49604	2	16.4213	1.7559	2	5.41523	1.7231	2	8.73764	0	1.02e-09	66.97	2.12562e-05	2	1744.93	-3.52008	33.1493	1
aPkPDGPGGGPGGSHMGGSYGDDR	3	3	1	G8ENL4	N-Term(TMT6plex); K3(TMT6plex)	0	0.802699	3	0.78754	0.984137	3	2.4001	0.737156	3	11.0982	1.20386	3	1.59348	1.51374	3	12.7992	1.14185	3	2.97506	0	9.898e-11	66.95	9.89e-06	3	2684.3	2.90568	22.6211	0
hTGGcHcGAVR	1	8	1	F1SDE3	N-Term(TMT6plex); C5(Carbamidomethyl); C7(Carbamidomethyl)	0	0.836094	1		0.822635	1		0.789683	1		1.36132	1		1.50575	1		1.19696	1		0	2.871e-15	66.92	3.43468e-06	3	1440.68	-0.633931	6.34431	0
eEHVWHDLEDR	6	1	1	F1SCY2	N-Term(TMT6plex)	0	0.927878	6	12.5103	0.936169	6	27.3148	0.944894	6	11.1354	1.13905	6	20.8518	1.07456	6	28.0847	1.1505	6	21.2084	0	2.765e-12	66.92	3.78018e-06	4	1693.81	-2.43272	26.9091	0
tENSTSTPAAkPk	8	1	1	A0A4X1V8T4	N-Term(TMT6plex); K11(TMT6plex); K13(TMT6plex)	0	0.862805	8	6.9708	0.847727	8	5.44637	0.844637	8	4.60072	1.32169	8	5.64753	1.26997	8	6.34383	1.2291	8	7.14464	0	7.586e-15	66.92	2.7762e-05	2	2019.17	-1.62953	20.0851	0
tPLLQAPGGPHQDLR	3	5	1	A0A480W1J4	N-Term(TMT6plex)	0	0.858374	3	15.058	0.825085	3	18.6495	0.905345	3	9.17725	1.2164	3	10.7061	1.14613	3	4.59897	1.25924	3	2.09077	0	7.264e-10	66.89	2.52634e-05	2	1829.02	-2.09872	34.6982	0
aVLFcLSEDkk	4	3	1	P10668	N-Term(TMT6plex); C5(Carbamidomethyl); K10(TMT6plex); K11(TMT6plex)	0	1.14467	4	3.55445	1.10255	4	3.17422	1.08952	4	1.39284	0.780221	4	4.7055	0.797384	4	9.75253	0.808032	4	4.58061	0	7.852e-14	66.89	2.42811e-05	2	1997.17	-1.14392	48.6777	1
kTVTAMDVVYALk	3	2	1	A0A481CZK5	N-Term(TMT6plex); K1(TMT6plex); K13(TMT6plex)	0	0.699078	3	0.832697	0.728309	3	2.68668	0.643959	3	1.42525	1.67605	3	3.77434	1.64549	3	1.7812	1.45091	3	0.828052	0	3.088e-09	66.88	1.40197e-05	2	2126.29	2.59529	51.0659	1
kILATPPQEDAPSVDITNIR	1	7	1	I3LPT1	N-Term(TMT6plex); K1(TMT6plex)	0	1.20887	1		1.10523	1		1.17961	1		0.690455	1		0.710192	1		0.710061	1		0	2.34e-16	66.87	2.62023e-05	3	2636.5	-0.405224	47.5112	1
sMVNTkPEQAEEESEEVR	2	4	1	F6Q4F9	N-Term(TMT6plex); K6(TMT6plex)	0	1.15497	2	5.63368	1.08942	2	3.0228	1.12174	2	0.317347	0.755338	2	18.2744	0.835379	2	0.290742	0.750433	2	4.69126	0	2.34e-16	66.86	1.26523e-05	2	2550.28	0.307271	30.7633	0
aHSGAQGLLAVQk	2	3	1	A0A4X1VWZ0	N-Term(TMT6plex); K13(TMT6plex)	0	0.861005	2	4.99097	0.86803	2	4.6486	0.835102	2	3.41919	1.18606	2	6.57181	1.33864	2	3.42486	1.31229	2	6.2368	0	2.713e-14	66.84	2.27405e-05	2	1738.04	0.497369	32.8426	0
lcASGAGAAPDPAIEEIkEk	3	7	1	A0A4X1VQ36	N-Term(TMT6plex); C2(Carbamidomethyl); K18(TMT6plex); K20(TMT6plex)	0	1.11099	3	2.86096	1.08874	3	0.334714	1.07086	3	1.15518	0.886279	3	3.75718	0.769971	3	8.71477	0.810729	3	6.57055	0	2.34e-16	66.83	2.48471e-05	3	2714.5	-1.89721	47.0417	1
eLGHGALAEk	4	4	1	A0A287AMV5	N-Term(TMT6plex); K10(TMT6plex)	0	0.930992	4	5.7998	0.912629	4	5.19705	0.946891	4	3.70419	1.13784	4	9.64557	1.1626	4	5.8592	1.15606	4	5.33686	0	6.343e-12	66.8	2.48313e-05	2	1482.87	0.0717267	25.7603	0
sTPkEDDSSASTSQSSR	3	3	1	A0A4X1W618	N-Term(TMT6plex); K4(TMT6plex)	0	1.16798	3	3.81181	1.15031	3	2.24276	1.09703	3	2.54657	0.752511	3	6.11768	0.835417	3	6.31136	0.739002	3	4.25441	0	2.34e-16	66.8	1.11151e-05	3	2228.1	-2.02355	13.2068	1
dFIDSLGLLHEQNmAk	2	4	1	A0A5G2QQK9	N-Term(TMT6plex); M14(Oxidation); K16(TMT6plex)	0	0.993232	2	0.540948	0.986256	2	8.24906	1.03513	2	5.50576	0.949621	2	18.3916	1.03099	2	2.86956	1.00844	2	6.64728	0	3.905e-13	66.79	2.61031e-05	3	2305.23	-0.122749	50.8133	0
eAYALcHcLPVLSTDk	1	4	1	A0A4X1UB18	N-Term(TMT6plex); C6(Carbamidomethyl); C8(Carbamidomethyl); K16(TMT6plex)	0	1.08586	1		1.11564	1		1.12948	1		0.774805	1		0.765166	1		0.868368	1		0	5.489e-16	66.79	2.19777e-05	3	2335.22	0.930659	48.355	0
gGGGGGGGGAPR	2	3	1	Q3YLA6	N-Term(TMT6plex)	0	1.18095	2	1.37381	1.10668	2	0.814734	1.04722	2	9.98506	0.873489	2	9.09825	0.733211	2	7.63289	0.792489	2	1.78599	0	8.734e-10	66.78	5.84555e-06	2	1085.56	-2.49626	7.02047	0
lcEVEEGDkEDVDk	4	5	1	A0A5G2R4G6	N-Term(TMT6plex); C2(Carbamidomethyl); K9(TMT6plex); K14(TMT6plex)	0	1.20952	4	5.27413	1.12494	4	4.06719	1.1316	4	1.55314	0.714297	4	4.30615	0.733637	4	13.8486	0.717702	4	14.6282	0	2.34e-16	66.77	2.00911e-05	2	2352.22	-1.29251	36.0054	1
mTkEEVGAPQAPGDGTLGR	2	35	1	A0A480F0Y3	N-Term(TMT6plex); K3(TMT6plex)	0	1.0441	2	2.95798	0.990888	2	10.5454	1.02922	2	4.67673	0.954575	2	10.9542	0.962839	2	11.5607	0.977487	2	13.1638	0	2.34e-16	66.76	2.85192e-05	3	2372.26	-0.272384	34.0493	1
gVTIIGPATVGGIkPGcFk	4	10	2	A0A4X1U851;A0A481BDH7	N-Term(TMT6plex); K14(TMT6plex); C17(Carbamidomethyl); K19(TMT6plex)	0																			0	7.797e-15	66.75	1.36426e-05	3	2559.54	2.14309	49.8296	0
vMESPVVEMIDHk	1	10	1	I3LHN2	N-Term(TMT6plex); K13(TMT6plex)	0	1.11994	1		1.17841	1		1.21471	1		0.649843	1		0.660528	1		0.757242	1		0	4.231e-12	66.72	2.26753e-05	3	1972.06	-0.439288	50.1631	0
fAAATGATPIAGR	1	4	1	A0A287B2M3	N-Term(TMT6plex)	0	0.939285	1		0.939685	1		0.982675	1		1.06672	1		1.13957	1		1.0813	1		0	2.739e-10	66.71	2.81029e-05	2	1432.81	-0.661014	36.9965	0
dYDPVHGDVIk	2	7	1	A0A287AZU5	N-Term(TMT6plex); K11(TMT6plex)	0	1.19027	2	1.06149	1.18389	2	3.51014	1.06496	2	6.45205	0.737337	2	8.58517	0.72295	2	21.52	0.738705	2	2.03612	0	5.807e-08	66.71	2.16611e-05	2	1715.94	-0.0525212	36.365	0
qSAQLTALAAQQQAAGkEEk	2	2	1	A0A4X1UWA4	N-Term(TMT6plex); K17(TMT6plex); K20(TMT6plex)	0	1.07902	2	1.81015	1.00082	2	4.86518	0.986132	2	0.396186	0.993683	2	1.63327	0.963406	2	4.21797	0.946832	2	12.4411	0	4.328e-16	66.71	2.41994e-05	3	2758.56	-2.42358	38.7548	1
tVVTGIEmFHk	5	4	1	A0A480HRR5	N-Term(TMT6plex); M8(Oxidation); K11(TMT6plex)	0	0.891638	5	2.23198	0.860768	5	4.92487	0.904138	5	6.22927	1.21091	5	5.91604	1.18214	5	11.7489	1.27556	5	5.55784	0	1.003e-09	66.7	2.40841e-05	3	1735.98	-0.443044	46.7027	0
kIQGSAGEIAISQER	2	6	1	A0A4X1UH61	N-Term(TMT6plex); K1(TMT6plex)	0	1.01627	2	1.1037	0.962099	2	4.31038	1.03294	2	0.946531	0.992607	2	2.3899	1.00867	2	0.569944	1.00519	2	8.60149	0	2.34e-16	66.69	2.68611e-05	3	2045.18	-0.255391	30.0632	1
dLkPSNLAVNEDcELk	2	7	1	A0A4X1SWW5	N-Term(TMT6plex); K3(TMT6plex); C13(Carbamidomethyl); K16(TMT6plex)	0	1.03304	2	17.525	1.04637	2	11.5215	1.08284	2	5.45398	0.848512	2	15.8467	0.861193	2	30.9748	0.95337	2	28.8371	0	2.34e-16	66.69	3.18969e-05	3	2532.4	1.59356	44.6779	0
qLQLEETLAEQGVTHNVk	1	8	1	A0A287B3P5	N-Term(TMT6plex); K18(TMT6plex)	0	0.985645	1		0.877364	1		0.968696	1		1.04821	1		1.12002	1		1.17625	1		0	8.334e-16	66.67	2.85566e-05	3	2495.38	-1.14847	47.2031	0
vTVAGLAGkDPVQcSR	3	2	1	A0A4X1W9T4	N-Term(TMT6plex); K9(TMT6plex); C14(Carbamidomethyl)	0	1.09868	3	0.114399	1.11271	3	5.89453	1.07059	3	2.20471	0.880077	3	0.618792	0.79195	3	6.0413	0.813507	3	11.8627	0	3.801e-14	66.66	2.8547e-05	2	2116.19	-0.161433	41.1289	1
fMNEHPGGEEVLmEQAGR	2	7	1	A0A480PFJ9	N-Term(TMT6plex); M13(Oxidation)	0	0.816588	2	5.01348	0.79174	2	1.42695	0.81288	2	1.03254	1.323	2	8.09096	1.42652	2	4.40005	1.35652	2	4.87937	0	2.491e-14	66.58	4.03307e-06	3	2276.06	-0.519352	37.057	0
lVIVGDGAcGk	1	4	1	A0A4X1ST20	N-Term(TMT6plex); C9(Carbamidomethyl); K11(TMT6plex)	0	1.09636	1		0.964857	1		1.05708	1		0.893205	1		0.954943	1		0.963415	1		0	6.713e-07	66.55	3.75341e-05	2	1546.9	1.39991	46.3429	0
rGDFLIVDPIEEGEk	1	2	1	A0A4X1UDV5	N-Term(TMT6plex); K15(TMT6plex)	0	0.954867	1		0.99449	1		1.00535	1		1.00455	1		1.03564	1		1.07099	1		0	5.349e-12	66.55	2.46981e-05	3	2175.2	-2.15293	49.5739	1
sGIAGLLLkPANEk	5	22	2	A0A480IPA8;A0A287B0Y8	N-Term(TMT6plex); K9(TMT6plex); K14(TMT6plex)	0																			0	1.03e-12	66.53	9.0711e-06	2	2098.32	-1.86504	49.6542	0
sHQNQHEAR	4	6	1	A0A4X1UH61	N-Term(TMT6plex)	0	0.984563	4	4.95011	1.02539	4	3.24532	0.926307	4	5.37308	0.893262	4	7.27752	1.07275	4	6.30782	1.07217	4	7.59459	0	3.469e-08	66.52	9.94996e-06	3	1335.67	-1.2644	5.09128	0
iLQHTHGIEEER	3	15	1	A0A287APM0	N-Term(TMT6plex)	0	1.13289	3	2.95106	1.17343	3	2.61184	1.13205	3	5.6872	0.718552	3	28.4663	0.707915	3	2.05011	0.791907	3	9.85289	0	2.081e-12	66.52	2.1393e-05	2	1690.9	-2.12733	20.1028	0
kVVVcDNGTGFVk	2	3	1	A0A4X1WA64	N-Term(TMT6plex); K1(TMT6plex); C5(Carbamidomethyl); K13(TMT6plex)	0	1.12766	2	8.52483	1.0458	2	6.15135	1.09872	2	2.82655	0.864807	2	13.303	0.825212	2	16.8173	0.816713	2	12.716	0	2.34e-16	66.5	2.68311e-05	3	2110.23	0.202566	39.7376	1
lGDVYVNDAFGTAHR	2	9	1	F1RPH0	N-Term(TMT6plex)	0	1.10938	2	1.76253	0.860872	2	20.9633	0.874303	2	28.9797	1.09035	2	33.126	0.998639	2	26.2128	1.14345	2	14.0122	0	9.076e-12	66.49	1.78052e-05	3	1863.95	-1.52291	46.3845	0
dkEEPFSSSEIQAALSR	1	2	1	A0A4X1TI61	N-Term(TMT6plex); K2(TMT6plex)	0	1.07818	1		1.00116	1		0.960459	1		0.98293	1		0.978532	1		0.995582	1		0	2.34e-16	66.49	2.56027e-05	3	2352.24	-0.324198	47.3442	1
akPAEAPAAAAPk	8	6	1	A0A5S6FV10	N-Term(TMT6plex); K2(TMT6plex); K13(TMT6plex)	0	0.887307	8	3.56973	0.837198	8	3.43678	0.830768	8	7.64378	1.3186	8	7.47053	1.27388	8	1.02304	1.27589	8	3.97456	0	5.422e-06	66.48	1.49337e-05	2	1880.16	-1.132	24.0856	0
lSGSNPYTTVTPQIINSk	1	24	1	A0A480HAC1	N-Term(TMT6plex); K18(TMT6plex)	0	1.01665	1		1.01977	1		1.10787	1		0.862912	1		0.93966	1		0.955856	1		0	1.737e-15	66.48	2.72136e-05	3	2378.34	4.57631	48.4596	0
yEELQSLAGk	1	7	1	A0A4X1WBI1	N-Term(TMT6plex); K10(TMT6plex)	0	0.975412	1		0.817117	1		1.11994	1		1.0517	1		1.01605	1		1.12605	1		0	2.271e-10	66.47	3.31035e-05	2	1595.9	-0.502021	47.5805	0
lAPDYDALDVANk	4	1	1	A0A4X1TPC2	N-Term(TMT6plex); K13(TMT6plex)	0	1.04353	4	7.48669	0.82348	4	9.00336	1.17338	4	2.8535	0.969064	4	7.5221	0.912515	4	3.50104	1.01291	4	5.49379	0	8.854e-07	66.47	2.50333e-05	2	1863.03	-0.354727	48.5376	0
hcNMVLENVk	4	2	1	A0A287BQU7	N-Term(TMT6plex); C2(Carbamidomethyl); K10(TMT6plex)	0	1.15308	4	7.58247	1.12932	4	1.30082	1.14098	4	1.18384	0.756004	4	14.8165	0.727084	4	9.30068	0.712492	4	7.48658	0	4.076e-14	66.45	2.12197e-05	2	1701.92	-0.556692	30.6016	0
tkPLPQVLGLTASPGTGR	1	4	1	K7GS53	N-Term(TMT6plex); K2(TMT6plex)	0	1.11154	1		1.11933	1		1.10499	1		0.799275	1		0.82329	1		0.780269	1		0	2.34e-16	66.44	1.87718e-05	3	2251.35	-0.270799	47.8406	0
kENGPVVETVQVPLSk	4	3	1	A0A287AMV5	N-Term(TMT6plex); K1(TMT6plex); K16(TMT6plex)	0	0.872515	4	6.02911	0.900969	4	1.55634	0.867684	4	4.06986	1.18626	4	1.47657	1.21043	4	7.55477	1.24833	4	5.85137	0	2.34e-16	66.44	1.48449e-05	3	2411.45	0.746762	45.631	1
rGEVPAELR	1	4	1	A0A287AGR0	N-Term(TMT6plex)	0	1.06457	1		1.10691	1		1.04299	1		0.859847	1		0.926369	1		0.842823	1		0	1.723e-11	66.43	2.29102e-05	3	1255.73	-0.00318633	19.7177	1
lAQYPNENLHSAVTk	1	8	1	A0A5G2QA49	N-Term(TMT6plex); K15(TMT6plex)	0	0.824415	1		0.871931	1		0.813645	1		1.39834	1		1.35056	1		1.19621	1		0	4.593e-10	66.43	2.73125e-05	3	2143.19	0.100365	36.0884	0
aGQLALSGNNVPAQAYkPR	2	13	1	A0A480V1G6	N-Term(TMT6plex); K17(TMT6plex)	0	1.02011	2	0.354149	1.03802	2	1.71555	0.920382	2	3.27166	1.03534	2	6.39843	1.05019	2	4.32737	0.982759	2	0.514132	0	2.34e-16	66.43	2.53901e-05	3	2413.37	1.33704	39.3663	0
kAEQDPEAADSGEPQNk	2	4	1	A0A4X1SVK7	N-Term(TMT6plex); K1(TMT6plex); K17(TMT6plex)	0	1.02403	2	5.07879	1.03929	2	11.7365	0.943469	2	8.8939	1.01796	2	15.0853	0.956473	2	21.0925	1.01215	2	12.9234	0	2.34e-16	66.42	2.38866e-05	3	2501.3	-2.05664	20.8852	1
vIkPLQYQSTVASGTVAR	1	1	1	A0A4X1VR06	N-Term(TMT6plex); K3(TMT6plex)	0	0.941742	1		1.02033	1		0.919715	1		0.946014	1		1.13128	1		1.16847	1		0	7.448e-16	66.37	2.00226e-05	3	2376.41	4.98649	42.9586	0
iHEGcEEPATHNALAk	8	7	1	I3LGD4	N-Term(TMT6plex); C5(Carbamidomethyl); K16(TMT6plex)	0	1.10352	8	6.57474	1.06428	8	8.47604	1.04356	8	6.93734	0.854297	8	15.3521	0.838508	8	16.2726	0.869033	8	17.2525	0	2.34e-16	66.35	2.11231e-05	3	2235.16	0.152913	23.1186	0
eVHGMAQPSQNNYWk	1	2	1	A0A4X1TR05	N-Term(TMT6plex); K15(TMT6plex)	0	0.675977	1		0.794369	1		0.737861	1		1.45057	1		1.58554	1		1.4681	1		0	7.078e-15	66.34	1.45752e-05	3	2247.14	-0.216662	33.0554	0
lFFAGEHTIR	3	10	1	A0A480LAU9	N-Term(TMT6plex)	0	0.945276	3	1.88906	0.87278	3	6.13041	0.951746	3	19.224	1.13947	3	24.3813	1.17781	3	1.54542	1.1754	3	6.55044	0	1.226e-09	66.33	2.95551e-05	3	1419.8	0.578623	46.1735	0
kPDTIEVQQmk	4	29	3	A0A5G2R8G3;A0A4X1TKF7;A0A4X1VQ22	N-Term(TMT6plex); K1(TMT6plex); M10(Oxidation); K11(TMT6plex)	0																			0	8.132e-10	66.31	2.91419e-05	3	2020.17	1.0989	28.6699	0
lHQNLGLGHLPR	1	10	1	F1S8Y8	N-Term(TMT6plex)	0	1.05297	1		1.1353	1		1.12995	1		0.780864	1		0.809425	1		0.841448	1		0	1.39e-10	66.27	2.48086e-05	4	1583.93	-0.363277	31.1411	0
eEVDLTGSVPVHVk	2	14	1	A0A4X1TFU4	N-Term(TMT6plex); K14(TMT6plex)	0	0.860504	2	0.794303	0.851864	2	3.77746	0.891803	2	3.44996	1.25903	2	1.51158	1.3892	2	3.91988	1.12229	2	1.64136	0	1.574e-09	66.26	2.93966e-05	3	1967.12	1.20895	44.7839	0
kVSPESNEDISTTVVYR	1	3	1	Q8SPT0	N-Term(TMT6plex); K1(TMT6plex)	0	0.903643	1		0.898784	1		0.916856	1		1.15435	1		1.15429	1		1.24228	1		0	2.34e-16	66.26	3.10527e-05	3	2382.3	2.19321	35.3113	1
dLEEDHAcIPIk	10	2	1	A0A287AWI9	N-Term(TMT6plex); C8(Carbamidomethyl); K12(TMT6plex)	0	1.03432	10	8.27061	1.01876	10	8.65834	0.989156	10	4.78122	0.968969	10	17.3513	0.993028	10	17.887	0.968952	10	19.7312	0	1.991e-10	66.25	2.16506e-05	2	1898	-3.79053	42.5943	0
lTAEQALQHPFFER	1	2	1	C9VXR3	N-Term(TMT6plex)	0	0.891658	1		0.888739	1		0.952815	1		1.19155	1		1.21982	1		1.11693	1		0	7.147e-13	66.25	2.18759e-05	3	1916.02	-1.29145	48.387	0
dVLGMEQHEMAk	6	5	1	F1RIF8	N-Term(TMT6plex); K12(TMT6plex)	0	0.995536	6	8.81729	0.983634	6	2.2684	1.04274	6	8.03437	0.997315	6	8.64646	1.00083	6	4.78949	1.012	6	5.65415	0	9.446e-10	66.24	1.85037e-05	2	1845.96	-0.738546	39.1232	0
kEDDAPQFTSAGENFDk	5	1	1	A0A4X1V8A2	N-Term(TMT6plex); K1(TMT6plex); K17(TMT6plex)	0	0.977877	5	4.82407	1.0056	5	2.23412	0.970256	5	6.33917	1.06927	5	11.7299	1.09834	5	8.87107	0.997155	5	4.42487	0	2.346e-16	66.23	1.84868e-05	2	2586.33	0.0873833	39.4043	1
lQQLGEAHQAk	1	13	1	F1SUX4	N-Term(TMT6plex); K11(TMT6plex)	0	0.92054	1		1.03452	1		0.991602	1		1.06253	1		1.05272	1		1.01052	1		0	1.643e-13	66.22	2.83433e-05	2	1680.98	-1.88295	26.565	0
sYTcNVNHPATTTk	1	30	1	K7ZPU9	N-Term(TMT6plex); C4(Carbamidomethyl); K14(TMT6plex)	0	0.41279	1		0.384321	1		0.378464	1		2.15591	1		2.40782	1		1.87919	1		0	5.029e-10	66.22	2.06307e-05	3	2052.05	-4.24039	21.4015	0
lQIVEMPLAHk	6	6	1	A0A286ZRU9	N-Term(TMT6plex); K11(TMT6plex)	0	0.964009	6	4.59153	0.898242	6	2.33129	0.921289	6	6.96103	1.22361	6	3.74069	1.14587	6	4.69393	1.07428	6	5.60481	0	4.2e-14	66.21	2.41127e-05	2	1737.05	1.23323	49.4402	0
tTDDTTTENHVAQGk	1	6	1	A0A286ZQK8	N-Term(TMT6plex); K15(TMT6plex)	0	1.08509	1		1.07944	1		0.975704	1		0.891625	1		0.927907	1		0.947866	1		0	2.055e-10	66.18	1.71224e-05	3	2076.06	-1.17455	17.8615	0
eLHDAMEGLGTk	13	4	1	F1SEN1	N-Term(TMT6plex); K12(TMT6plex)	0	0.917252	13	6.66885	0.878184	13	2.72724	0.942345	13	3.75579	1.12634	13	7.07619	1.18143	13	8.34333	1.20037	13	7.88423	0	1.334e-14	66.14	1.99562e-05	2	1758.95	-0.290549	41.7262	0
vTVLFAGQHIAk	4	20	2	A0A0B8RSX6;A0A286ZXU2	N-Term(TMT6plex); K12(TMT6plex)	0																			0	1.737e-10	66.13	1.8954e-05	3	1742.07	0.0791783	47.6913	0
sNFELNPDLHLPAENk	1	6	1	A0A480Q1C2	N-Term(TMT6plex); K16(TMT6plex)	0	0.96283	1		1.01016	1		0.898612	1		1.15751	1		1.19753	1		0.917798	1		0	7.005e-14	66.12	2.689e-05	3	2296.23	-2.67831	48.1908	0
vkDmAAPGTSSVPAPTAGNAEk	2	7	1	I3LR20	N-Term(TMT6plex); K2(TMT6plex); M4(Oxidation); K22(TMT6plex)	0	0.973727	2	9.92765	1.02344	2	4.05379	1.04124	2	2.5136	0.943993	2	6.71278	1.01759	2	4.09717	0.987426	2	4.29564	0	8.24e-16	66.12	2.99076e-05	3	2802.52	-2.77349	31.1305	1
qISSLRDEVEAk	2	3	1	A0A287A1V7	N-Term(TMT6plex); K12(TMT6plex)	0	1.07111	2	0.466815	1.08926	2	3.10386	1.09327	2	1.45432	0.86682	2	2.21102	0.835629	2	8.12135	0.850431	2	2.60553	0	9.165e-11	66.1	3.49919e-05	2	1833.05	-0.266337	35.9795	1
fVPAEmGmHTVSVk	2	16	2	A0A0B8RSX6;A0A286ZXU2	N-Term(TMT6plex); M6(Oxidation); M8(Oxidation); K14(TMT6plex)	0																			0	2.415e-07	66.1	2.61426e-05	3	2023.08	0.157511	35.4973	0
kLEEDQIImEDQNck	8	10	1	A0A480YIK9	N-Term(TMT6plex); K1(TMT6plex); M9(Oxidation); C14(Carbamidomethyl); K15(TMT6plex)	0	0.963428	8	10.1327	0.952442	8	11.1601	1.00745	8	4.24159	1.02003	8	14.0681	1.03788	8	9.12021	1.11815	8	16.2041	0	6.145e-16	66.1	2.10491e-05	3	2596.35	-2.83821	39.0066	1
hQGVmVGMGQk	21	50	3	A0A287AAR4;A0A481CYB2;A0A480UPH3	N-Term(TMT6plex); M5(Oxidation); K11(TMT6plex)	0																			0	3e-07	66.09	2.38041e-05	2	1645.89	-0.232828	19.7909	0
sTGDIAAAVSTEPSkEPR	3	13	1	A0A480KJD1	N-Term(TMT6plex); K15(TMT6plex)	0	1.03695	3	3.30369	0.998254	3	3.65925	1.02001	3	7.74731	1.01192	3	2.89246	0.985117	3	10.1117	0.956912	3	4.53611	0	2.34e-16	66.08	3.21325e-05	3	2274.24	0.52389	34.3247	1
aLTTMVTTFHk	12	1	1	A0A4X1W0N4	N-Term(TMT6plex); K11(TMT6plex)	0	1.03485	12	6.89592	1.05997	12	7.0395	0.983518	12	8.39543	1.01073	12	13.9517	0.967565	12	7.01296	0.976255	12	21.2946	0	4.969e-12	66.05	3.35347e-05	2	1707.98	-2.77054	47.5434	0
dHQEIAVPVANLk	10	3	1	A0A480VKD4	N-Term(TMT6plex); K13(TMT6plex)	0	0.979174	10	4.59956	1.02332	10	4.74357	1.03357	10	6.65713	0.961847	10	7.73451	0.958758	10	10.7615	1.00052	10	9.45207	0	1.914e-10	66.03	3.2754e-05	2	1892.1	1.41841	47.6157	0
vSYGIGEEEHDQEGR	2	2	1	A0A287BTC2	N-Term(TMT6plex)	0	0.964125	2	14.6547	1.13196	2	7.47668	1.03655	2	8.15749	0.929642	2	7.36588	0.989008	2	18.7251	0.829662	2	20.6275	0	2.809e-15	66.02	4.17558e-06	3	1933.91	-0.259517	24.1888	0
iMImTDQDQDGSHIk	2	8	2	A0A5S6GIV5;A0A5G2R5Z1	N-Term(TMT6plex); M4(Oxidation); K15(TMT6plex)	0																			0	4.855e-11	66.02	1.60147e-05	3	2206.12	-0.630983	36.895	0
hTGccGDNDPIDVcEIGSk	3	6	1	A0A4X1TDC6	N-Term(TMT6plex); C4(Carbamidomethyl); C5(Carbamidomethyl); C14(Carbamidomethyl); K19(TMT6plex)	0	1.01307	3	1.72039	1.12445	3	6.34775	1.12135	3	6.56682	0.760258	3	22.5394	0.948107	3	2.39458	0.835289	3	9.87152	0	2.34e-16	66.01	4.33557e-06	3	2592.19	-0.381398	36.825	0
hAAcPVLVGNk	2	5	1	A0A5G2QBH8	N-Term(TMT6plex); C4(Carbamidomethyl); K11(TMT6plex)	0	1.00362	2	1.11038	1.00434	2	0.472488	0.9877	2	1.72575	0.996884	2	10.219	0.992342	2	3.69709	1.04152	2	10.224	0	2.204e-13	66	2.98789e-05	2	1623.94	-0.576688	26.3506	0
dNDIAFHFNPR	8	10	1	A0A287A342	N-Term(TMT6plex)	0	0.935711	8	8.86809	0.941275	8	16.3284	0.938844	8	10.8773	1.1357	8	25.0434	1.11942	8	15.164	1.17006	8	8.8351	0	2.855e-11	65.99	1.36458e-05	2	1574.79	2.21242	40.5056	0
sDALETLGFLNHYQmk	1	5	1	A0A4X1T159	N-Term(TMT6plex); M15(Oxidation); K16(TMT6plex)	0	0.915252	1		0.957169	1		0.872647	1		1.21998	1		1.16529	1		1.11946	1		0	9.033e-15	65.98	1.94813e-05	3	2341.22	-0.972621	50.4591	0
rQLEEAEEEAQR	3	8	1	A0A480YIK9	N-Term(TMT6plex)	0	0.97941	3	7.35499	0.938498	3	3.95829	1.0625	3	5.07326	1.06016	3	2.28505	1.01761	3	8.67064	1.08851	3	9.39703	0	1.252e-05	65.94	1.26705e-05	2	1716.87	-0.483573	23.5132	1
eHmQPTHPIR	5	2	2	A0A4X1V4V6;F2Z4Z1	N-Term(TMT6plex); M3(Oxidation)	0																			0	6.226e-07	65.93	1.62735e-05	3	1490.77	-1.00615	8.45527	0
eLAAQGEPDLHk	1	4	1	A0A5G2QN62	N-Term(TMT6plex); K12(TMT6plex)	0	1.16365	1		1.04231	1		1.03723	1		0.862734	1		0.844469	1		0.871532	1		0	5.826e-13	65.93	3.24704e-05	3	1765.99	0.151366	31.4944	0
rLDEEEEDNEGGEWER	2	7	1	A0A287AVR0	N-Term(TMT6plex)	0	1.04893	2	9.4304	0.985935	2	3.77225	1.0218	2	10.5839	0.989935	2	15.0342	0.920403	2	16.5181	0.988264	2	15.6204	0	2.34e-16	65.93	1.83794e-06	3	2220.98	0.235992	26.2358	1
tIGTGLVTDTPAMTEEDkNIk	2	4	1	A0A480HRR5	N-Term(TMT6plex); K18(TMT6plex); K21(TMT6plex)	0	0.877342	2	4.98759	0.877874	2	3.05435	0.867822	2	3.60201	1.31499	2	2.27206	1.23531	2	9.515	1.17839	2	4.78042	0	2.34e-16	65.93	3.70652e-05	4	2921.61	-0.245447	47.5682	1
vSMFVLGTGDEPPPEkR	2	14	1	A0A5G2RDH2	N-Term(TMT6plex); K16(TMT6plex)	0	0.930644	2	0.736905	0.875174	2	5.48441	0.961	2	0.842117	1.18189	2	3.18138	1.07788	2	12.2889	1.19854	2	0.0570968	0	2.34e-16	65.89	2.95118e-05	3	2317.27	2.8948	48.6436	1
ySLEPVAVELk	1	7	1	F1RPH0	N-Term(TMT6plex); K11(TMT6plex)	0	1.0463	1		0.906133	1		1.21219	1		0.968831	1		0.842688	1		0.912458	1		0	3.045e-13	65.87	3.4915e-05	2	1706.01	-0.721166	50.4064	0
nVcTELLPLIkPQGR	2	12	1	A0A287BL83	N-Term(TMT6plex); C3(Carbamidomethyl); K11(TMT6plex)	0	1.11485	2	6.56863	1.16256	2	4.349	1.13345	2	8.5072	0.705515	2	11.2096	0.74401	2	6.77407	0.798681	2	11.1294	0	3.241e-13	65.84	2.67913e-05	3	2196.3	1.70893	49.9152	0
gLIAQLPPPAIDHEQLR	1	27	1	A0A480L6S0	N-Term(TMT6plex)	0	0.82932	1		0.956391	1		0.809363	1		1.2112	1		1.20728	1		1.35944	1		0	4.216e-14	65.83	3.051e-05	3	2097.2	0.462843	47.7179	0
dNSTMGYmMAk	2	8	1	A0A287A9T4	N-Term(TMT6plex); M8(Oxidation); K11(TMT6plex)	0	1.09426	2	7.00386	0.963095	2	4.79843	1.17238	2	8.43889	0.868825	2	4.45571	0.838695	2	18.3224	0.881333	2	5.42857	0	3.249e-08	65.82	7.17382e-06	2	1722.83	-0.144388	32.8488	0
vMVAPFMETHLEk	2	1	1	A0A4X1SGD0	N-Term(TMT6plex); K13(TMT6plex)	0	0.903928	2	2.33131	0.972462	2	15.4859	0.97738	2	3.82741	1.10804	2	13.2751	1.03297	2	4.68807	1.14092	2	1.57038	0	2.562e-11	65.81	3.4561e-05	3	1990.09	-0.528387	50.177	0
lLDGDHGPNTGGMGAYcPAPQVSk	1	6	1	I3LP37	N-Term(TMT6plex); C17(Carbamidomethyl); K24(TMT6plex)	0	0.998367	1		1.17138	1		0.998149	1		0.867423	1		0.908293	1		0.934445	1		0	3.615e-16	65.78	2.05579e-05	3	2900.45	1.78812	45.7611	0
hEELMLGDPcLk	1	12	1	A0A481AVQ2	N-Term(TMT6plex); C10(Carbamidomethyl); K12(TMT6plex)	0	1.06868	1		1.10112	1		1.09344	1		0.882948	1		0.792244	1		0.860608	1		0	7.589e-12	65.76	2.60019e-05	2	1900	-4.22322	45.457	0
vHkEccHGDLLEcADDR	9	13	1	A0A287AMK0	N-Term(TMT6plex); K3(TMT6plex); C5(Carbamidomethyl); C6(Carbamidomethyl); C13(Carbamidomethyl)	0	0.587454	9	26.1722	0.598386	9	29.8426	0.539573	9	7.47817	1.78326	9	16.4915	1.83332	9	12.4241	1.76694	9	14.9905	0	2.34e-16	65.76	6.27814e-06	3	2572.21	0.0992871	24.4904	1
vDVGkDQEFTVk	8	20	2	A0A0B8RSX6;A0A286ZXU2	N-Term(TMT6plex); K5(TMT6plex); K12(TMT6plex)	0																			0	4.234e-16	65.75	2.98001e-05	2	2052.19	-3.85748	41.2574	1
aIQDHLLEVEESk	2	4	1	F1S300	N-Term(TMT6plex); K13(TMT6plex)	0	0.825787	2	3.62082	0.851007	2	1.60867	0.861278	2	4.00559	1.25797	2	3.43915	1.28071	2	5.71106	1.34726	2	0.928495	0	3.428e-15	65.74	3.10689e-05	2	1969.09	-3.44099	46.3242	0
vVEIAPAAHLDPQLR	1	3	1	Q7YS28	N-Term(TMT6plex)	0	0.869918	1		0.732304	1		0.595316	1		1.52659	1		1.78994	1		1.22468	1		0	3.006e-09	65.72	2.78901e-05	3	1858.08	0.744729	46.9494	0
gETLLSPLVmcGPHGLk	1	13	1	A0A286ZRD4	N-Term(TMT6plex); M10(Oxidation); C11(Carbamidomethyl); K17(TMT6plex)	0	0.974328	1		1.03399	1		0.984722	1		0.982002	1		1.00663	1		1.05054	1		0	4.036e-16	65.71	3.44932e-05	3	2283.26	-0.998295	48.871	0
iSVYYNEATGGk	2	3	1	Q767L7	N-Term(TMT6plex); K12(TMT6plex)	0	1.11	2	6.92351	0.965731	2	1.45301	1.1234	2	4.17449	0.883119	2	1.87087	0.858165	2	19.4522	0.907408	2	8.13867	0	4.402e-14	65.69	2.99584e-05	2	1759.96	0.182507	46.5674	0
mkAEDGENYAIk	1	2	1	F1S2G3	N-Term(TMT6plex); M1(Oxidation); K2(TMT6plex); K12(TMT6plex)	0	1.15548	1		1.18703	1		1.12742	1		0.752504	1		0.708912	1		0.690596	1		0	0.001009	65.69	3.38566e-05	2	2072.13	-1.0593	28.5803	1
qPAImPGQSYGLEDGScSYk	1	6	1	A0A4X1T159	N-Term(TMT6plex); M5(Oxidation); C17(Carbamidomethyl); K20(TMT6plex)	0	1.07217	1		0.91703	1		1.11033	1		1.05237	1		0.889523	1		0.905833	1		0	9.965e-12	65.67	1.19384e-05	3	2662.29	1.79104	42.8338	0
sLYTSSPGGVYATR	6	6	1	P02543	N-Term(TMT6plex)	0	0.878153	6	16.0869	0.843823	6	16.4908	0.854161	6	21.3194	1.26814	6	18.5164	1.2881	6	26.3618	1.19866	6	16.4355	0	2.364e-14	65.66	1.94497e-05	2	1687.88	-1.88142	35.0215	0
fADLSEAANR	2	7	1	P02543	N-Term(TMT6plex)	0	0.917762	2	1.71151	0.883192	2	4.78462	0.913731	2	11.4106	1.15014	2	7.31263	1.18203	2	10.1121	1.21712	2	8.2458	0	1.974e-11	65.63	1.76015e-05	2	1322.69	-0.568974	37.9077	0
eFLHAQEEVk	1	1	1	A0A287B4P8	N-Term(TMT6plex); K10(TMT6plex)	0	1.05793	1		0.96508	1		0.970181	1		1.05334	1		1.00097	1		0.990748	1		0	7.788e-10	65.63	2.84194e-05	2	1687.94	-0.971648	34.6341	0
lAGASPATVAAAAAAGSGPkDPLAR	3	20	1	A0A480HZP7	N-Term(TMT6plex); K20(TMT6plex)	0	1.07808	3	12.7282	1.08822	3	2.55012	1.03764	3	1.73877	0.911671	3	3.00134	0.831785	3	8.05664	0.955101	3	22.3805	0	3.285e-16	65.63	3.03615e-05	3	2649.51	1.60499	48.1902	1
sEFYANEASk	1	2	1	A0A286ZVQ0	N-Term(TMT6plex); K10(TMT6plex)	0	0.938939	1		0.804187	1		1.08674	1		1.11536	1		1.05474	1		1.17702	1		0	6.035e-11	65.62	1.8958e-05	2	1603.85	5.9331	31.427	0
kIDAAQNWLADPNGGPEGEEQIR	1	8	1	A0A287BSL4	N-Term(TMT6plex); K1(TMT6plex)	0	0.993383	1		1.01733	1		1.06906	1		0.920923	1		0.963395	1		0.993893	1		0	2.34e-16	65.62	2.90744e-05	3	2966.54	-0.0919617	46.8439	1
yVEcSALTQk	3	1	1	Q007T2	N-Term(TMT6plex); C4(Carbamidomethyl); K10(TMT6plex)	0	1.0315	3	2.9058	0.895882	3	1.49509	1.05818	3	6.13623	0.980975	3	13.2771	0.949073	3	7.51573	1.01988	3	14.348	0	5.091e-13	65.59	2.67638e-05	2	1656.9	-3.99381	36.3142	0
nIDEHANEDVER	4	3	1	A0A5G2RJU1	N-Term(TMT6plex)	0	0.916883	4	2.13661	0.896326	4	7.1631	0.926865	4	2.84999	1.13214	4	10.4517	1.21105	4	0.496554	1.17471	4	7.2695	0	3.159e-13	65.57	4.25705e-06	2	1669.8	-0.409924	15.6416	0
aSADLMSYcEEHAR	4	1	1	B9TRW9	N-Term(TMT6plex); C9(Carbamidomethyl)	0	0.895979	4	2.06808	1.00465	4	5.52394	0.939298	4	1.73763	1.046	4	10.7649	1.16291	4	7.92532	1.10403	4	4.44032	0	2.276e-12	65.57	2.62079e-06	3	1868.85	0.478997	31.4573	0
qkNNGQNLEEDAGQNEQk	2	2	1	A0A287AD92	N-Term(TMT6plex); K2(TMT6plex); K18(TMT6plex)	0	1.0009	2	1.19128	0.968361	2	0.98803	1.02512	2	9.37109	1.05957	2	6.72336	0.945172	2	7.74831	1.02678	2	7.3135	0	2.34e-16	65.57	2.72063e-05	3	2731.41	-2.44131	22.6189	1
hVDNIMFENHTVADR	4	8	1	A0A4X1UCZ0	N-Term(TMT6plex)	0	0.928584	4	13.0376	0.869953	4	6.81255	0.903014	4	6.92078	1.04181	4	15.7358	1.19341	4	14.3435	1.26953	4	22.2061	0	1.287e-11	65.55	1.2245e-05	4	2027	0.432166	31.604	0
dSGPLPTPPGVSLLGEPPkDFR	2	12	1	A0A287AU24	N-Term(TMT6plex); K19(TMT6plex)	0	1.13596	2	1.35992	1.22803	2	5.2377	1.11521	2	14.2094	0.684129	2	24.307	0.79398	2	31.7021	0.619699	2	5.9952	0	9.133e-10	65.54	3.52978e-05	3	2734.51	-2.41598	50.5734	1
nkDPLNETVVGLYQk	1	22	3	F1SS65;A0A4X1SJS3;A0A5G2R231	N-Term(TMT6plex); K2(TMT6plex); K15(TMT6plex)	0																			0	5.228e-16	65.51	3.38131e-05	3	2405.4	0.635888	47.8707	1
sQNRPQGQSTQPNSAAGTNTTTASTPR	1	1	1	A0A286ZWA5	N-Term(TMT6plex)	0	1.47397	1		1.51212	1		1.51176	1					0.236732	1					0	5.408e-11	65.49	2.06781e-05	3	2987.47	-0.101736	13.1817	0
aLGHGVDLGHIYGDNLER	1	4	1	C9EF58	N-Term(TMT6plex)	0	1.01774	1		0.739957	1		0.953348	1		1.27552	1		1.10856	1		1.19105	1		0	6.507e-11	65.46	2.67664e-05	4	2165.12	-3.44642	42.4848	0
kLPLAGQVLLk	2	6	1	K7GQW0	N-Term(TMT6plex); K1(TMT6plex); K11(TMT6plex)	0	1.07494	2	4.59441	1.1136	2	1.65734	1.13955	2	2.94731	0.774257	2	4.45995	0.820279	2	11.7275	0.815404	2	7.1467	0	4.829e-13	65.43	1.51801e-06	3	1867.27	1.2073	49.807	1
vVDLLAPYAk	2	9	1	A0A4X1W7K4	N-Term(TMT6plex); K10(TMT6plex)	0	0.834364	2	13.6826	0.72482	2	13.4023	1.01322	2	1.33677	1.27811	2	8.43581	1.27149	2	14.099	1.25844	2	6.50745	0	5.283e-08	65.39	3.68128e-05	2	1546.96	0.663469	52.2642	0
kTTQSGQMSGEGk	2	8	1	A0A286ZMZ2	N-Term(TMT6plex); K1(TMT6plex); K13(TMT6plex)	0	1.02434	2	15.7619	1.0388	2	13.7584	1.00272	2	17.4811	0.971376	2	28.918	0.963118	2	40.4365	0.875963	2	27.3831	0	2.34e-16	65.39	3.11326e-05	3	2026.12	-0.314903	17.3254	1
aLDAEEEAcLHScAGk	1	1	1	A0A5G2R1A5	N-Term(TMT6plex); C9(Carbamidomethyl); C13(Carbamidomethyl); K16(TMT6plex)	0	0.943492	1		0.899279	1		0.90563	1		1.23357	1		1.12738	1		1.13903	1		0	2.595e-16	65.39	1.12014e-05	3	2219.08	-1.17771	33.9715	0
qVIEQNGTHFQEDDGk	1	33	1	A0A480X857	N-Term(TMT6plex); K16(TMT6plex)	0	0.982733	1		1.02527	1		1.00201	1		0.958707	1		1.01322	1		1.03628	1		0	3.882e-12	65.39	2.01769e-05	3	2303.17	2.36678	29.0213	0
iQHILcTGNLcTk	2	5	1	A0A4X1U1Z7	N-Term(TMT6plex); C6(Carbamidomethyl); C11(Carbamidomethyl); K13(TMT6plex)	0	1.09734	2	5.53349	1.07385	2	6.14262	1.10485	2	0.721215	0.847502	2	11.7435	0.802602	2	8.35167	0.855674	2	6.46524	0	2.838e-11	65.38	3.20591e-05	3	2016.11	-0.552263	45.6654	0
aLSSALDDTEVkk	6	6	1	A0A287B186	N-Term(TMT6plex); K12(TMT6plex); K13(TMT6plex)	0	0.8468	6	3.59332	0.829096	6	12.9338	0.817777	6	3.45435	1.37729	6	5.73588	1.38279	6	3.60793	1.27919	6	10.7976	0	8.365e-16	65.37	3.92624e-05	3	2064.21	-4.14295	42.167	1
kMEPYDDQTNIQEk	1	3	1	F1SNE8	N-Term(TMT6plex); K1(TMT6plex); K14(TMT6plex)	0	1.0867	1		0.998376	1		1.01717	1		0.964271	1		0.993644	1		0.885027	1		0	3.592e-16	65.36	3.02569e-05	3	2426.29	2.08153	33.0308	1
qIATLHAQVTDMR	2	10	1	A0A480YIK9	N-Term(TMT6plex)	0	0.97371	2	7.03836	0.957837	2	3.51979	0.978338	2	4.37731	1.11239	2	3.2746	0.99047	2	13.9816	1.08346	2	8.81175	0	5.922e-14	65.3	2.97777e-05	2	1712.92	-4.06624	32.0031	0
eAIEGTYIDk	1	1	1	F2Z4Y8	N-Term(TMT6plex); K10(TMT6plex)	0	1.12252	1		0.922122	1		1.14466	1		0.851472	1		0.857406	1		0.969988	1		0	1.502e-12	65.29	3.44313e-05	2	1596.89	-0.508733	40.8963	0
aADVHEVR	4	15	1	A0A480TIS7	N-Term(TMT6plex)	0	1.08866	4	6.29503	1.03672	4	7.69447	0.987542	4	10.3093	0.92976	4	10.7703	1.007	4	3.16337	0.906169	4	3.94188	0	0.000179	65.27	2.07274e-05	3	1125.62	-0.732215	12.3488	0
fDVSGYPTIk	6	4	1	A0A480NFB8	N-Term(TMT6plex); K10(TMT6plex)	0	0.970363	3	5.78733	0.827356	3	0.475936	1.00565	3	1.23025	1.13347	3	2.24598	1.1402	3	0.179498	1.16002	3	1.89368	0	1.816e-12	65.27	3.01773e-05	2	1584.91	0.802317	49.7351	0
gWENHVEGQk	2	16	1	A0A480I658	N-Term(TMT6plex); K10(TMT6plex)	0	1.03588	2	12.7486	1.06927	2	8.07168	1.06823	2	5.78526	0.865928	2	11.4476	0.876176	2	15.6667	0.922736	2	31.0032	0	3.381e-13	65.26	2.35899e-05	2	1641.88	0.267079	23.4739	0
dLEAHIDSANk	6	10	1	A0A480YIK9	N-Term(TMT6plex); K11(TMT6plex)	0	1.04766	6	4.1895	1.09878	6	3.99064	1.02723	6	7.71994	0.98219	6	7.86557	0.912484	6	2.75718	0.913877	6	4.30663	0	1.413e-11	65.24	2.84714e-05	2	1670.91	-3.72632	27.9805	0
lGLDPTQEDcVATHR	1	3	1	F1SNW8	N-Term(TMT6plex); C10(Carbamidomethyl)	0	0.923208	1		0.952616	1		0.937045	1		1.16002	1		1.00631	1		1.20752	1		0	2.541e-11	65.24	1.56346e-05	3	1940.97	-0.12349	34.4057	0
vGINYQPPTVVPGGDLAk	8	42	1	A0A4X1UGK1	N-Term(TMT6plex); K18(TMT6plex)	0	1.12893	8	7.61641	0.938278	8	4.01093	1.20732	8	6.49873	0.84904	8	4.85026	0.828625	8	14.1884	0.828394	8	14.289	0	3.965e-14	65.22	4.19197e-05	2	2283.31	-0.769667	49.2399	0
lLFDETQGkPAVAVVDNGR	2	7	1	A0A4X1VQ78	N-Term(TMT6plex); K9(TMT6plex)	0	1.41091	2	8.98556	1.33836	2	0.269978	1.30143	2	0.223936	0.325823	2	30.0098	0.348914	2	17.1216	0.377659	2	23.5766	0	2.34e-16	65.22	3.44797e-05	3	2487.4	-0.124438	48.8305	0
lGEMWNNTAADDkQPYEk	3	6	1	A7E1T5	N-Term(TMT6plex); K13(TMT6plex); K18(TMT6plex)	0	1.06635	3	0.795457	1.05299	3	0.125293	1.02152	3	0.119115	0.903141	3	1.39643	0.905113	3	5.64416	0.90463	3	1.33167	0	2.34e-16	65.21	2.92714e-05	3	2797.44	0.293752	46.8765	1
hQGPPDTAEIIk	3	4	1	A0A287B719	N-Term(TMT6plex); K12(TMT6plex)	0	0.861973	3	9.11973	0.926316	3	5.96816	0.852775	3	7.07051	1.2519	3	1.24071	1.24495	3	8.23495	1.2508	3	2.98729	0	1.663e-06	65.2	4.14488e-05	2	1764	-1.10861	30.9277	0
qTVAVGVIk	1	24	2	Q0PY11;A0A4X1SRL8	N-Term(TMT6plex); K9(TMT6plex)	0																			0	2.726e-09	65.16	2.79035e-05	2	1372.89	-0.878539	39.8774	0
sPYQEFTDHLVk	8	2	1	I3LJ87	N-Term(TMT6plex); K12(TMT6plex)	0	0.985715	8	4.61397	1.05219	8	11.8105	0.973925	8	9.2809	0.998618	8	8.10541	0.963365	8	17.4314	0.970988	8	8.35078	0	2.625e-10	65.16	3.64681e-05	3	1922.04	0.713334	56.2109	0
kVAEQELLDASER	2	11	2	F1SS65;A0A4X1SL20	N-Term(TMT6plex); K1(TMT6plex)	0																			0	1.609e-14	65.16	3.65443e-05	3	1946.1	-0.174757	36.3716	1
kVEGSPNQGk	2	8	1	I3LGC2	N-Term(TMT6plex); K1(TMT6plex); K10(TMT6plex)	0	0.875887	2	1.01836	0.894349	2	1.07834	0.901054	2	8.64803	1.3146	2	5.40024	1.17547	2	3.01394	1.14751	2	6.43433	0	7.601e-16	65.13	3.55853e-05	3	1731.04	-0.886653	17.1136	1
gHAVNLLDVPVPVAR	2	10	1	A0A480YZG3	N-Term(TMT6plex)	0	1.01509	2	6.42223	0.962858	2	17.4023	0.946656	2	8.61808	1.02504	2	24.4343	1.08264	2	18.8755	1.0212	2	13.5465	0	4.622e-14	65.13	3.30841e-05	2	1786.05	-0.54384	48.687	0
kFNALFAQGNYSEAAk	2	6	1	I3LGD4	N-Term(TMT6plex); K1(TMT6plex); K16(TMT6plex)	0	1.05861	2	0.419208	1.10038	2	1.68424	0.997321	2	2.84613	0.909643	2	1.88213	0.849813	2	1.24872	0.974117	2	1.77301	0	2.426e-16	65.13	3.96364e-05	3	2446.37	1.40487	56.9759	1
gGQVAQEEkDPAQPSVLEEk	3	3	1	A0A480Y3F5	N-Term(TMT6plex); K9(TMT6plex); K20(TMT6plex)	0	1.07457	3	6.80159	1.06077	3	5.63062	1.06226	3	0.715616	0.899927	3	5.84241	0.893551	3	12.6223	0.858301	3	5.9618	0	2.34e-16	65.11	4.02819e-05	3	2826.55	0.365299	37.65	1
qAEkNEEEMAAPDGAIAEYR	1	5	1	A0A5G2QPI0	N-Term(TMT6plex); K4(TMT6plex)	0	1.11785	1		1.11632	1		1.13693	1		0.842087	1		0.780916	1		0.715073	1		0	2.34e-16	65.07	1.71456e-05	3	2680.33	1.55904	35.4274	1
aVDIPHMDIEALkk	4	8	2	A0A4X1SYY4;P53027	N-Term(TMT6plex); K13(TMT6plex); K14(TMT6plex)	0																			0	3.121e-16	65.06	3.17035e-05	3	2267.34	1.4244	48.669	1
dNTINLIHTFR	6	5	1	A0A287A1D1	N-Term(TMT6plex)	0	0.906101	6	4.82308	0.880051	6	10.4301	0.986555	6	4.78221	1.04905	6	10.7108	1.07281	6	6.23046	1.08023	6	8.61301	0	2.507e-08	65.05	3.0448e-05	3	1572.87	-0.854522	45.9054	0
vMAQNFTNcHTk	3	7	1	A0A287AAD3	N-Term(TMT6plex); C9(Carbamidomethyl); K12(TMT6plex)	0	1.04046	3	3.67104	1.12939	3	0.144196	1.07723	3	4.89056	0.795642	3	10.1892	0.914671	3	10.8983	0.906992	3	8.30367	0	4.154e-13	65.05	2.16168e-05	2	1908.98	-0.0795694	28.7294	0
vIGHPDIVINNAAGNFISPSER	1	5	1	Q6XGY2	N-Term(TMT6plex)	0	0.852955	1		0.911723	1		0.915186	1		1.23423	1		1.19654	1		1.19367	1		0	3.466e-16	65.05	3.51684e-05	3	2549.37	-0.118729	48.4285	0
aLANSLAcQGk	1	5	1	A0A286ZYX8	N-Term(TMT6plex); C8(Carbamidomethyl); K11(TMT6plex)	0	0.739107	1		0.74597	1		0.78761	1		1.47189	1		1.51353	1		1.40197	1		0	2.346e-12	65.02	3.74582e-05	2	1590.91	1.46849	35.7347	0
kVAPAPAVVk	5	6	1	A0A0B8RSA9	N-Term(TMT6plex); K1(TMT6plex); K10(TMT6plex)	0	1.12288	5	12.5026	1.07654	5	7.8949	1.0914	5	4.62093	0.822592	5	17.7358	0.843694	5	18.4795	0.832112	5	18.771	0	3.999e-13	65.02	9.14421e-06	3	1667.12	-0.250141	31.7488	1
lEDYELNGDLRPVSPSSPDASPPR	1	2	1	A0A4X1UBH5	N-Term(TMT6plex)	0	0.940751	1		1.02582	1		1.09125	1		1.01278	1		0.952429	1		0.952956	1		0	1.149e-12	65.01	2.55082e-05	3	2840.43	2.89506	46.6255	0
eDITQSAQHALR	2	5	1	A0A0B8RSR5	N-Term(TMT6plex)	0	0.982529	2	6.81934	0.954098	2	5.76884	0.966648	2	8.63465	1.12016	2	1.99071	1.00276	2	2.39481	1.07585	2	12.6886	0	3.881e-13	65	2.77648e-05	2	1597.85	0.339178	27.0783	0
tEHQQDSEDLFR	1	7	1	A0A287AUL6	N-Term(TMT6plex)	0	0.887795	1		0.86621	1		0.804029	1		1.33221	1		1.30785	1		1.21635	1		0	1.786e-07	64.98	6.14725e-06	2	1733.83	0.427005	22.3963	0
nRDEEIQQLR	2	37	1	A0A4X1TTR4	N-Term(TMT6plex)	0	0.917679	2	7.5532	0.962381	2	4.84991	0.910255	2	6.7023	1.17396	2	9.35838	1.11322	2	8.40667	1.11964	2	11.2396	0	4.738e-10	64.97	2.58398e-05	2	1529.83	1.44841	17.7998	1
vGGTSDVEVNEk	2	4	1	A0A4X1VEW0	N-Term(TMT6plex); K12(TMT6plex)	0	0.918453	2	0.655081	0.76139	2	8.224	0.913708	2	7.07333	1.28953	2	6.0364	1.20882	2	0.300703	1.28617	2	4.60779	0	1.991e-08	64.96	3.41973e-05	2	1691.92	0.512819	28.8983	0
dEITSVLQDHLIk	1	5	1	I3L9S9	N-Term(TMT6plex); K13(TMT6plex)	0	1.06273	1		0.932521	1		1.0073	1		1.03215	1		0.982728	1		1.01277	1		0	9.499e-11	64.96	3.67027e-05	3	1969.14	1.29308	50.1304	0
iLEAHQNVAQmPLVEAk	2	3	1	A0A5G2RB07	N-Term(TMT6plex); M11(Oxidation); K17(TMT6plex)	0	0.964848	2	1.85376	0.935787	2	0.313318	0.984809	2	4.87598	1.0867	2	5.12302	1.06135	2	1.29522	1.09286	2	1.56614	0	5.92e-16	64.96	3.85697e-05	3	2365.33	-1.91595	42.2377	0
kPLLESGTLGTk	9	9	1	A0A480W3R4	N-Term(TMT6plex); K1(TMT6plex); K12(TMT6plex)	0	1.13935	9	3.85042	1.07181	9	5.60318	1.10125	9	2.50274	0.810303	9	10.0167	0.79148	9	5.50599	0.81434	9	5.54091	0	4.909e-14	64.94	2.46722e-05	3	1931.21	-0.303415	47.5065	0
lIEEEEEkQk	2	6	1	A0A5G2QVX6	N-Term(TMT6plex); K8(TMT6plex); K10(TMT6plex)	0	1.08275	2	2.74647	1.07256	2	4.1882	1.04769	2	3.9296	0.855708	2	7.00719	0.904269	2	5.25384	0.884399	2	12.2411	0	5.025e-13	64.94	4.35411e-05	2	1962.13	-0.694145	32.9551	1
kPLPASAPLASPALGR	1	5	1	A0A287AIF6	N-Term(TMT6plex); K1(TMT6plex)	0	1.1965	1		1.15839	1		1.16015	1		0.73817	1		0.599474	1		0.729657	1		0	2.34e-16	64.94	3.00107e-05	3	2004.24	0.365137	42.0955	0
kVVPTSEAVAPQSQELLR	1	5	1	A0A287AXT5	N-Term(TMT6plex); K1(TMT6plex)	0	0.976431	1		0.861039	1		0.942898	1		1.10625	1		1.1512	1		1.18369	1		0	9.776e-16	64.92	3.23878e-05	3	2410.42	4.66009	41.4754	1
tVVTGIEMFHk	4	4	1	A0A480HRR5	N-Term(TMT6plex); K11(TMT6plex)	0	0.808995	4	4.51471	0.820533	4	11.1893	0.798339	4	8.41894	1.42752	4	12.9955	1.37389	4	6.77814	1.35504	4	2.47705	0	3.339e-09	64.91	3.74505e-05	2	1719.99	2.49488	47.9128	0
iGEGTYGVVYk	1	16	2	C0SW08;A0A287ARC7	N-Term(TMT6plex); K11(TMT6plex)	0																			0	1.617e-11	64.89	4.11263e-05	2	1643.94	-0.86048	46.7049	0
tLQVTMPVkPTNDNDEFEk	1	7	1	A0A480KAH2	N-Term(TMT6plex); K9(TMT6plex); K19(TMT6plex)	0	0.936116	1		0.968316	1		0.99592	1		1.12466	1		1.02646	1		1.06223	1		0	6.535e-13	64.86	4.44486e-05	3	2893.56	1.72224	47.8476	0
aPLDIPVPDPVkEk	5	8	1	A0A4X1SMS8	N-Term(TMT6plex); K12(TMT6plex); K14(TMT6plex)	0	1.17581	5	5.54047	1.13495	5	5.83604	1.10493	5	11.3372	0.762253	5	10.3546	0.733548	5	6.0958	0.719633	5	3.64149	0	1.109e-07	64.85	2.54344e-05	2	2205.34	-3.99366	49.3693	1
dGEEAGAYDGPR	1	5	1	E1CAJ5	N-Term(TMT6plex)	0	1.01985	1		0.882224	1		0.986584	1		1.13606	1		1.08302	1		1.02294	1		0	3.658e-10	64.83	2.59793e-06	2	1465.67	-0.684384	17.5961	0
aYGENIGYSEk	1	2	1	P05027	N-Term(TMT6plex); K11(TMT6plex)	0	0.880522	1		0.79445	1		1.00281	1		1.24552	1		1.14232	1		1.24244	1		0	4.134e-14	64.82	2.55942e-05	2	1688.89	0.270561	31.9771	0
rTPAPAPQTSLPNPVTYLTk	1	3	1	A0A4X1VYV0	N-Term(TMT6plex); K20(TMT6plex)	0	0.94254	1		1.00475	1		0.923997	1		1.03858	1		1.12155	1		1.10716	1		0	2.34e-16	64.8	3.07124e-05	3	2610.51	3.79646	49.3517	1
vAPQNDSFGTQLPPMHQQQSR	1	3	1	A0A480PPU9	N-Term(TMT6plex)	0	0.917997	1		0.965405	1		0.930657	1		1.14086	1		1.15104	1		1.0838	1		0	2.34e-16	64.78	2.21551e-05	3	2595.29	-1.53637	36.8063	0
vVLIGDSGVGk	1	6	1	A0A5G2QE74	N-Term(TMT6plex); K11(TMT6plex)	0	0.872505	1		0.883454	1		0.889929	1		1.13376	1		1.30547	1		1.2502	1		0	0.0002173	64.77	3.60601e-05	2	1501.93	-1.45823	47.8417	0
cNAAFGANDFHR	1	1	1	F1SSB0	N-Term(TMT6plex); C1(Carbamidomethyl)	0	1.01679	1		1.00486	1		1.03036	1		0.881236	1		1.09286	1		0.959664	1		0	4.407e-11	64.77	6.43513e-06	3	1608.75	-2.12268	25.6539	0
sVGAPTVAPNPASAPSAPQkPLR	1	5	1	A0A5G2QAG4	N-Term(TMT6plex); K20(TMT6plex)	0	0.976768	1		1.02986	1		0.98906	1		1.0539	1		0.881229	1		1.0968	1		0	2.569e-16	64.77	3.64435e-05	3	2671.53	1.15054	38.3787	0
hAAPILPITEFSDIPR	2	7	1	A0A286ZRK0	N-Term(TMT6plex)	0	0.899427	2	3.33402	0.923155	2	19.8369	0.91681	2	18.2147	1.1341	2	20.9938	1.14191	2	11.8479	1.17247	2	28.9975	0	1.007e-14	64.73	4.60011e-05	3	2006.13	0.811066	50.6016	0
eVDEQMLNVQNk	2	45	2	Q767L7;A0A480TG75	N-Term(TMT6plex); K12(TMT6plex)	0																			0	6.135e-13	64.72	3.53308e-05	2	1905.02	0.731679	42.838	0
hSNTFDQTAER	1	2	1	A0A4X1SX54	N-Term(TMT6plex)	0	0.944189	1		1.09506	1		1.02953	1		0.902539	1		1.00652	1		0.986806	1		0	5.96e-08	64.71	9.73627e-06	2	1534.74	-2.62132	12.3541	0
vAIVkPGVPmEIVLNk	5	11	1	K9IWD4	N-Term(TMT6plex); K5(TMT6plex); M10(Oxidation); K16(TMT6plex)	0	0.89338	5	0.61582	0.864948	5	5.04412	0.874004	5	4.78319	1.30429	5	5.7335	1.29032	5	3.59738	1.20959	5	3.85535	0	1.155e-14	64.7	9.64012e-06	3	2410.51	1.49356	49.2333	0
lEGQAHTEAk	2	4	1	A0A4X1VAE8	N-Term(TMT6plex); K10(TMT6plex)	0	1.11599	2	13.8505	1.07365	2	3.59454	1.10611	2	10.0777	0.807595	2	19.6884	0.828357	2	22.2359	0.798516	2	28.1912	0	7.827e-11	64.68	3.51812e-05	2	1541.87	0.947911	17.7147	0
qALHSGQNQLk	5	3	1	A0A4X1UHT2	N-Term(TMT6plex); K11(TMT6plex)	0	0.910969	5	2.09537	0.926307	5	3.6603	0.900246	5	4.76785	1.21399	5	4.1525	1.18753	5	9.32825	1.1508	5	1.42748	0	8.432e-10	64.68	4.53594e-05	2	1681.98	0.585292	18.992	0
dkLDILGAAETGSGk	2	5	1	A0A4X1SI09	N-Term(TMT6plex); K2(TMT6plex); K15(TMT6plex)	0	1.23499	2	2.48682	1.28555	2	8.42252	1.23101	2	5.35732	0.530692	2	14.2386	0.538612	2	23.7046	0.5391	2	13.1873	0	1.722e-13	64.68	4.36233e-05	3	2162.26	-0.0575222	47.4403	1
vDVIPVNLPGEHGQR	3	9	1	A0A480HYV8	N-Term(TMT6plex)	0	0.739016	3	48.9995	0.722126	3	45.4564	0.717894	3	32.7407	1.63339	3	20.8309	1.37359	3	44.4272	1.5518	3	27.0638	0	7.009e-10	64.66	4.49361e-05	2	1859.03	-1.18425	47.1763	0
qmVIDVLHPGk	12	14	1	A0A481AZQ4	N-Term(TMT6plex); M2(Oxidation); K11(TMT6plex)	0	1.07568	12	5.64908	1.04252	12	7.22994	1.05707	12	6.8997	0.894309	12	15.1071	0.917093	12	10.3278	0.830218	12	10.0318	0	1.073e-05	64.65	4.09779e-05	2	1710.99	-1.86784	40.4903	0
aPVIcVLGHVDTGk	2	6	1	A0A4X1W4E7	N-Term(TMT6plex); C5(Carbamidomethyl); K14(TMT6plex)	0	1.05537	2	1.13078	1.0115	2	11.2744	1.06442	2	2.3832	0.876561	2	6.52695	0.966349	2	5.01625	0.934773	2	4.35346	0	1.322e-12	64.65	4.57595e-05	3	1924.11	-2.02773	48.1646	0
ekPSYDTETDPSEGLmNVLk	3	3	1	A0A5G2R457	N-Term(TMT6plex); K2(TMT6plex); M16(Oxidation); K20(TMT6plex)	0	1.16368	3	1.78269	1.14003	3	1.96069	1.06832	3	1.21186	0.805824	3	9.78402	0.778134	3	4.43247	0.758672	3	1.84904	0	2.34e-16	64.65	3.6539e-05	3	2956.54	-1.58636	46.81	0
kSSILTSDEAATQSLNSESk	1	9	1	A0A4X1SQL3	N-Term(TMT6plex); K1(TMT6plex); K20(TMT6plex)	0	0.97706	1		0.997261	1		0.999589	1		0.982978	1		1.05023	1		1.04349	1		0	2.34e-16	64.62	4.58351e-05	3	2783.53	1.72391	39.9982	1
rPGGDGGAAASQEAPEQk	3	3	2	I3LF70;A0A480LYR4	N-Term(TMT6plex); K18(TMT6plex)	0																			0	2.34e-16	64.6	3.65634e-05	3	2184.14	-1.0385	16.5313	0
kIYPVPYDQEELEGR	2	4	1	A0A0D6A5J1	N-Term(TMT6plex); K1(TMT6plex)	0	0.682418	2	12.3018	0.731862	2	6.70416	0.677395	2	2.55218	1.62634	2	0.435245	1.56927	2	0.2635	1.52184	2	1.10761	0	6.22e-15	64.6	4.40703e-05	3	2294.24	0.658545	44.9525	1
qLVAEAIHSGk	1	9	1	A0A4X1TLN9	N-Term(TMT6plex); K11(TMT6plex)	0	1.00559	1		1.21592	1		1.0026	1		0.882519	1		0.826943	1		0.894453	1		0	2.096e-09	64.59	3.41628e-05	3	1610.96	-0.276666	34.4285	0
fQDSEFSGSQGEDEkTPQTSPTASVNk	1	7	1	A0A4X1SPU0	N-Term(TMT6plex); K15(TMT6plex); K27(TMT6plex)	0	1.20004	1		1.24529	1		1.18723	1		0.634666	1		0.619251	1		0.59421	1		0	2.34e-16	64.59	2.05394e-05	4	3588.78	-1.72386	40.6114	1
lSSVVTQHDAk	2	2	1	A0A4X1VTE1	N-Term(TMT6plex); K11(TMT6plex)	0	0.995729	2	2.85235	1.16986	2	0.80683	0.957672	2	1.6667	0.982945	2	1.20764	0.91066	2	11.1053	0.898249	2	1.33238	0	5.599e-11	64.56	4.1241e-05	2	1642.94	-5.17471	28.8446	0
fSVcVLGDQQHcDEAk	10	6	2	A0A4X1SYY4;P53027	N-Term(TMT6plex); C4(Carbamidomethyl); C12(Carbamidomethyl); K16(TMT6plex)	0																			0	1.617e-14	64.56	1.9142e-05	2	2351.16	2.54835	42.7802	0
hTQAELQQQQAVLAk	1	5	1	A0A480TYW4	N-Term(TMT6plex); K15(TMT6plex)	0	1.05706	1		0.956196	1		0.987359	1		0.999492	1		0.945128	1		1.08376	1		0	1.94e-15	64.53	4.76758e-05	3	2151.23	1.01515	28.5511	0
yALTGDEVkk	7	5	1	A0A287B771	N-Term(TMT6plex); K9(TMT6plex); K10(TMT6plex)	0	1.06909	7	11.7871	1.12613	7	7.84696	1.052	7	2.68118	0.860393	7	15.815	0.806547	7	14.7475	0.82788	7	24.4953	0	2.136e-12	64.51	3.76122e-05	2	1811.09	-1.56401	34.348	1
kPVILEVTPGGFDQINPATNR	4	6	1	A0A5G2QLH8	N-Term(TMT6plex); K1(TMT6plex)	0	0.909448	4	13.2183	0.931447	4	2.07666	1.04136	4	7.03435	1.17252	4	14.132	1.04894	4	11.1189	0.977345	4	15.0557	0	2.34e-16	64.51	4.06743e-05	3	2724.55	0.235677	49.5832	0
aLMPLAQHLNPVR	1	6	1	A0A5G2R8Z5	N-Term(TMT6plex)	0	0.977391	1		0.93098	1		0.955851	1		1.0617	1		1.1898	1		1.03457	1		0	1.212e-08	64.49	5.08019e-05	3	1688.97	-7.75406	47.7786	0
dLkVDDISQNScVDcSATQSNk	1	9	1	A0A4X1VC03	N-Term(TMT6plex); K3(TMT6plex); C12(Carbamidomethyl); C15(Carbamidomethyl); K22(TMT6plex)	0	1.12856	1		1.08583	1		1.07348	1		0.884843	1		0.809865	1		0.799151	1		0	5.751e-12	64.43	2.43391e-05	3	3171.58	-0.911831	38.253	1
rEPVEQTGDGER	3	13	2	A0A4X1VLD9;F1SBU9	N-Term(TMT6plex)	0																			0	7.853e-06	64.41	1.47071e-05	3	1601.81	1.21078	10.5194	1
gLGNDAAHVk	2	6	3	I3LF70;A0A480VRH1;A0A480LYR4	N-Term(TMT6plex); K10(TMT6plex)	0																			0	1.156e-10	64.39	3.56455e-05	2	1439.83	-2.57924	20.2227	0
dVEETLLQVAHDPDcGDVVR	1	5	1	A0A4X1UJI1	N-Term(TMT6plex); C15(Carbamidomethyl)	0	0.745076	1		0.738893	1		0.840691	1		1.35303	1		1.52847	1		1.40857	1		0	2.34e-16	64.39	1.98698e-05	3	2496.22	0.225589	49.402	0
kDQLALSQADPLAPSEVAR	1	1	1	F1S588	N-Term(TMT6plex); K1(TMT6plex)	0	0.675898	1		0.6515	1		0.695071	1		1.6099	1		1.58202	1		1.65986	1		0	2.34e-16	64.36	4.11693e-05	3	2467.39	0.651151	45.994	1
vLFPGIEDHPVLk	2	15	1	A0A480RKC6	N-Term(TMT6plex); K13(TMT6plex)	0	0.938669	1		0.940245	1		1.03675	1		0.976403	1		1.0766	1		1.13112	1		0	4.224e-11	64.34	3.95555e-05	3	1922.15	-0.365341	50.268	0
aYAAFAALEk	1	5	1	A0A0B8RSR5	N-Term(TMT6plex); K10(TMT6plex)	0	0.9443	1		0.924899	1		1.12981	1		1.08037	1		0.880678	1		1.06652	1		0	5.045e-09	64.33	4.12148e-05	2	1512.88	-2.22439	50.2166	0
sLGTmPPHVFAIADk	1	8	1	A0A5G2RKZ9	N-Term(TMT6plex); M5(Oxidation); K15(TMT6plex)	0	0.890248	1		0.982252	1		0.961663	1		1.13649	1		1.11127	1		1.08819	1		0	4.456e-14	64.32	4.25672e-05	3	2058.15	1.07628	46.7804	0
lmEPALEPLAHVLk	2	3	1	A0A286ZXK8	N-Term(TMT6plex); M2(Oxidation); K14(TMT6plex)	0	0.9471	2	3.65927	0.884463	2	0.777402	0.829144	2	4.08233	1.17563	2	3.2601	1.23368	2	8.85174	1.25038	2	3.49268	0	2.129e-09	64.31	4.31472e-05	3	2035.2	-0.214561	50.6551	0
kGSVEGFEPADNk	3	4	1	A0A287AZ76	N-Term(TMT6plex); K1(TMT6plex); K13(TMT6plex)	0	1.05631	3	3.02006	1.07946	3	5.65961	1.06554	3	0.316223	0.987921	3	4.5604	0.834058	3	5.01081	0.957389	3	1.52152	0	4.838e-11	64.29	4.74241e-05	2	2065.15	0.359795	32.4341	1
kTVTAmDVVYALk	5	2	1	A0A481CZK5	N-Term(TMT6plex); K1(TMT6plex); M6(Oxidation); K13(TMT6plex)	0	0.671361	5	7.99739	0.687572	5	3.23628	0.655016	5	6.22493	1.6606	5	3.90566	1.64298	5	3.84653	1.5625	5	2.67211	0	2.323e-09	64.28	3.04386e-05	2	2142.28	-0.406699	48.3864	1
dYRPSQQDEcSPQQGQPIcSQR	2	8	1	A0A4X1T9Y2	N-Term(TMT6plex); C10(Carbamidomethyl); C19(Carbamidomethyl)	0	0.912333	2	11.2017	0.875426	2	15.6795	0.819164	2	10.9469	1.19262	2	31.7605	1.26873	2	2.28771	1.25	2	16.8576	0	2.34e-16	64.28	5.30015e-06	3	2893.32	0.578077	21.7317	0
sIEIPRPVDGVEVPGcGk	5	6	1	I3W8V7	N-Term(TMT6plex); C16(Carbamidomethyl); K18(TMT6plex)	0	1.11108	5	6.68386	1.06947	5	7.54545	1.14269	5	3.1607	0.770383	5	2.63119	0.770927	5	14.9624	0.852559	5	16.9443	0	1.371e-13	64.27	5.07481e-05	2	2367.31	-0.0654017	47.3296	0
tNSTFNQVVLk	1	11	1	A0A5G2QR95	N-Term(TMT6plex); K11(TMT6plex)	0	1.06497	1		1.10423	1		1.17206	1		0.808194	1		0.810426	1		0.772685	1		0	5.634e-11	64.26	5.00776e-05	2	1709	2.05277	45.9011	0
kPTSQIPETEQHSSPALESR	3	8	1	A0A480KQB2	N-Term(TMT6plex); K1(TMT6plex)	0	0.965006	3	2.35959	0.985361	3	7.27899	0.980557	3	13.3139	1.06482	3	0.523378	1.05762	3	20.1068	0.967439	3	3.18403	0	2.34e-16	64.26	4.19782e-05	3	2680.43	0.562892	25.4847	0
vEGDLkGPEVDIk	24	11	3	A0A4X1VKL9;A0A287A608;A0A480Z467	N-Term(TMT6plex); K6(TMT6plex); K13(TMT6plex)	0																			0	1.787e-08	64.25	3.41072e-05	2	2086.24	-0.581085	45.1136	1
fIMVPSGNmGVFDPTEIHNR	1	5	1	A0A5G2R8Q2	N-Term(TMT6plex); M9(Oxidation)	0	0.9521	1		0.891438	1		0.786282	1		1.36394	1		1.20872	1		1.15126	1		0	4.603e-09	64.25	1.70442e-05	3	2506.24	0.374203	50.4503	0
kHEAFESDLAAHQDR	3	49	2	A0A480HAC1;A0A480HQB1	N-Term(TMT6plex); K1(TMT6plex)	0																			0	7.94e-16	64.24	3.54102e-05	4	2212.15	1.47564	21.7165	1
tRPVILDPADPTADVGGGNR	13	13	1	A0A481D518	N-Term(TMT6plex)	0	0.853348	13	5.48867	0.895998	13	5.14497	0.869539	13	6.96554	1.27531	13	5.34382	1.26202	13	6.42431	1.23326	13	10.8658	0	2.732e-15	64.24	4.69185e-05	3	2250.2	0.0188493	43.1173	0
kPGTYSSVPPPSVPSPk	3	4	1	A0A4X1TTP7	N-Term(TMT6plex); K1(TMT6plex); K17(TMT6plex)	0	0.573096	3	19.093	0.530918	3	13.5994	0.582046	3	21.8397	1.77345	3	12.2493	1.78524	3	9.87283	1.91994	3	6.59115	0	5.325e-16	64.23	3.36983e-05	3	2412.41	-1.11722	37.7737	0
eRDPEEAEAPSTEEk	3	1	1	Q8MIZ3	N-Term(TMT6plex); K15(TMT6plex)	0	1.06026	3	4.66976	1.09401	3	1.0807	1.01606	3	2.53388	0.928311	3	1.14269	0.91575	3	8.70744	0.859454	3	8.73135	0	8.114e-16	64.22	1.76354e-05	3	2175.08	-0.259004	19.7601	1
vNHEPEPAGAATPGAALPk	4	26	1	A0A287B1S9	N-Term(TMT6plex); K19(TMT6plex)	0	0.968561	4	4.58559	0.933641	4	7.28051	0.977865	4	4.9835	1.08021	4	4.6361	1.09302	4	5.3089	1.0791	4	10.2262	0	3.566e-16	64.22	4.4959e-05	3	2285.26	-1.18796	32.855	0
iRDEMVATEQER	4	6	1	A0A5S6HET4	N-Term(TMT6plex)	0	0.811751	4	7.25261	0.871815	4	4.43989	0.833223	4	6.87543	1.32051	4	10.7716	1.30636	4	7.79746	1.27904	4	10.0084	0	5.279e-15	64.21	2.63245e-05	2	1705.87	-1.03832	24.8038	1
gFGHIGIAVPDVHGAck	1	2	1	I3LDM7	N-Term(TMT6plex); C16(Carbamidomethyl); K17(TMT6plex)	0	0.960694	1		0.936454	1		0.998803	1		1.12967	1		1.04533	1		1.04881	1		0	6.58e-16	64.2	4.71625e-05	3	2193.2	0.873317	46.1556	0
fGVAPDHPEVk	3	11	1	F1RV70	N-Term(TMT6plex); K11(TMT6plex)	0	0.893406	3	2.41329	0.935366	3	2.53505	0.884359	3	11.915	1.1478	3	11.4337	1.25402	3	10.0163	1.16247	3	7.48307	0	1.137e-11	64.19	4.3613e-05	2	1653.93	-1.15324	33.0282	0
eGVHGGMINk	9	4	1	A0A4X1UWL6	N-Term(TMT6plex); K10(TMT6plex)	0	1.13024	9	14.2421	1.13225	9	6.53016	1.07326	9	14.9915	0.763343	9	7.65835	0.825595	9	11.9512	0.773837	9	10.7384	0	2.808e-12	64.18	3.79462e-05	2	1499.84	0.479266	21.298	0
tDMENEFVIIkk	1	7	1	A0A4X1WBI1	N-Term(TMT6plex); K11(TMT6plex); K12(TMT6plex)	0	0.796448	1		0.788806	1		0.795525	1		1.45206	1		1.38167	1		1.35156	1		0	5.369e-16	64.18	4.26632e-05	3	2154.25	0.240059	48.6621	1
hAEMVHTGLk	4	7	1	F1SMC0	N-Term(TMT6plex); K10(TMT6plex)	0	1.10045	4	0.750732	1.14828	4	5.50911	1.10626	4	2.38733	0.773373	4	12.0285	0.808898	4	2.76336	0.766642	4	7.36334	0	3.801e-13	64.17	4.88484e-05	2	1580.9	-0.38119	19.7528	0
eFHLNESGDPSSk	3	10	1	A0A4X1TL32	N-Term(TMT6plex); K13(TMT6plex)	0	1.03201	3	3.14288	1.08558	3	3.53045	1.02644	3	1.02434	0.91026	3	4.04086	1.03363	3	0.322767	0.915285	3	10.391	0	8.161e-12	64.16	2.78188e-05	3	1904.98	1.03195	31.0117	0
eSEASEIQPVDTHLEAR	1	6	1	A0A5G2RAU2	N-Term(TMT6plex)	0	0.96512	1		0.861365	1		0.954626	1		0.952667	1		1.2749	1		1.21232	1		0	6.506e-14	64.16	2.49602e-05	3	2140.08	2.48701	32.0473	0
vTPPGPHcDQTEVLATLk	1	5	1	A0A481B8J5	N-Term(TMT6plex); C8(Carbamidomethyl); K18(TMT6plex)	0	1.32506	1		1.2239	1		1.17013	1		0.564355	1		0.529341	1		0.596047	1		0	5.381e-16	64.16	5.10906e-05	3	2421.32	-0.0616154	46.572	0
iEQIQcHNAk	3	14	1	A0A287AV94	N-Term(TMT6plex); C6(Carbamidomethyl); K10(TMT6plex)	0	0.882466	3	1.334	0.912186	3	9.46194	0.937978	3	1.07183	1.18995	3	10.528	1.15509	3	1.87199	1.18272	3	6.1212	0	5.961e-11	64.15	4.31704e-05	2	1698.94	1.15875	24.0399	0
kEDGTFYEFGEDIPEAPER	1	4	1	A0A4X1U5J5	N-Term(TMT6plex); K1(TMT6plex)	0	1.07908	1		1.11101	1		1.10557	1		0.846232	1		0.786118	1		0.843077	1		0	2.34e-16	64.12	2.07376e-05	3	2687.33	0.517383	47.9163	1
eATDAIGHLDR	5	5	1	A0A0B8RSR5	N-Term(TMT6plex)	0	0.996072	5	2.70624	1.05062	5	3.47468	0.984115	5	2.87686	1.00283	5	11.7216	1.03068	5	3.95501	1.00824	5	5.37556	0	1.641e-10	64.11	2.3813e-05	2	1426.75	-0.603398	25.2467	0
dAVTYTEHAk	21	2	1	A0A481CZK5	N-Term(TMT6plex); K10(TMT6plex)	0	0.855687	21	14.0147	0.916223	21	12.941	0.772531	21	11.6803	1.28574	21	15.9519	1.29716	21	12.9788	1.20147	21	11.2846	0	2.792e-12	64.07	4.37576e-05	2	1592.87	0.600843	24.1764	0
rGGPNYQEGLR	4	10	2	A0A4X1U851;A0A481BDH7	N-Term(TMT6plex)	0																			0	8.204e-12	64.06	3.25699e-05	3	1475.79	-0.125871	16.9905	1
aGGEAGVTLGQPHLSR	1	1	1	I3LUM9	N-Term(TMT6plex)	0	0.921872	1		0.97879	1		0.921588	1		1.09311	1		1.02962	1		1.23247	1		0	9.795e-15	64.06	4.9218e-05	3	1778.97	0.766733	28.7641	0
aQHGFcGIPITDTGR	4	6	1	A0A287B6A4	N-Term(TMT6plex); C6(Carbamidomethyl)	0	1.05951	4	5.59623	1.06822	4	2.30721	1.06601	4	6.76705	0.816653	4	22.1036	0.940788	4	1.70357	0.87568	4	3.7572	0	7.278e-14	64.06	2.03586e-05	3	1858.94	-0.359487	36.6819	0
eLkENGELLPILk	2	5	1	A0A481CWJ3	N-Term(TMT6plex); K3(TMT6plex); K13(TMT6plex)	0	1.11767	2	7.27372	1.13561	2	4.06209	1.16447	2	1.23449	0.744002	2	14.5259	0.767646	2	12.2458	0.726747	2	9.95021	0	3.578e-12	64.06	1.62359e-05	2	2183.36	0.208388	50.0108	1
mkAEDGENYAIk	2	2	1	F1S2G3	N-Term(TMT6plex); K2(TMT6plex); K12(TMT6plex)	0	1.01194	2	13.832	0.982645	2	24.9334	0.880517	2	19.6072	1.08155	2	38.3294	1.01699	2	38.1298	1.03774	2	24.8286	0	6.361e-08	64.04	4.60529e-05	2	2056.13	-0.334714	33.3205	1
lTATPTPLGGmTGFHmQTEDR	1	8	1	A0A4X1VGU5	N-Term(TMT6plex); M11(Oxidation); M16(Oxidation)	0	0.656579	1		0.841576	1		0.726712	1		1.86202	1		1.40629	1		1.20736	1		0	3.351e-11	64.03	1.15249e-05	3	2522.21	-3.85496	38.4768	0
nMSVIAHVDHGk	8	2	1	A0A287AWI9	N-Term(TMT6plex); K12(TMT6plex)	0	0.948673	8	3.58342	1.08411	8	6.56027	0.941186	8	5.9912	1.06616	8	8.40007	0.984465	8	5.66715	1.00366	8	7.82232	0	4.443e-12	64.02	5.11595e-05	3	1765.98	0.945852	29.6637	0
kIAELMPGASGAEVk	3	17	1	A0A480PZV3	N-Term(TMT6plex); K1(TMT6plex); K15(TMT6plex)	0	1.02024	3	7.2752	1.00201	3	12.6354	0.98653	3	3.81133	1.00318	3	16.8375	0.945402	3	0.00108876	1.01545	3	16.3521	0	6.659e-16	64.02	5.04066e-05	3	2188.3	1.7057	46.796	1
aALTAQIQNHk	1	14	1	A0A4X1W709	N-Term(TMT6plex); K11(TMT6plex)	0	0.866508	1		0.803912	1		0.831853	1		1.33906	1		1.32475	1		1.29621	1		0	3.198e-09	64.01	5.11781e-05	2	1652.98	-2.99417	28.7797	0
aGNEkEEGETADTVGccSLR	2	4	1	A0A4X1TR46	N-Term(TMT6plex); K5(TMT6plex); C16(Carbamidomethyl); C17(Carbamidomethyl)	0	1.03357	2	1.81018	0.970966	2	0.917494	0.958065	2	1.04499	1.06609	2	3.0942	1.02571	2	4.37271	1.00859	2	1.22855	0	2.34e-16	64	1.28589e-05	3	2641.26	0.0725612	26.6061	1
vWDAVSGDELmTLAHk	2	3	2	A0A480YLE4;I3LEQ7	N-Term(TMT6plex); M11(Oxidation); K16(TMT6plex)	0																			0	8.699e-16	63.99	4.29351e-05	3	2246.19	-1.40282	50.0943	0
vkPQPPLSDAYLSGmPAk	2	18	1	A0A4X1VGI6	N-Term(TMT6plex); K2(TMT6plex); M15(Oxidation); K18(TMT6plex)	0	0.989551	2	9.09091	1.13143	2	3.49648	1.03529	2	4.55923	0.893715	2	0.71883	0.94432	2	5.4267	0.889609	2	6.43378	0	1.85e-15	63.99	4.98183e-05	3	2602.49	0.915445	45.8962	0
gFGFVTFDDHDPVDk	8	10	1	A0A287AEJ3	N-Term(TMT6plex); K15(TMT6plex)	0	1.07983	8	7.33952	1.16453	8	8.96938	1.02784	8	11.6085	0.814645	8	9.70231	0.836993	8	7.40245	0.811307	8	2.75986	0	3.398e-16	63.95	2.35992e-05	2	2154.09	-0.343445	49.8782	0
dVLLQVDDERR	5	10	1	A0A480YIK9	N-Term(TMT6plex)	0	0.985264	5	3.9995	0.92878	5	7.88433	0.989863	5	8.58424	1.03693	5	8.0243	1.043	5	21.0738	1.14537	5	5.9615	0	0.000179	63.94	4.38157e-05	2	1586.87	-2.98786	35.8135	1
kNPLPPNVGVVDk	9	4	1	A0A5G2QNW1	N-Term(TMT6plex); K1(TMT6plex); K13(TMT6plex)	0	0.984841	9	2.37491	1.01791	9	9.47372	0.952325	9	8.05414	0.98383	9	9.03583	1.06646	9	9.87495	0.971827	9	12.1685	0	3.842e-11	63.94	2.70846e-05	3	2064.28	-0.630973	40.9206	1
eATNPPIIQEEkPk	18	4	1	E1CAJ5	N-Term(TMT6plex); K12(TMT6plex); K14(TMT6plex)	0	0.908294	18	3.73801	0.883294	18	4.41703	0.874411	18	5.90263	1.25786	18	6.50342	1.19296	18	6.30483	1.20217	18	5.12473	0	1.078e-15	63.93	3.88393e-05	3	2281.34	-0.377179	34.8032	0
lNFSHGTHEYHAETIk	1	16	1	A0A480TIS7	N-Term(TMT6plex); K16(TMT6plex)	0	0.72978	1		0.462075	1		0.499337	1		1.71704	1		1.66142	1		2.09247	1		0	2.193e-14	63.92	3.7469e-05	4	2342.22	-1.87813	30.7392	0
qAASSLQQASLk	1	3	1	F1RGJ3	N-Term(TMT6plex); K12(TMT6plex)	0	0.846084	1		0.787786	1		0.932523	1		1.28981	1		1.15216	1		1.3929	1		0	4.571e-12	63.91	5.20654e-05	2	1689.99	0.52487	32.6004	0
kcGETAFIAPk	3	7	1	F1RTV5	N-Term(TMT6plex); K1(TMT6plex); C2(Carbamidomethyl); K11(TMT6plex)	0	1.11348	3	3.51285	1.11884	3	0.105076	1.15162	3	4.77158	0.826366	3	3.87713	0.774534	3	0.990029	0.761119	3	8.57191	0	2.074e-10	63.89	4.95496e-05	2	1909.12	-1.16429	35.9078	1
iTPSYVAFTPEGER	5	3	1	A0A480UES1	N-Term(TMT6plex)	0	0.943614	5	6.18598	0.797796	5	6.10778	0.97594	5	7.07673	1.23979	5	16.8187	1.11524	5	11.3565	1.23613	5	11.6046	0	1.056e-10	63.88	3.77952e-05	2	1795.95	5.8194	47.6673	0
vkDTEDVPMILVGNk	3	2	1	A0A4X1T9N8	N-Term(TMT6plex); K2(TMT6plex); K15(TMT6plex)	0	1.02341	3	5.40665	1.04819	3	1.226	1.03656	3	1.49169	0.96862	3	1.47195	0.908655	3	5.79687	0.953313	3	0.166555	0	9.983e-13	63.88	3.87161e-05	2	2345.37	-1.22932	49.1969	1
kAEGAGTEEEGTPk	4	1	1	A0A4X1TM42	N-Term(TMT6plex); K1(TMT6plex); K14(TMT6plex)	0	1.06293	4	10.2083	1.01843	4	4.63918	1.01798	4	2.65095	0.963046	4	3.73925	0.919449	4	3.53945	0.971821	4	4.78827	0	9.567e-13	63.87	5.1337e-05	4	2091.15	0.0928052	20.2351	1
aVQELVHPVVDR	3	8	1	A0A4X1UXQ9	N-Term(TMT6plex)	0	0.912918	3	0.388493	0.963164	3	1.80674	0.936602	3	1.21042	1.17146	3	18.1376	1.14185	3	8.21672	1.15552	3	4.03019	0	6.033e-10	63.86	5.15582e-05	3	1590.92	0.0162131	36.2977	0
kSNFSNSADDIk	3	2	1	A0A287APB8	N-Term(TMT6plex); K1(TMT6plex); K12(TMT6plex)	0	1.08508	3	1.83762	1.11542	3	5.11692	1.07934	3	5.02648	0.823966	3	1.49812	0.793731	3	0.921901	0.867015	3	9.93242	0	1.584e-13	63.86	4.56993e-05	2	2013.12	0.464504	28.5382	1
eSDWDGIIAcHQGk	1	4	1	A0A0B8RYZ9	N-Term(TMT6plex); C10(Carbamidomethyl); K14(TMT6plex)	0	0.972429	1		0.986789	1		1.10057	1		0.972188	1		0.974521	1		0.969664	1		0	1.731e-15	63.86	1.80906e-05	3	2074.04	-1.11271	42.7324	0
vTGEADVEFATHEDAVAAmSk	2	11	1	A0A480XGC7	N-Term(TMT6plex); M19(Oxidation); K21(TMT6plex)	0	1.02972	2	6.57755	1.06206	2	0.439029	0.796188	2	5.7549	1.128	2	10.7147	1.1001	2	8.09267	1.0046	2	1.06585	0	2.859e-06	63.86	2.69509e-05	3	2652.32	-0.710056	44.1394	0
vSLDVNHFAPEELTVk	5	9	1	Q5S1U1	N-Term(TMT6plex); K16(TMT6plex)	0	1.02685	5	4.27769	1.18742	5	1.92222	1.01874	5	3.78888	0.876868	5	5.73535	0.873992	5	2.78407	0.799931	5	10.86	0	1.515e-15	63.85	5.7467e-05	2	2256.27	1.35274	49.5895	0
lAQAEAAGLHk	1	5	1	A0A5G2R5Z1	N-Term(TMT6plex); K11(TMT6plex)	0	0.992046	1		0.974182	1		1.06158	1		1.0218	1		0.936845	1		1.01729	1		0	5.543e-12	63.84	4.87809e-05	3	1566.93	-1.59227	31.8134	0
iHEATGMPAGk	2	1	1	A0A4X1VBF2	N-Term(TMT6plex); K11(TMT6plex)	0	1.04827	2	6.30498	1.05474	2	3.82458	1.04386	2	3.89841	0.954845	2	11.992	0.943743	2	14.2948	0.847455	2	3.17672	0	5.727e-12	63.84	4.70255e-05	2	1569.88	0.613472	24.9773	0
aLLPHVLck	1	7	1	A0A4X1VKI2	N-Term(TMT6plex); C8(Carbamidomethyl); K9(TMT6plex)	0	1.02071	1		0.979125	1		1.04194	1		0.965171	1		1.00809	1		0.9791	1		0	8.938e-09	63.82	3.69102e-05	2	1508.94	-0.560321	47.0278	0
gVLLYGPPGTGk	2	28	3	A0A480PZV3;D5K896;F2Z5J1	N-Term(TMT6plex); K12(TMT6plex)	0																			0	3.465e-12	63.82	5.83633e-05	2	1616.98	0.410508	48.326	0
dNPQTHYYAVAVVk	4	10	1	A0A4X1TVR3	N-Term(TMT6plex); K14(TMT6plex)	0	0.645985	4	11.5222	0.647403	4	70.6758	0.506334	4	28.3673	1.87031	4	20.1392	1.92216	4	35.067	1.39546	4	39.2886	0	4.589e-12	63.81	4.90567e-05	3	2063.13	-0.104644	37.6752	0
aHEAQDAGYR	2	33	1	A0A287B026	N-Term(TMT6plex)	0	1.03532	2	1.11038	1.06816	2	13.3185	1.097	2	6.90056	0.86463	2	11.0419	0.963766	2	0.365477	0.814115	2	6.83924	0	5.949e-06	63.8	8.921e-06	2	1346.66	-1.3572	9.8893	0
hMGLFDHAAk	3	6	1	A0A4X1UTC7	N-Term(TMT6plex); K10(TMT6plex)	0	0.82166	3	2.7513	0.944555	3	7.06374	1.00664	3	5.32758	1.11942	3	12.7161	1.27941	3	12.8228	1.05323	3	20.944	0	1.586e-10	63.78	3.8173e-05	2	1584.87	-0.0943036	29.7043	0
lAQALHEMR	4	3	1	A0A5G2R367	N-Term(TMT6plex)	0	0.930554	4	16.0091	0.945632	4	6.64644	0.923002	4	5.69988	1.12705	4	3.48544	1.10104	4	0.178341	1.19724	4	9.67499	0	7.699e-05	63.77	3.89326e-05	3	1297.72	-0.451547	36.7506	0
lLPSHLGR	3	6	2	I3LG73;A0A480W4U8	N-Term(TMT6plex)	0																			0	0.0006451	63.76	3.04396e-05	3	1121.7	-0.0543062	33.2041	0
tPDkLQQAALPIVSSTVck	3	5	1	A0A5G2R980	N-Term(TMT6plex); K4(TMT6plex); C18(Carbamidomethyl); K19(TMT6plex)	0	1.4889	3	5.67032	1.50225	3	5.68758	1.46412	3	5.11833	0.427803	1		0.235303	2	183.535	0.218069	2	88.3561	0	3.75e-16	63.76	4.01794e-05	3	2743.61	2.19918	49.0412	1
tANDmIHAENmR	3	9	1	A0A5G2R8G3	N-Term(TMT6plex); M5(Oxidation); M11(Oxidation)	0	1.09823	3	4.5688	1.05586	3	0.153817	1.09964	3	2.94128	0.836721	3	0.772456	0.839494	3	0.223384	0.817918	3	7.45189	0	1.091e-07	63.74	5.13542e-06	2	1663.77	-0.168667	12.7495	0
vPFSPGPAPPPHMGELDQER	2	33	1	A0A480JXU2	N-Term(TMT6plex)	0	0.703312	2	31.3461	0.751824	2	23.7251	0.774096	2	28.0148	1.52594	2	32.9672	1.40947	2	21.9652	1.39145	2	24.0719	0	1.474e-14	63.74	2.85935e-05	3	2387.2	-2.53959	45.8195	0
lLDVVHPAAk	17	7	1	A0A480IMF8	N-Term(TMT6plex); K10(TMT6plex)	0	1.05799	17	6.11559	1.11352	17	8.07353	1.08223	17	7.64706	0.848636	17	12.2155	0.835734	17	12.8488	0.830723	17	12.5859	0	6.186e-09	63.73	4.01825e-05	2	1520.96	-0.0373468	46.7424	0
tAGQTVVAQPVHVQQLLk	1	6	1	A0A480M084	N-Term(TMT6plex); K18(TMT6plex)	0	0.942308	1		0.986295	1		0.871196	1		1.5067	1		1.0251	1		0.875015	1		0	2.143e-15	63.73	2.16905e-05	3	2375.44	8.53486	46.4721	0
gSAPEDQDSDPPPWAPHAPVQQELGVPR	1	12	1	A0A4X1TMG4	N-Term(TMT6plex)	0	0.922925	1		0.767804	1		0.896577	1		1.26184	1		1.17859	1		1.35961	1		0	5.819e-16	63.73	2.19659e-05	3	3206.58	1.43303	46.5332	0
dIkDTTVGTLSQR	3	2	1	A0A4X1SIW9	N-Term(TMT6plex); K3(TMT6plex)	0	1.12447	3	8.35979	1.02998	3	6.62712	1.14023	3	2.64988	0.851163	3	13.9424	0.787646	3	15.956	0.797772	3	0.66972	0	2.218e-13	63.71	5.67323e-05	2	1892.09	0.386805	36.2426	1
vREPLSEASNQQPLSGGEEk	3	7	1	A0A4X1W6R5	N-Term(TMT6plex); K20(TMT6plex)	0	0.937223	3	4.74756	0.92712	3	1.01514	0.889283	3	1.58169	1.17308	3	3.16886	1.19061	3	2.44598	1.15561	3	3.53926	0	2.34e-16	63.71	6.3329e-05	3	2613.39	0.135392	33.0949	1
rDDNSAANNSANEk	2	5	1	A0A4X1TU60	N-Term(TMT6plex); K14(TMT6plex)	0	1.09983	2	0.596976	1.02056	2	2.61011	0.992007	2	10.2861	0.971191	2	22.0163	0.927569	2	2.56938	0.908367	2	1.99604	0	1.103e-13	63.7	2.05611e-05	3	1963.98	-0.591848	10.5028	1
dAVLENQTPEFFQDVSkPk	6	10	1	A5YV76	N-Term(TMT6plex); K17(TMT6plex); K19(TMT6plex)	0	1.18192	6	5.52164	1.16954	6	2.24402	1.16566	6	3.28372	0.676918	6	7.47394	0.664465	6	5.65107	0.674582	6	8.48029	0	2.34e-16	63.7	5.32798e-05	3	2879.58	1.53081	49.1095	0
rDHALLEEQSk	3	24	1	A0A480HAC1	N-Term(TMT6plex); K11(TMT6plex)	0	1.0957	3	3.5037	1.11816	3	2.46218	1.09193	3	7.10948	0.81651	3	0.209084	0.856117	3	9.8063	0.785905	3	3.43975	0	8.564e-16	63.69	5.88968e-05	2	1784.01	-0.116577	18.4272	1
sVIDYQTHFR	4	2	1	A0A286ZPD7	N-Term(TMT6plex)	0	0.765887	4	1.83583	0.837126	4	10.0816	0.793379	4	8.82468	1.30524	4	2.40328	1.39484	4	0.703453	1.29109	4	11.7231	0	1.214e-05	63.68	3.90836e-05	3	1494.79	0.29488	34.0226	0
hcVTMNTPTEk	2	3	1	A0A4X1SLI9	N-Term(TMT6plex); C2(Carbamidomethyl); K11(TMT6plex)	0	1.01943	2	2.7322	1.02379	2	1.57685	1.03655	2	2.40449	1.00178	2	5.07575	0.934193	2	0.481471	0.942722	2	1.25764	0	5.759e-13	63.68	3.02984e-05	2	1775.92	-1.37173	19.9189	0
tcTTVAFTQVNSEDkGALAk	9	7	1	A0A0B8RSA9	N-Term(TMT6plex); C2(Carbamidomethyl); K15(TMT6plex); K20(TMT6plex)	0	1.09827	9	14.0839	1.11106	9	5.43427	1.11117	9	4.59675	0.76252	9	11.7869	0.800054	9	11.1329	0.771973	9	15.2478	0	2.34e-16	63.68	5.22401e-05	3	2828.55	1.72085	44.7796	1
vQLLHTQNTSLINTk	5	28	3	F1SS65;A0A4X1SL20;A0A4X1SJS3	N-Term(TMT6plex); K15(TMT6plex)	0																			0	1.292e-12	63.64	4.37271e-05	3	2168.28	0.334711	45.4053	0
hRPQVAVIcGSGLGGLTDR	2	5	1	A0A4X1UWK0	N-Term(TMT6plex); C9(Carbamidomethyl)	0	1.0156	2	2.69942	1.06786	2	6.54727	1.03295	2	4.76464	0.824455	2	4.05729	0.999254	2	2.05529	0.981382	2	6.35041	0	1.776e-12	63.64	4.86146e-05	3	2222.21	3.25609	36.0555	0
gSTGFGQDSILSLPGNVGHQDVk	1	10	1	A0A480P661	N-Term(TMT6plex); K23(TMT6plex)	0	1.03827	1		1.05494	1		1.03379	1		0.799623	1		1.01658	1		0.975108	1		0	2.34e-16	63.63	5.03956e-05	3	2771.48	3.12693	48.421	0
lALLHEGTGPR	2	2	1	A0A5G2QH30	N-Term(TMT6plex)	0	0.881209	2	15.0428	0.952802	2	3.62827	0.926422	2	11.1986	1.13931	2	9.6274	1.22419	2	14.9892	1.08116	2	19.3607	0	4.305e-10	63.62	5.78333e-05	2	1392.82	0.938466	36.2794	0
vPVVIDMPEHNPGNLGGTMR	1	6	1	A0A4X1UU82	N-Term(TMT6plex)	0	0.931125	1		0.866572	1		1.01258	1		1.07034	1		1.21407	1		1.10135	1		0	1.985e-14	63.62	3.83021e-05	3	2362.22	0.658292	47.965	0
eFRGENPAGTEAPTVPcSPAAk	2	26	1	A0A480F0Y3	N-Term(TMT6plex); C17(Carbamidomethyl); K22(TMT6plex)	0	1.00181	2	4.32334	0.95012	2	8.55131	0.970503	2	1.34621	1.03171	2	3.23465	1.05135	2	13.8921	1.08261	2	2.89645	0	2.34e-16	63.6	3.67546e-05	3	2744.4	-1.1704	35.7069	1
tEADAEkTLEEk	3	9	1	F1SMV6	N-Term(TMT6plex); K7(TMT6plex); K12(TMT6plex)	0	1.19639	3	2.60885	1.16917	3	3.28073	1.12941	3	6.76374	0.684255	3	5.57987	0.717426	3	31.683	0.656393	3	15.6422	0	5.463e-16	63.57	6.11402e-05	2	2051.14	-1.70965	33.5332	1
tVAPmPPAQDHk	2	8	1	I3LP37	N-Term(TMT6plex); M5(Oxidation); K12(TMT6plex)	0	0.94505	2	1.27248	1.08758	2	24.4024	1.00136	2	2.02908	0.890579	2	32.4035	1.00271	2	17.8609	1.0104	2	9.70378	0	1.321e-10	63.55	5.17521e-05	3	1765.97	1.28838	22.6127	0
qRPGTSTDPSASGSNLPDFELLSR	1	6	1	A0A4X1VW17	N-Term(TMT6plex)	0	0.802756	1		0.827308	1		0.79301	1		1.39857	1		1.36294	1		1.34364	1		0	2.34e-16	63.55	3.07775e-05	3	2761.39	-2.4282	47.2474	0
mLYVPVMPGHAk	1	10	1	F1RVE8	N-Term(TMT6plex); K12(TMT6plex)	0	1.04492	1		0.989916	1		1.03098	1		0.89741	1		0.998704	1		1.01085	1		0	2.794e-10	63.51	5.55065e-05	3	1801.03	0.240198	48.37	0
qLLGLLPEHTAEk	1	4	1	A0A5G2QDY5	N-Term(TMT6plex); K13(TMT6plex)	0	0.891012	1		0.964836	1		1.00132	1		1.14367	1		1.15914	1		0.993175	1		0	1.039e-08	63.5	5.08326e-05	3	1907.14	0.355482	48.3469	0
aSGVDIEEETEkNLEk	2	5	1	A0A4X1UH61	N-Term(TMT6plex); K12(TMT6plex); K16(TMT6plex)	0	1.05348	2	11.0289	0.972616	2	16.9644	1.01801	2	10.0445	0.967754	2	22.9493	0.961718	2	25.9885	0.958035	2	26.0818	0	2.34e-16	63.5	6.45234e-05	3	2478.36	1.16795	44.6801	1
tRPLEDLAGLR	1	10	1	I3LF70	N-Term(TMT6plex)	0	1.05257	1		1.11092	1		1.15192	1		0.753775	1		0.900958	1		0.78518	1		0	2.134e-08	63.47	4.2999e-05	3	1469.86	0.263366	42.3945	0
kPDEVLDDEDTGSAPLk	2	3	1	A0A4X1VVJ0	N-Term(TMT6plex); K1(TMT6plex); K17(TMT6plex)	0	1.02214	2	0.835299	1.04451	2	6.08056	1.02189	2	5.40458	0.983276	2	1.8335	0.924023	2	10.1563	0.948173	2	10.1093	0	2.34e-16	63.47	6.15074e-05	3	2516.37	0.408736	41.5712	0
kLIAAEGAEPk	3	3	1	A0A0B8RZ91	N-Term(TMT6plex); K1(TMT6plex); K11(TMT6plex)	0	1.14933	3	4.97948	1.09152	3	0.111708	1.0861	3	2.04206	0.768525	3	0.0391693	0.719874	3	13.7788	0.79197	3	0.612168	0	2.082e-10	63.45	2.65917e-05	3	1814.14	0.210078	32.8429	1
lYGPTNFSPIINHVAk	2	6	1	A0A287BL47	N-Term(TMT6plex); K16(TMT6plex)	0	0.799945	2	0.907534	0.889966	2	8.2271	0.843836	2	2.83028	1.36508	2	4.20625	1.23882	2	12.6924	1.28391	2	1.154	0	5.024e-10	63.44	5.45515e-05	3	2229.3	7.19202	49.3869	0
tRDEAPQVLGPPPAEPAGPSR	1	11	1	A0A480HZX0	N-Term(TMT6plex)	0	1.04151	1		0.969269	1		0.938856	1		0.921834	1		1.15825	1		1.04637	1		0	2.34e-16	63.44	5.08604e-05	3	2371.26	0.131561	31.6946	1
rPQYSNPPVQGEVMEGADNQGAGEQGRPVR	3	8	1	A0A4X1W661	N-Term(TMT6plex)	0	1.04317	3	3.10488	1.08746	3	8.01587	1.00741	3	3.20858	0.871563	3	9.12405	0.811471	3	2.91901	1.07656	3	2.85068	0	2.34e-16	63.4	2.39057e-05	4	3452.69	0.120112	28.1643	0
aVVLAANHFGR	3	6	1	A0A4X1STF8	N-Term(TMT6plex)	0	0.868609	3	0.833828	0.831554	3	17.3817	0.945096	3	5.58156	1.10908	3	0.71898	1.34387	3	6.30579	1.19178	3	5.25998	0	1.002e-05	63.38	4.72744e-05	2	1383.8	-0.660542	34.7996	0
qEAIPDEVIkk	2	5	1	A0A5G2R3M8	N-Term(TMT6plex); K10(TMT6plex); K11(TMT6plex)	0	0.978828	2	16.1545	1.04493	2	1.51027	0.962054	2	13.8942	1.02515	2	23.2946	0.983966	2	19.6262	1.0007	2	14.0816	0	3.161e-06	63.38	3.36363e-05	2	1957.19	-1.36403	40.2439	1
dAALATALGDkk	4	3	1	A0A5G2R367	N-Term(TMT6plex); K11(TMT6plex); K12(TMT6plex)	0	0.92585	4	7.33763	0.878014	4	4.75846	0.837937	4	4.33268	1.19738	4	1.56523	1.2321	4	4.5726	1.19569	4	5.91456	0	8.544e-16	63.37	4.65089e-05	2	1861.14	0.278888	42.323	1
dAINQGMDEELERDEk	6	3	1	A0A4X1VDD8	N-Term(TMT6plex); K16(TMT6plex)	0	0.86171	6	12.2126	0.880312	6	3.13904	0.855359	6	5.97858	1.30347	6	13.3358	1.21224	6	11.3008	1.23661	6	5.33874	0	3.391e-09	63.36	2.5557e-05	2	2350.16	-0.75685	38.2042	1
tkQETTSESAmEDSSTTDR	2	5	1	I3LD21	N-Term(TMT6plex); K2(TMT6plex); M11(Oxidation)	0	1.15188	2	9.39036	1.16516	2	1.59917	1.07266	2	4.86252	0.678028	2	4.13684	0.796693	2	0.600546	0.820148	2	3.88892	0	3.249e-16	63.35	1.35246e-05	3	2578.22	-1.4363	14.6645	1
dVDVIDHHDNTYTVk	4	19	2	A0A0B8RSX6;A0A286ZXU2	N-Term(TMT6plex); K15(TMT6plex)	0																			0	5.175e-13	63.32	3.98076e-05	3	2229.15	-1.22707	32.4952	0
iTkPGSIDSNNQLFAPGGR	5	18	1	A0A4X1URV2	N-Term(TMT6plex); K3(TMT6plex)	0	0.966069	5	17.5118	1.09786	5	17.9655	0.999064	5	10.309	0.854876	5	22.8689	0.937287	5	22.1438	0.910845	5	20.3324	0	3.557e-15	63.32	5.72205e-05	3	2430.35	0.374562	45.6649	0
fGAQQDTIEVPEkDLVDk	3	3	1	F1SPF3	N-Term(TMT6plex); K13(TMT6plex); K18(TMT6plex)	0	1.10198	3	5.22417	1.08509	3	1.62766	1.02897	3	2.73017	0.892098	3	1.12257	0.851662	3	2.60074	0.889866	3	8.39897	0	2.34e-16	63.32	4.91193e-05	3	2719.53	5.93013	48.388	1
vGVGTcGIADkPmTQYQDTSk	2	4	1	A0A286ZR12	N-Term(TMT6plex); C6(Carbamidomethyl); K11(TMT6plex); M13(Oxidation); K21(TMT6plex)	0	1.0517	2	1.81235	1.09611	2	4.90587	1.02166	2	7.97752	0.860913	2	0.958266	0.936123	2	9.62382	0.899877	2	21.1034	0	2.34e-16	63.32	4.78157e-05	3	2959.55	1.14444	38.2969	0
ecHLNADTVSSk	1	5	1	F1S182	N-Term(TMT6plex); C2(Carbamidomethyl); K12(TMT6plex)	0	1.04086	1		1.1066	1		1.01899	1		0.939753	1		0.968625	1		0.811277	1		0	5.903e-10	63.31	3.35061e-05	2	1818.94	-2.21746	21.9802	0
nLAAFPAAHDPDPAVPAPTATPSAR	2	13	1	A0A480VPD5	N-Term(TMT6plex)	0	0.708928	2	42.8995	0.718156	2	70.9382	0.667775	2	67.2003	1.34967	2	59.3338	1.5151	2	51.4835	1.30892	2	57.5171	0	2.409e-16	63.31	4.4986e-05	3	2684.4	-0.865515	45.4245	0
ikDLSTVEALQNLk	2	2	1	A0A4X1SHE0	N-Term(TMT6plex); K2(TMT6plex); K14(TMT6plex)	0	1.17965	2	1.73743	1.10253	2	1.89335	1.08933	2	6.17351	0.785432	2	7.01327	0.790825	2	3.49783	0.759019	2	5.39736	0	2.34e-16	63.3	3.04729e-05	3	2259.39	-0.123116	50.0965	1
iEIPIHVVPHVAVGk	2	8	1	A0A4X1T8K7	N-Term(TMT6plex); K15(TMT6plex)	0	1.10973	2	4.31099	0.945025	2	5.23315	0.968492	2	25.4662	1.00821	2	28.429	0.962732	2	7.8414	0.954774	2	29.3776	0	3.435e-15	63.29	2.71912e-05	4	2066.29	0.161699	48.6198	0
aGDTQGFPNLGLHEmk	1	4	1	A0A4X1TF77	N-Term(TMT6plex); M15(Oxidation); K16(TMT6plex)	0	1.00293	1		1.0477	1		0.995378	1		0.853599	1		1.04665	1		1.04081	1		0	5.974e-10	63.28	4.46164e-05	3	2189.14	-2.39229	41.5684	0
eIGQVLHFENVk	4	1	1	F1SMW3	N-Term(TMT6plex); K12(TMT6plex)	0	1.04423	4	2.13519	1.04337	4	3.58237	1.05818	4	11.3308	0.956223	4	10.8558	0.883125	4	24.372	0.898059	4	8.07568	0	2.315e-10	63.27	6.02615e-05	3	1871.08	-0.309395	57.5581	0
eAcANENAHk	4	18	1	A0A287B7I4	N-Term(TMT6plex); C3(Carbamidomethyl); K10(TMT6plex)	0	1.06092	4	6.6297	1.08088	4	4.8797	1.03899	4	6.16813	0.875349	4	5.05415	0.935175	4	17.1116	0.827938	4	10.6921	0	5.293e-15	63.26	2.02043e-05	2	1601.81	-0.116678	13.3562	0
lPHGPVATPVFMPVGTQATmk	2	2	1	A0A4X1VDD1	N-Term(TMT6plex); M20(Oxidation); K21(TMT6plex)	0	0.856676	2	4.98588	0.986186	2	1.50393	0.858711	2	6.92207	1.23854	2	13.0619	1.03727	2	15.7379	1.28101	2	16.6888	0	3.717e-13	63.26	6.04005e-05	3	2653.47	3.66654	49.0576	0
nLYSDDIPHALR	2	2	1	A0A480TJR2	N-Term(TMT6plex)	0	0.999224	2	2.40723	1.08311	2	1.26044	0.992866	2	2.59086	0.963095	2	1.48107	1.00519	2	3.62674	0.917959	2	5.5123	0	9.828e-08	63.25	3.57702e-05	2	1642.87	-0.987669	40.9534	0
iADLGNAcWVHk	1	37	2	A0A286ZWV2;A0A287AP93	N-Term(TMT6plex); C8(Carbamidomethyl); K12(TMT6plex)	0																			0	2.286e-11	63.24	5.38502e-05	2	1842.01	0.85166	47.691	0
tMVVHEkPDDLGR	4	4	1	P04178	N-Term(TMT6plex); K7(TMT6plex)	0	1.10391	4	2.82174	1.07995	4	2.44991	1.08157	4	6.45276	0.866823	4	9.64555	0.853462	4	4.73277	0.80723	4	8.53603	0	1.381e-09	63.22	5.64571e-05	2	1955.08	-1.24696	27.5429	0
aTIAGGGVIPHIHk	23	6	1	A0A5G2RBH4	N-Term(TMT6plex); K14(TMT6plex)	0	0.870503	23	17.4607	0.888409	23	14.0296	0.85694	23	10.7877	1.2409	23	18.6677	1.25851	23	13.3001	1.24993	23	13.9145	0	1.369e-14	63.21	3.79636e-05	3	1829.12	0.044188	54.2195	0
qAHLcVLASNcDEPMYVk	1	2	1	P46405	N-Term(TMT6plex); C5(Carbamidomethyl); C11(Carbamidomethyl); K18(TMT6plex)	0	1.0169	1		0.997934	1		0.976587	1		0.994605	1		1.02676	1		1.02416	1		0	2.839e-16	63.2	2.86221e-05	3	2593.3	-0.976401	45.6784	0
vSGDQQADTEMkEEQk	2	8	1	A0A480QG19	N-Term(TMT6plex); K12(TMT6plex); K16(TMT6plex)	0	1.1757	2	1.64673	1.1067	2	0.65358	1.07021	2	1.61525	0.821147	2	5.42093	0.765701	2	2.20119	0.785515	2	2.13881	0	2.34e-16	63.18	4.9863e-05	3	2510.3	-0.800228	27.0764	1
iDQLQEELLHTQLk	1	11	1	A0A480VNH6	N-Term(TMT6plex); K14(TMT6plex)	0	0.954312	1		0.911803	1		0.941708	1		1.22184	1		1.00507	1		1.15969	1		0	5.785e-10	63.16	6.11069e-05	3	2166.26	1.55327	51.3853	0
qLAPGMVQQmQSVcSDcNGEGEVINEkDR	1	3	1	F1RP05	N-Term(TMT6plex); M10(Oxidation); C14(Carbamidomethyl); C17(Carbamidomethyl); K27(TMT6plex)	0	0.873599	1		1.08162	1		1.07103	1		1.03652	1		1.04884	1		0.890887	1		0	3.74e-10	63.16	1.39604e-05	4	3753.76	-2.92881	40.882	1
kQGEDNSPTQDTEELEk	1	4	1	A0A287A8V4	N-Term(TMT6plex); K1(TMT6plex); K17(TMT6plex)	0	1.35941	1		1.32807	1		1.34628	1		0.364043	1		0.366021	1		0.371005	1		0	2.34e-16	63.09	5.25762e-05	3	2635.37	0.766191	28.5323	1
eQLDPDELETITmHk	2	8	1	K9J4P3	N-Term(TMT6plex); M13(Oxidation); K15(TMT6plex)	0	0.923085	2	7.37752	0.941161	2	8.11064	0.926277	2	6.4494	1.13138	2	3.98665	1.14536	2	14.7367	1.12474	2	14.8987	0	3.67e-14	63.07	3.91087e-05	3	2273.17	-3.06188	47.184	0
gSPHFNPDPDAETLYk	7	4	1	F1SEN1	N-Term(TMT6plex); K16(TMT6plex)	0	0.862294	7	4.81465	0.812826	7	12.572	0.820043	7	10.0056	1.25814	7	9.43067	1.44708	7	14.4298	1.2076	7	8.80492	0	4.085e-15	63.06	3.90258e-05	3	2246.15	-0.238809	41.57	0
hQAFEAELSANQSR	2	24	1	A0A480YIH2	N-Term(TMT6plex)	0	0.99008	2	4.23218	1.15659	2	5.72288	1.07826	2	2.51541	0.875577	2	3.62983	0.86625	2	1.94709	0.859486	2	1.97172	0	3.206e-15	63.05	2.79929e-05	3	1816.91	0.387307	24.3951	0
sScPLANSQYATIkEEk	1	4	1	A0A5G2QCT1	N-Term(TMT6plex); C3(Carbamidomethyl); K14(TMT6plex); K17(TMT6plex)	0	1.24468	1		1.33774	1		1.19173	1		0.508714	1		0.532007	1		0.54126	1		0	2.34e-16	63.05	7.73398e-05	3	2613.41	-1.82528	38.7402	1
gSAGGHGSR	2	8	1	A0A5G2RGV9	N-Term(TMT6plex)	0	0.327554	2	19.8267	0.286539	2	32.1633	0.371665	2	14.7292	1.53294	2	6.52642	3.45978	2	7.39694	1.7922	2	2.213	0	6.571e-06	63.03	1.36878e-05	3	1014.53	-1.62151	5.24929	0
gGDEYDNHcGk	4	6	1	A0A0B8RSM9	N-Term(TMT6plex); C9(Carbamidomethyl); K11(TMT6plex)	0	0.896341	4	2.41167	0.920928	4	1.91588	0.859986	4	6.32016	1.23817	4	5.32572	1.29276	4	3.35436	1.10202	4	4.19465	0	1.767e-14	63.03	7.64026e-06	2	1709.8	1.39069	13.7541	0
lHGYVAEGGAk	2	10	1	A0A4X1VTX2	N-Term(TMT6plex); K11(TMT6plex)	0	0.936796	2	13.7334	0.980039	2	0.454263	0.996288	2	9.36136	1.02728	2	8.12891	1.15123	2	18.44	0.989685	2	10.9168	0	1.809e-11	63.02	6.36577e-05	2	1559.89	-0.120855	24.428	0
fATHGAALTVk	3	8	1	A0A286ZKW2	N-Term(TMT6plex); K11(TMT6plex)	0	1.07457	3	4.70587	1.06815	3	1.91095	1.04059	3	7.22287	0.907811	3	16.5257	0.906278	3	20.5418	0.873805	3	10.6471	0	6.492e-15	63.01	5.90291e-05	2	1573.95	0.321392	33.6502	0
qDEHGFISR	10	11	2	Q5S1U1;Q7M2W6	N-Term(TMT6plex)	0																			0	9.194e-06	62.99	2.145e-05	3	1317.67	-0.573622	16.715	0
aPVLSDSSck	2	4	1	P00761	N-Term(TMT6plex); C9(Carbamidomethyl); K10(TMT6plex)	0	1.35469	2	5.26536	1.27742	2	10.5051	1.39464	2	11.2613	0.372456	2	2.56971	0.358385	2	5.99512	0.366659	2	16.229	0	1.456e-09	62.98	6.25348e-05	2	1521.83	-0.471356	30.7085	0
mILIQDGSQNTNVDkPLR	2	8	1	A0A286ZY30	N-Term(TMT6plex); M1(Oxidation); K15(TMT6plex)	0	0.735646	2	48.591	0.731958	2	50.0347	0.74328	2	47.8473	1.37372	2	52.609	1.36274	2	48.6905	1.35851	2	46.3911	0	2.34e-16	62.98	6.7167e-05	3	2516.39	-0.0723985	40.5145	0
gGTcAVAAPFDTVHIPTATk	3	2	1	A0A4X1ULF3	N-Term(TMT6plex); C4(Carbamidomethyl); K20(TMT6plex)	0	1.14351	3	14.1109	1.26964	3	10.7155	1.21227	3	2.36752	0.509407	3	5.66697	0.563584	3	5.41612	0.658386	3	30.2403	0	1.726e-15	62.97	6.25275e-05	3	2472.33	0.118653	47.8053	0
kNPmVETLGTVLQLk	1	7	1	I3L916	N-Term(TMT6plex); K1(TMT6plex); M4(Oxidation); K15(TMT6plex)	0	0.971314	1		0.990213	1		1.00771	1		1.13642	1		0.941802	1		1.00698	1		0	3.471e-15	62.95	3.41965e-05	3	2374.44	1.09447	49.6966	1
sSEAkEGEEAGPGDPLLEAASk	2	3	1	F6Q4F9	N-Term(TMT6plex); K5(TMT6plex); K22(TMT6plex)	0	1.185	2	0.982903	1.17746	2	4.06658	1.1464	2	2.04667	0.676527	2	8.76743	0.689055	2	0.80188	0.711325	2	3.87746	0	5.304e-16	62.94	5.81588e-05	3	2859.52	0.409705	44.8997	1
kQEEFDVANScPSQANk	2	17	1	F1RLQ9	N-Term(TMT6plex); K1(TMT6plex); C11(Carbamidomethyl); K17(TMT6plex)	0	1.10015	2	7.641	1.09885	2	3.93588	1.09136	2	0.576711	0.849376	2	12.3657	0.821402	2	3.38441	0.806638	2	14.1402	0	7.695e-16	62.93	4.85902e-05	3	2639.37	-0.361229	31.0829	1
gLQVATAADSQQIHEEk	1	11	1	A0A287AZU1	N-Term(TMT6plex); K17(TMT6plex)	0	0.965497	1		1.00457	1		0.931672	1		1.09264	1		1.13421	1		0.987171	1		0	5.653e-16	62.92	5.90654e-05	3	2283.23	-1.54302	33.4162	0
qcFHEDVEQGVk	3	3	1	A0A4X1UR69	N-Term(TMT6plex); C2(Carbamidomethyl); K12(TMT6plex)	0	0.880374	3	2.00612	0.875841	3	8.32832	0.879957	3	1.21169	1.19045	3	3.4415	1.23915	3	0.916279	1.25418	3	8.06401	0	6.926e-15	62.91	3.7583e-05	2	1933.98	-0.052142	27.5328	0
lFQEDNGIPVHLk	6	7	1	A0A5G2QRT4	N-Term(TMT6plex); K13(TMT6plex)	0	0.928426	6	2.05262	0.952479	6	5.35362	0.956909	6	4.69874	1.17634	6	2.42153	1.04371	6	9.03937	1.09577	6	10.4728	0	1.045e-10	62.9	6.16459e-05	3	1968.13	0.494066	57.5129	0
cIHSFQNLGIQcVk	1	6	1	A0A480Q0J3	N-Term(TMT6plex); C1(Carbamidomethyl); C12(Carbamidomethyl); K14(TMT6plex)	0	1.02865	1		0.98127	1		1.039	1		0.984515	1		1.00511	1		0.950238	1		0	1.957e-14	62.9	6.1928e-05	3	2162.16	1.18555	46.5707	0
gLEmALLPHPQEHNLVk	1	8	1	A0A481AZP4	N-Term(TMT6plex); M4(Oxidation); K17(TMT6plex)	0	0.948848	1		1.00943	1		1.0576	1		0.969014	1		1.04448	1		0.984371	1		0	8.868e-15	62.89	5.98604e-05	4	2400.35	0.145282	45.3491	0
dYPLPDVAHVk	12	5	1	Q95283	N-Term(TMT6plex); K11(TMT6plex)	0	0.945615	12	8.00823	0.958725	12	7.30045	0.902982	12	9.58034	1.14619	12	12.7325	1.13694	12	9.50836	1.07524	12	5.87225	0	2.509e-05	62.88	5.68812e-05	2	1711.98	0.965413	48.4067	0
kVDDDVGTIEGLEEAk	1	13	2	A0A480UP67;A0A480L3S8	N-Term(TMT6plex); K1(TMT6plex); K16(TMT6plex)	0																			0	2.608e-16	62.88	7.30337e-05	3	2405.35	2.93411	46.8243	1
kDDESNLVEEk	2	17	1	A0A287ARA5	N-Term(TMT6plex); K1(TMT6plex); K11(TMT6plex)	0	1.08064	2	5.13661	1.02504	2	10.8974	1.05454	2	8.71602	0.910059	2	26.0426	0.843068	2	20.474	0.944088	2	8.58093	0	4.898e-05	62.87	6.65402e-05	2	1993.1	-2.80068	29.9479	1
qNQHEELQNVR	4	12	1	A0A4X1SZU3	N-Term(TMT6plex)	0	0.88488	4	1.77022	0.906679	4	4.20705	0.88906	4	2.73594	1.14591	4	4.26003	1.18965	4	16.0311	1.15568	4	8.63356	0	1.827e-14	62.86	3.66983e-05	2	1623.84	-1.40232	13.2529	0
kLEEGGPVYSPPAEAAVR	1	5	2	A0A4X1T0Y5;K7GSE0	N-Term(TMT6plex); K1(TMT6plex)	0																			0	2.34e-16	62.86	6.37174e-05	3	2328.3	1.08193	36.7315	1
tADGIVSHLk	12	5	1	E1CAJ5	N-Term(TMT6plex); K10(TMT6plex)	0	0.932628	12	13.7756	0.920184	12	15.0224	0.94622	12	3.32304	1.11072	12	15.7864	1.09026	12	14.8389	1.09638	12	10.9457	0	4.912e-09	62.85	4.54728e-05	2	1498.9	-0.362927	33.626	0
mWDPHNDPNAQGDAFk	3	5	1	A0A287AJ85	N-Term(TMT6plex); K16(TMT6plex)	0	1.02844	3	0.4659	1.06336	3	0.846316	1.05192	3	1.35648	0.895423	3	0.183232	0.891805	3	3.07226	0.96002	3	2.17739	0	3.169e-15	62.85	1.59531e-05	3	2301.11	0.651606	45.2596	0
sQVEPADYkADEDPALFQSVk	1	7	1	A0A5G2QWS9	N-Term(TMT6plex); K9(TMT6plex); K21(TMT6plex)	0	1.15218	1		1.18339	1		1.0834	1		0.75486	1		0.717219	1		0.773684	1		0	2.34e-16	62.85	4.80928e-05	3	3024.61	-1.64144	47.14	1
aALLGLLHR	4	10	1	A0A4X1TQJ8	N-Term(TMT6plex)	0	0.909415	4	7.64353	0.897784	4	9.52556	0.838298	4	8.61941	1.22059	4	22.1967	1.22816	4	7.61883	1.16804	4	14.8323	0	0.000179	62.84	7.00955e-05	3	1192.77	-0.915236	49.663	0
cYEmASHLR	8	3	1	A0A4X1UWL6	N-Term(TMT6plex); C1(Carbamidomethyl); M4(Oxidation)	0	1.05727	8	11.3049	1.0329	8	14.8216	1.00167	8	14.1086	0.907198	8	19.5716	0.940722	8	27.6781	0.994278	8	26.9829	0	1.303e-05	62.84	4.70596e-06	3	1411.67	0.285966	15.2625	0
sEEADAESQkPPEVk	4	4	1	I3LRR4	N-Term(TMT6plex); K10(TMT6plex); K15(TMT6plex)	0	0.827367	4	0.877346	0.84309	4	7.15942	0.834232	4	1.44219	1.34241	4	1.20931	1.30531	4	5.64897	1.26352	4	10.4531	0	4.661e-14	62.84	6.45575e-05	4	2331.27	0.743329	27.2712	0
vTAEDkGTGNk	7	4	1	A0A480UES1	N-Term(TMT6plex); K6(TMT6plex); K11(TMT6plex)	0	1.03221	7	6.5991	0.982794	7	5.05938	0.938076	7	1.93325	1.08863	7	6.55004	1.04195	7	5.51131	0.986553	7	6.26419	0	1.202e-10	62.81	6.74136e-05	2	1807.06	1.21967	20.5808	1
vVVEAGGSAPGkPTR	3	9	1	A0A480LYR4	N-Term(TMT6plex); K12(TMT6plex)	0	1.07632	3	6.68702	0.970353	3	1.84924	1.01164	3	4.21469	0.921683	3	3.65811	1.05397	3	1.23956	1.02311	3	3.96846	0	2.244e-12	62.81	5.18888e-05	2	1883.11	-0.0953615	28.1853	0
xLkPQNLLIDDk	10	6	1	C0SW08	X1(D); N-Term(TMT6plex); K3(TMT6plex); K12(TMT6plex)	0	1.05732	5	5.09994	1.0596	5	2.16	1.04553	5	1.95032	0.9634	5	10.814	0.905279	5	5.84511	0.854529	5	20.0694	0	2.741e-14	62.81	4.24378e-05	2	2099.27	-0.288537	47.7235	0
cGETGHVAINcSk	5	6	1	A0A287B975	N-Term(TMT6plex); C1(Carbamidomethyl); C11(Carbamidomethyl); K13(TMT6plex)	0	1.09681	5	8.11955	1.16245	5	5.91142	1.01472	5	11.9727	0.817086	5	9.84009	0.805989	5	17.928	0.852553	5	36.7241	0	4.526e-15	62.79	3.18503e-05	2	1890.96	-0.242704	20.507	0
qVAQSEAEkk	2	2	1	A0A4X1TUX1	N-Term(TMT6plex); K9(TMT6plex); K10(TMT6plex)	0	1.07117	2	7.95369	1.08505	2	4.01418	1.09974	2	4.94272	0.827947	2	10.0393	0.891693	2	9.14207	0.81558	2	21.4873	0	4.803e-12	62.78	7.06488e-05	2	1805.07	-1.269	20.81	1
tDYNASVSVPDSSGPER	3	5	1	A0A287B646	N-Term(TMT6plex)	0	1.0627	3	10.5927	0.869315	3	5.81976	1.18503	3	9.82505	0.899049	3	9.49223	0.945379	3	12.9322	1.10562	3	7.38733	0	2.951e-14	62.76	1.45922e-05	2	2009.96	-0.820367	30.605	0
aIEDLDGTHVcQLPEADQk	1	11	1	A0A480Y1E3	N-Term(TMT6plex); C11(Carbamidomethyl); K19(TMT6plex)	0	0.972218	1		0.965415	1		0.995928	1		1.0576	1		0.987497	1		1.10579	1		0	3.635e-16	62.73	4.25068e-05	3	2597.33	0.251133	44.6574	0
vEPVGSAPLLALVHk	2	15	1	A0A287AWZ8	N-Term(TMT6plex); K15(TMT6plex)	0	1.13126	2	5.04102	1.21718	2	11.2417	1.11607	2	7.84893	0.721303	2	38.0614	0.719464	2	24.2338	0.675284	2	13.0942	0	2.725e-13	62.72	5.02758e-05	3	1988.23	0.457882	51.3715	0
vDGANALANGLIAGGHAAR	1	3	1	A0A286ZNA8	N-Term(TMT6plex)	0	0.860888	1		0.784067	1		0.853771	1		1.32004	1		1.21318	1		1.42923	1		0	5.292e-11	62.71	6.20988e-05	3	1977.07	-5.9812	45.549	0
yQEEAPAPPPkPAPR	3	13	1	A0A480KJD1	N-Term(TMT6plex); K11(TMT6plex)	0	1.00631	3	8.35362	0.944031	3	11.9061	0.981444	3	3.401	1.05781	3	25.2	1.00352	3	0.676248	1.19252	3	3.92696	0	7.242e-14	62.71	6.82337e-05	3	2106.18	1.19981	27.8581	0
eEELPTLLHFAAk	2	6	1	F1SBF8	N-Term(TMT6plex); K13(TMT6plex)	0	1.20884	2	0.129376	1.10145	2	5.0946	1.18825	2	0.0620156	0.687491	2	0.0382854	0.72106	2	10.8056	0.690335	2	4.38156	0	4.444e-12	62.7	6.84447e-05	3	1956.12	0.996094	50.6638	0
tFNPGAGLPADkk	2	7	1	F1RWS8	N-Term(TMT6plex); K12(TMT6plex); K13(TMT6plex)	0	1.0628	2	9.22634	0.986391	2	2.74303	0.925875	2	14.6906	1.0546	2	20.5816	1.00199	2	12.6134	0.991371	2	14.4532	0	0.0001622	62.7	6.38531e-05	2	2003.19	-0.959357	38.4265	1
gEFkDEEETVTTk	4	9	1	A0A480UTW5	N-Term(TMT6plex); K4(TMT6plex); K13(TMT6plex)	0	1.06547	4	0.837454	1.0221	4	1.67499	1.01902	4	1.73038	0.966778	4	3.68919	0.934841	4	0.76478	0.921877	4	4.16156	0	3.191e-16	62.7	5.98253e-05	2	2200.2	0.0376325	33.8693	1
kAPLGVSSScEDQQk	1	8	1	A0A287A9H2	N-Term(TMT6plex); K1(TMT6plex); C10(Carbamidomethyl); K15(TMT6plex)	0	1.17035	1		1.18951	1		1.1573	1		0.672473	1		0.665466	1		0.724485	1		0	1.038e-15	62.7	6.72364e-05	3	2321.28	2.95248	28.2172	1
dVQGTDASLDEELDRVk	1	3	1	A0A4X1VU90	N-Term(TMT6plex); K17(TMT6plex)	0	0.907772	1		0.864701	1		0.85145	1		1.24589	1		1.24095	1		1.24509	1		0	3.275e-16	62.65	5.09569e-05	3	2348.23	-0.260774	46.0643	1
lkDDEVAQLk	31	6	1	P00336	N-Term(TMT6plex); K2(TMT6plex); K10(TMT6plex)	0	1.11285	31	5.15057	1.10484	31	3.56952	1.08199	31	4.37673	0.831028	31	7.282	0.809437	31	6.41747	0.79863	31	7.04429	0	4.331e-13	62.64	5.24901e-05	2	1846.12	-0.619781	42.6895	1
dGWPAmGIHGDk	2	8	1	A0A286ZU00	N-Term(TMT6plex); M6(Oxidation); K12(TMT6plex)	0	1.00047	2	3.077	1.07317	2	2.73379	0.990865	2	1.39273	0.961179	2	5.36338	1.00715	2	8.74068	0.93624	2	1.08539	0	4.051e-08	62.62	3.73612e-05	2	1757.9	-0.695367	31.8325	0
qPcPSESDmVTEEDkSk	2	4	1	A0A4X1W5S3	N-Term(TMT6plex); C3(Carbamidomethyl); M9(Oxidation); K15(TMT6plex); K17(TMT6plex)	0	0.989158	2	3.00756	0.98114	2	2.22406	0.926524	2	2.50921	1.08677	2	2.66288	1.09501	2	6.11184	1.03887	2	4.21542	0	5.066e-12	62.61	2.90313e-05	3	2670.32	0.18118	25.033	1
lkELQNEVEk	1	7	1	A0A4X1SF84	N-Term(TMT6plex); K2(TMT6plex); K10(TMT6plex)	0	1.02041	1		1.0671	1		1.03403	1		0.937889	1		0.959398	1		0.90446	1		0	3.631e-09	62.6	6.29499e-05	2	1917.16	-0.915505	42.2323	1
vLENIELNkk	8	12	1	A0A4X1VGQ2	N-Term(TMT6plex); K9(TMT6plex); K10(TMT6plex)	0	1.03737	8	4.02481	1.04474	8	4.31691	1.08726	8	3.68011	0.926596	8	7.703	0.877938	8	4.60494	0.912554	8	3.76137	0	1.124e-12	62.59	4.11453e-05	2	1887.18	-3.35682	46.4423	1
sQETDcPYFSTPLLLGk	3	7	1	A0A4X1UJD6	N-Term(TMT6plex); C6(Carbamidomethyl); K17(TMT6plex)	0	0.934841	3	7.85128	0.763034	3	11.6036	1.00095	3	2.84266	1.21536	3	4.13583	1.07936	3	16.348	1.36937	3	29.3236	0	6.602e-08	62.59	5.1115e-05	2	2414.25	-6.66157	52.0272	0
aRPEEQPASPASEPR	4	10	1	A0A287BSQ4	N-Term(TMT6plex)	0	0.919484	4	21.5518	0.879738	4	12.1054	1.06949	4	10.5834	1.10425	4	33.3167	1.12568	4	33.8664	0.941546	4	17.6458	0	9.492e-14	62.58	3.22413e-05	3	1850.95	-1.70798	14.4769	0
vPcEAPGNADHFQGLLSGVAR	2	1	1	P0C8B5	N-Term(TMT6plex); C3(Carbamidomethyl)	0	0.899717	2	8.97328	0.942339	2	21.2248	0.86844	2	14.2514	1.08922	2	10.9546	1.15111	2	21.0278	1.25481	2	31.722	0	3.49e-14	62.58	4.13782e-05	3	2424.23	1.1936	47.8923	0
kTEPSAWGQDTGEANANGk	1	4	1	A0A287A8V4	N-Term(TMT6plex); K1(TMT6plex); K19(TMT6plex)	0	0.911084	1		0.882368	1		0.899731	1		1.24576	1		1.16565	1		1.19063	1		0	2.34e-16	62.58	5.37171e-05	3	2648.37	-5.19162	30.5285	1
sTTTGHLIYk	13	23	2	Q0PY11;A0A4X1SRL8	N-Term(TMT6plex); K10(TMT6plex)	0																			0	1.035e-12	62.57	6.95008e-05	2	1578.93	0.618123	27.6595	0
eLETHSSEAk	2	14	1	A0A480KQB2	N-Term(TMT6plex); K10(TMT6plex)	0	1.07293	2	1.75891	1.02673	2	1.91316	1.06467	2	1.98744	0.909619	2	2.0272	0.907656	2	2.33496	0.905316	2	4.29688	0	1.267e-12	62.57	5.10742e-05	2	1588.86	0.235941	15.7085	0
ncLALADDkk	2	11	1	A0A480W815	N-Term(TMT6plex); C2(Carbamidomethyl); K9(TMT6plex); K10(TMT6plex)	0	0.992356	2	5.64169	0.951526	2	7.59411	0.941858	2	5.2631	1.0525	2	0.403432	1.11026	2	16.8174	1.06519	2	13.3606	0	6.677e-11	62.57	8.33345e-05	2	1835.07	1.27073	33.3182	1
vIQENEHALQk	4	9	1	A0A5G2R2R4	N-Term(TMT6plex); K11(TMT6plex)	0	1.08472	4	0.231103	1.04129	4	4.14904	1.02844	4	3.32657	0.898226	4	10.4793	0.910171	4	9.28549	0.904234	4	3.37367	0	1.182e-14	62.56	8.10863e-05	2	1767.01	-0.983123	28.6452	0
vLLEAGEGLVSVTPTTGSDGRPDAR	3	10	1	A0A4X1TQE8	N-Term(TMT6plex)	0	1.03981	3	7.97005	0.997754	3	3.33144	0.908342	3	1.17662	0.995959	3	12.8001	1.01449	3	2.00178	1.06853	3	13.0864	0	2.402e-15	62.56	6.31996e-05	3	2726.45	0.657416	49.8458	0
kPDTIEVQQMk	3	29	3	A0A5G2R8G3;A0A4X1TKF7;A0A4X1VQ22	N-Term(TMT6plex); K1(TMT6plex); K11(TMT6plex)	0																			0	4.314e-09	62.54	8.03462e-05	3	2004.18	0.793614	36.4378	0
akEEQQDDTVYMGk	2	14	1	A0A4X1W8B0	N-Term(TMT6plex); K2(TMT6plex); K14(TMT6plex)	0	1.12031	2	6.10218	1.08713	2	3.84493	1.04322	2	0.775273	0.801207	2	0.959302	0.888385	2	8.39279	0.864212	2	15.7788	0	4.065e-13	62.53	5.59308e-05	3	2329.22	-3.69044	30.6615	1
eTAAVkPTENNEDESTSk	1	6	1	A0A4X1W4E7	N-Term(TMT6plex); K6(TMT6plex); K18(TMT6plex)	0	1.09066	1		1.06129	1		1.10574	1		0.858489	1		0.88306	1		0.808669	1		0	2.34e-16	62.53	5.24962e-05	3	2637.38	-2.22924	24.5031	0
dGIDDESYEAIFkPVmSk	3	10	1	F1SV88	N-Term(TMT6plex); K13(TMT6plex); M16(Oxidation); K18(TMT6plex)	0	1.05393	3	2.83146	1.02324	3	0.226962	1.02209	3	5.39661	0.88536	3	10.7711	1.01134	3	1.21661	0.953573	3	12.1542	0	4.188e-16	62.53	5.44508e-05	3	2747.44	-0.561468	49.4605	0
sSILTSDEAATQSLNSESkk	1	9	1	A0A4X1SQL3	N-Term(TMT6plex); K19(TMT6plex); K20(TMT6plex)	0	0.974502	1		0.9478	1		0.984724	1		1.04348	1		1.05677	1		1.10182	1		0	2.34e-16	62.53	7.2629e-05	3	2783.53	3.82892	42.206	1
qHPVPPPAPNQNQVR	3	10	1	A0A480VMZ2	N-Term(TMT6plex)	0	0.859736	3	2.24959	0.844882	3	7.92341	0.803426	3	6.83129	1.21092	3	7.23367	1.24533	3	7.25214	1.46652	3	3.40758	0	1.675e-09	62.52	6.55756e-05	3	1908.03	-3.52818	18.0248	0
dLAPSGSRDEPQPASPSAGQDcAQALk	1	12	1	A0A4X1TMG4	N-Term(TMT6plex); C22(Carbamidomethyl); K27(TMT6plex)	0	0.861827	1		0.843561	1		0.855725	1		1.16742	1		1.36229	1		1.31847	1		0	8.386e-14	62.52	4.41369e-05	4	3211.61	0.332789	34.1499	1
kAATPTPSLASGk	1	2	1	F1RNH0	N-Term(TMT6plex); K1(TMT6plex); K13(TMT6plex)	0	0.852487	1		0.923933	1		0.827522	1		1.27012	1		1.26856	1		1.22809	1		0	4.102e-11	62.51	4.55571e-05	3	1916.17	-2.61055	28.9415	1
vLATVTkPVGGDk	10	3	1	Q2YGT9	N-Term(TMT6plex); K7(TMT6plex); K13(TMT6plex)	0	1.12124	10	5.21426	1.10031	10	4.57787	1.11	10	5.64095	0.7896	10	15.036	0.81516	10	16.1103	0.795898	10	22.9183	0	3.448e-16	62.51	3.33262e-05	2	1972.24	-0.140472	41.7568	0
iLkPTDENLLk	3	3	1	F1RSH0	N-Term(TMT6plex); K3(TMT6plex); K11(TMT6plex)	0	0.955212	3	6.00842	0.929376	3	1.9225	0.923585	3	0.624597	1.19682	3	7.21988	1.12321	3	9.49537	1.07818	3	4.95855	0	8.754e-08	62.5	2.55022e-05	2	1971.25	2.96624	47.3464	0
lQLEETDHQk	2	22	2	A0A480IPA8;A0A287B0Y8	N-Term(TMT6plex); K10(TMT6plex)	0																			0	3.723e-12	62.49	6.51283e-05	2	1698.94	-0.167686	27.3023	0
kIVDDAGPDSk	3	9	1	A0A4X1SQL3	N-Term(TMT6plex); K1(TMT6plex); K11(TMT6plex)	0	0.986688	3	7.17963	0.978959	3	0.347741	0.961173	3	1.02823	1.08752	3	4.40308	1.03961	3	8.89647	1.06498	3	9.0967	0	2.702e-08	62.48	6.45158e-05	2	1832.07	-0.209448	28.3969	1
dcADHAVLPmDGATLAEVMR	2	12	1	A0A4X1UE46	N-Term(TMT6plex); C2(Carbamidomethyl); M10(Oxidation)	0	0.847911	2	2.54518	0.8673	2	0.225724	0.948992	2	2.20842	1.2053	2	6.80937	1.19649	2	3.77147	1.24692	2	9.42272	0	2.407e-12	62.47	1.04188e-05	3	2417.13	-5.39915	47.0922	0
kSDVEAIFSk	5	8	1	A0A4X1UZK6	N-Term(TMT6plex); K1(TMT6plex); K10(TMT6plex)	0	1.03079	5	8.19195	1.02079	5	4.69848	0.981033	5	5.09563	0.961479	5	12.8305	0.9713	5	8.58072	0.971593	5	9.8142	0	2.508e-11	62.46	5.99327e-05	2	1811.09	-0.962914	47.251	1
tkYPTQSGQPPVLGSAPR	2	3	1	A0A4X1SI09	N-Term(TMT6plex); K2(TMT6plex)	0	1.13675	2	1.09887	1.23378	2	5.17466	1.11456	2	5.3868	0.714249	2	1.81911	0.719905	2	1.58489	0.684595	2	4.26285	0	2.34e-16	62.46	7.00634e-05	3	2342.32	0.57842	33.2495	1
gGSDGYGSGR	3	6	1	A0A287AEJ3	N-Term(TMT6plex)	0	1.22325	3	2.79524	1.10694	3	5.33298	1.27787	3	11.1359	0.617509	3	8.32085	0.604455	3	13.3092	0.577335	3	3.49888	0	2.527e-09	62.45	7.25287e-06	2	1141.54	-0.487893	9.63811	0
iAFGGHQR	3	8	1	A0A4X1SVP6	N-Term(TMT6plex)	0	0.957312	3	3.48259	0.976597	3	1.51459	0.924908	3	0.401801	1.05402	3	9.39154	1.0507	3	10.887	1.01727	3	15.0389	0	0.000179	62.44	3.58348e-05	3	1114.63	-0.275742	21.4811	0
dkPPLTDIGVLYDGk	1	10	1	A0A5G2QE47	N-Term(TMT6plex); K2(TMT6plex); K15(TMT6plex)	0	1.0281	1		0.991853	1		0.989641	1		1.03077	1		1.03675	1		0.946433	1		0	2.34e-16	62.43	6.53772e-05	3	2318.36	0.833731	49.5851	0
lLVVTDPR	1	5	1	A0A287B2M3	N-Term(TMT6plex)	0	0.948656	1		0.928244	1		1.00581	1		1.04587	1		1.08531	1		1.116	1		0	0.0004748	62.42	3.33654e-05	2	1141.71	0.327497	45.5808	0
hLNDLLEDR	2	4	1	F1RTL0	N-Term(TMT6plex)	0	0.852511	2	7.39795	0.864051	2	1.55034	0.939901	2	5.70936	1.24885	2	0.987671	1.26203	2	10.726	1.15326	2	3.83843	0	2.784e-06	62.39	3.93066e-05	3	1353.73	-0.576724	34.9536	0
mVRPNQDGTLIAScSNDQTVR	1	5	1	A0A287BJ33	N-Term(TMT6plex); C14(Carbamidomethyl)	0	1.16088	1		1.08674	1		1.05269	1		0.809303	1		0.834542	1		0.827388	1		0	2.34e-16	62.38	3.26046e-05	3	2591.29	0.467626	32.4645	0
fDASFFGVHSk	3	9	1	A5YV76	N-Term(TMT6plex); K11(TMT6plex)	0	1.02731	3	14.5262	1.22294	3	11.4307	1.0723	3	2.07483	0.925412	3	12.7708	0.703892	3	41.8764	0.775058	3	5.03946	0	6.061e-10	62.37	5.60308e-05	3	1699.92	-3.08413	49.2301	0
kEEEGQAGAAEMR	1	11	1	A0A480Q2L0	N-Term(TMT6plex); K1(TMT6plex)	0	0.86923	1		0.803458	1		0.829489	1		1.29368	1		1.27157	1		1.39212	1		0	2.641e-13	62.36	4.99457e-05	3	1863.96	-0.0542963	17.4957	1
rGPEVTSQGVQTSSPGck	2	24	1	A0A4X1U2E2	N-Term(TMT6plex); C17(Carbamidomethyl); K18(TMT6plex)	0	0.998495	2	1.87975	0.992611	2	0.434272	1.04315	2	1.40839	1.00508	2	5.56227	0.967001	2	1.49421	0.990815	2	5.58986	0	2.34e-16	62.36	4.82325e-05	3	2333.23	-1.1341	21.9264	1
lLDVIHTENk	2	7	1	A0A287ARC7	N-Term(TMT6plex); K10(TMT6plex)	0	0.997398	2	4.86197	0.97897	2	2.96741	1.00809	2	0.791971	1.03009	2	1.31228	0.97885	2	0.588753	1.04684	2	1.04366	0	5.371e-10	62.31	6.31845e-05	2	1639.98	-0.034279	46.9186	0
hEmLPANLIQAQR	4	8	1	F1RIF8	N-Term(TMT6plex); M3(Oxidation)	0	0.921455	4	7.471	0.969184	4	7.50282	0.957432	4	14.2564	1.06844	4	14.2017	1.1719	4	15.0795	1.05016	4	15.7413	0	5.218e-06	62.31	6.22151e-05	2	1765.96	-1.63113	34.0319	0
gDQENVHPDVMLVQPR	3	3	1	F1RWJ5	N-Term(TMT6plex)	0	1.03169	3	0.239815	1.04183	3	2.90765	1.06766	3	2.20538	0.919102	3	3.51632	0.94763	3	7.41037	0.953908	3	3.79501	0	6.021e-15	62.31	4.0948e-05	2	2063.05	-1.29518	35.6726	0
rELLELASR	1	7	1	A0A4X1T0Z0	N-Term(TMT6plex)	0	0.981441	1		1.09503	1		1.05951	1		0.908076	1		0.919109	1		0.943916	1		0	1.959e-08	62.3	6.19169e-05	3	1315.79	-0.362252	38.33	1
kNPAAYENDk	2	1	1	F1RI18	N-Term(TMT6plex); K1(TMT6plex); K10(TMT6plex)	0	0.906472	2	8.60933	0.90894	2	4.81765	0.857496	2	3.5488	1.22181	2	9.82675	1.17887	2	6.89853	1.22851	2	6.65559	0	1.809e-12	62.29	8.16838e-05	2	1837.04	-0.283964	23.7292	1
dVVVQHVHFDGLGR	2	7	1	A0A480PUN5	N-Term(TMT6plex)	0	0.705296	2	11.1721	0.984023	2	8.67417	0.745186	2	47.9571	1.18197	2	14.4543	1.33777	2	1.97055	1.43906	2	33.5729	0	2.631e-10	62.28	6.91831e-05	4	1806.98	-0.653054	40.9648	0
sGkPTLSSPGTGFGDk	1	11	1	I3LEL0	N-Term(TMT6plex); K3(TMT6plex); K16(TMT6plex)	0	0.955782	1		0.996992	1		0.93334	1		1.132	1		1.05678	1		1.05201	1		0	4.545e-16	62.28	8.55398e-05	3	2223.26	-0.0837309	36.1355	0
dkPGVVGTPSVAVk	1	15	1	A0A4X1SWT8	N-Term(TMT6plex); K2(TMT6plex); K14(TMT6plex)	0	1.03254	1		0.963526	1		1.01348	1		1.00554	1		1.01635	1		0.991643	1		0	3.524e-12	62.26	3.47364e-05	3	2041.26	0.971057	36.939	0
tLQVTmPVkPTNDNDEFEk	1	7	1	A0A480KAH2	N-Term(TMT6plex); M6(Oxidation); K9(TMT6plex); K19(TMT6plex)	0	0.872482	1		1.06088	1		0.977865	1		1.12595	1		1.05088	1		1.01305	1		0	6.157e-12	62.26	6.88487e-05	3	2909.55	-0.399393	44.5958	0
vTAPDIDLHLk	2	3	1	A0A4X1VKL9	N-Term(TMT6plex); K11(TMT6plex)	0	0.998329	2	3.63417	1.01227	2	3.50034	0.996982	2	1.07383	1.04613	2	1.12481	0.993776	2	9.27064	0.9718	2	3.49548	0	4.492e-08	62.25	6.40039e-05	2	1680.01	1.89265	47.6046	0
tAEEENPEHVEIQk	2	1	1	A0A4X1U6X7	N-Term(TMT6plex); K14(TMT6plex)	0	1.16768	2	8.82477	1.20424	2	14.4773	1.20286	2	9.16848	0.605353	2	40.4067	0.648099	2	34.1516	0.620283	2	44.525	0	5.209e-14	62.24	5.31958e-05	3	2111.1	-0.235712	28.7589	0
gPQLFHmDPSGTFVQcDAR	3	2	1	F2Z5K2	N-Term(TMT6plex); M7(Oxidation); C16(Carbamidomethyl)	0	0.978797	3	18.9807	0.963354	3	18.2701	0.923343	3	17.1798	1.11799	3	25.9859	1.0841	3	42.7824	1.07872	3	40.8856	0	1.34e-15	62.2	1.63896e-05	3	2408.13	0.164618	41.4301	0
sNSAVEQDHAk	1	1	1	F1RT10	N-Term(TMT6plex); K11(TMT6plex)	0	0.8618	1		1.07223	1		0.875476	1		1.03118	1		1.21498	1		1.133	1		0	2.562e-10	62.19	5.01881e-05	3	1643.87	-0.832634	14.0913	0
kPGVPAAPPSk	2	9	1	A0A4X1TBD4	N-Term(TMT6plex); K1(TMT6plex); K11(TMT6plex)	0	1.16139	2	17.2535	1.19249	2	23.7739	1.08664	2	29.2312	0.565781	2	85.6666	0.657039	2	93.2808	0.652673	2	84.8684	0	2.775e-12	62.18	4.37661e-05	3	1736.1	-2.19317	29.3474	0
tSRPENAIIYNNNEDFQIGQAk	1	6	1	I3LPT1	N-Term(TMT6plex); K22(TMT6plex)	0	1.15942	1		1.11996	1		1.12179	1		0.796489	1		0.710542	1		0.773842	1		0	2.34e-16	62.18	6.47109e-05	3	2980.56	1.32647	44.1751	0
sDSDPAYGQQGHPNAWk	1	9	1	A0A287B350	N-Term(TMT6plex); K17(TMT6plex)	0	1.02262	1		1.10431	1		0.936413	1		0.984644	1		0.99314	1		0.932288	1		0	7.157e-16	62.17	2.88806e-05	3	2316.14	-0.724879	28.4472	0
rLAEDEAFQR	4	20	2	A0A480IPA8;A0A287B0Y8	N-Term(TMT6plex)	0																			0	7.858e-09	62.15	5.24202e-05	3	1463.78	-0.154904	23.0005	1
kLPcDTPGQGLTcSGEk	1	12	1	A0A480IJH8	N-Term(TMT6plex); K1(TMT6plex); C4(Carbamidomethyl); C13(Carbamidomethyl); K17(TMT6plex)	0	1.0796	1		1.10308	1		1.04071	1		0.891928	1		0.823193	1		0.895431	1		0	2.718e-16	62.15	7.86912e-05	3	2535.36	2.90473	34.6089	1
qIPAETTDLNHLETQPVSSk	1	3	1	A0A4X1UUD2	N-Term(TMT6plex); K20(TMT6plex)	0	1.0564	1		1.07579	1		1.07426	1		0.812964	1		0.894792	1		0.934174	1		0	3.769e-09	62.15	7.7594e-05	3	2666.44	0.482342	44.1618	0
ikVADDEADAAAAk	2	20	1	A0A480N530	N-Term(TMT6plex); K2(TMT6plex); K14(TMT6plex)	0	1.07095	2	5.80828	1.04204	2	7.19619	1.02359	2	6.74129	0.905259	2	21.082	0.911612	2	13.4222	0.937926	2	7.96953	0	7.846e-16	62.14	8.11331e-05	3	2075.2	-0.00612856	34.5124	1
hEPLVLFcEScDTLTcR	1	6	1	A0A481BGF5	N-Term(TMT6plex); C8(Carbamidomethyl); C11(Carbamidomethyl); C16(Carbamidomethyl)	0	0.901269	1		1.03678	1		0.982393	1		0.903902	1		1.09053	1		1.17613	1		0	6.343e-16	62.14	1.79311e-05	3	2366.12	1.85033	48.3953	0
gkDcEIPVPVGISVTDENGk	1	3	1	A0A4X1UAB2	N-Term(TMT6plex); K2(TMT6plex); C4(Carbamidomethyl); K20(TMT6plex)	0	0.926021	1		0.96759	1		0.911669	1		1.11905	1		1.11746	1		1.15386	1		0	2.34e-16	62.14	7.25799e-05	3	2801.53	-0.914867	47.825	1
vNVGAGSHPNk	6	20	2	A0A0B8RSX6;A0A286ZXU2	N-Term(TMT6plex); K11(TMT6plex)	0																			0	5.018e-11	62.12	7.79478e-05	2	1537.88	-4.89911	18.4832	0
aQQEEAAAAHAQEVk	1	7	1	A0A480WK69	N-Term(TMT6plex); K15(TMT6plex)	0	0.886448	1		0.927644	1		0.884555	1		1.23543	1		1.14149	1		1.2121	1		0	7.351e-13	62.1	6.86887e-05	3	2039.1	1.55304	25.2977	0
hIVENAVQk	5	8	1	A0A480JZT4	N-Term(TMT6plex); K9(TMT6plex)	0	1.09893	5	5.9834	1.12431	5	6.13966	1.10162	5	1.87355	0.791212	5	16.2608	0.80694	5	15.9194	0.822063	5	12.9145	0	1.061e-09	62.09	6.68385e-05	2	1495.9	-0.176241	21.9999	0
lTQQHDQIQTQSLGk	2	8	1	A0A4X1VMN2	N-Term(TMT6plex); K15(TMT6plex)	0	1.00558	2	8.82645	1.02811	2	12.6917	0.98597	2	2.21684	1.00783	2	10.481	0.983846	2	16.3643	0.973485	2	18.9456	0	1.422e-13	62.09	8.04657e-05	3	2183.22	0.323421	31.1937	0
iVTDRETGSSk	4	8	1	F1SMV6	N-Term(TMT6plex); K11(TMT6plex)	0	1.13457	4	4.49935	1.10749	4	8.75348	1.08601	4	0.772192	0.838957	4	6.15196	0.79008	4	13.4887	0.851887	4	1.76152	0	6.327e-10	62.08	8.83942e-05	2	1650.94	-1.0659	19.7015	1
gFPTIYFSPANk	2	4	1	E1CAJ5	N-Term(TMT6plex); K12(TMT6plex)	0	0.886914	2	7.04111	0.735885	2	15.8124	0.951403	2	6.83696	1.39399	2	4.29485	1.19346	2	3.14528	1.22526	2	9.06574	0	4.465e-09	62.08	8.55758e-05	2	1800.01	-0.465908	51.1708	0
kENcPAcSQLPQNIQFSPSAk	1	10	1	A0A4X1VDE0	N-Term(TMT6plex); K1(TMT6plex); C4(Carbamidomethyl); C7(Carbamidomethyl); K21(TMT6plex)	0	1.05805	1		0.998533	1		1.10026	1		0.849254	1		0.971853	1		0.917081	1		0	4.385e-14	62.08	6.54749e-05	3	3091.62	-2.91952	42.8615	1
aIIkPQYVDQIPk	4	4	1	F1RS49	N-Term(TMT6plex); K4(TMT6plex); K13(TMT6plex)	0	1.08491	4	4.01581	1.12428	4	4.58834	1.07423	4	2.4502	0.828431	4	7.71819	0.868445	4	7.44411	0.787426	4	6.70745	0	5.025e-10	62.07	3.4272e-05	2	2200.37	-0.693996	46.9607	0
dSGQcTDIDEcSLEEkPcSR	1	4	1	A0A4X1US06	N-Term(TMT6plex); C5(Carbamidomethyl); C11(Carbamidomethyl); K16(TMT6plex); C18(Carbamidomethyl)	0	0.956017	1		0.944255	1		0.900386	1		1.16891	1		1.09304	1		1.13889	1		0	2.34e-16	62.07	4.998e-06	3	2844.28	-0.410508	31.642	0
qLEEEkNSLQEQQEEEEEAR	1	13	2	A0A480UP67;A0A480L3S8	N-Term(TMT6plex); K6(TMT6plex)	0																			0	2.34e-16	62.06	3.49733e-05	3	2933.43	-1.77472	33.6008	1
kQLGQSESGVTLVk	1	3	1	A0A480V431	N-Term(TMT6plex); K1(TMT6plex); K14(TMT6plex)	0	1.15197	1		1.06829	1		1.0797	1		0.848397	1		0.786169	1		0.836654	1		0	2.34e-16	62.05	5.24249e-05	3	2161.32	0.656852	36.8399	1
sEGAVQGEGAAPAATGGDQPPSTGkk	1	10	1	A0A480KQB2	N-Term(TMT6plex); K25(TMT6plex); K26(TMT6plex)	0	1.36843	1		1.3055	1		1.38684	1		0.312291	1		0.34143	1		0.396529	1		0	2.34e-16	62.05	7.0139e-05	4	3055.62	-0.510097	25.6348	1
lLNQQVHNLTTEmk	1	13	1	A0A4X1T321	N-Term(TMT6plex); M13(Oxidation); K14(TMT6plex)	0	0.897557	1		0.83127	1		0.905652	1		1.23442	1		1.20364	1		1.27331	1		0	6.387e-10	62.04	7.17698e-05	3	2143.21	4.92861	39.5096	0
gGkPGPSAPDELVYQVPQSTQEVAGAGR	1	3	1	A0A4X1UTT5	N-Term(TMT6plex); K3(TMT6plex)	0	1.30046	1		1.36157	1		1.15994	1		0.447382	1		0.465472	1		0.579205	1		0	2.34e-16	62.04	6.64559e-05	3	3253.72	0.572483	45.8918	0
nLVPGESVYGEk	1	5	1	A0A4X1SSA7	N-Term(TMT6plex); K12(TMT6plex)	0	1.00991	1		0.859389	1		1.13131	1		1.03329	1		0.953091	1		1.04349	1		0	3.398e-06	62.03	8.68487e-05	2	1749.98	1.62269	43.8335	0
rLQLVQGGQAEk	1	5	1	A0A5G2RKP2	N-Term(TMT6plex); K12(TMT6plex)	0	1.06587	1		1.07292	1		0.97728	1		0.938431	1		0.911596	1		0.961696	1		0	2.817e-16	62.01	5.76628e-05	3	1785.07	-0.0421	28.0202	1
sTSPPPAEPVSLPQEPPkPR	3	1	1	A0A287AG37	N-Term(TMT6plex); K18(TMT6plex)	0	0.875165	3	6.35411	0.821581	3	20.6318	0.902187	3	21.8223	1.27354	3	25.0263	1.20431	3	9.50962	1.29907	3	27.6111	0	4.599e-16	62	6.77964e-05	3	2569.44	0.239787	39.0983	0
mGPSGGEGLEPERR	2	3	1	A0A4X1UL90	N-Term(TMT6plex)	0	0.926803	2	11.9785	0.912524	2	2.58475	0.93744	2	1.21222	1.13666	2	3.14351	1.12611	2	5.90181	1.16784	2	16.5768	0	3.551e-10	61.99	3.5668e-05	2	1700.86	-2.16548	20.7658	1
lIPDSIGkDIEk	6	4	1	A0A4X1SK65	N-Term(TMT6plex); K8(TMT6plex); K12(TMT6plex)	0	1.19666	6	1.61007	1.13846	6	3.99978	1.12785	6	2.39833	0.735025	6	3.25438	0.728806	6	4.65318	0.701621	6	5.56532	0	1.078e-11	61.99	4.89803e-05	2	2015.24	0.129088	48.4303	1
kIGQQPQQPGAPPQQDYTk	2	7	1	A0A286ZY30	N-Term(TMT6plex); K1(TMT6plex); K19(TMT6plex)	0	0.955878	2	3.48774	1.00275	2	1.73264	0.920536	2	9.67736	1.13298	2	3.3724	1.07601	2	3.24032	1.03916	2	7.18566	0	7.933e-16	61.99	6.41898e-05	3	2796.56	0.187157	30.3111	1
vHELNEEIGk	6	19	1	A0A287AFV4	N-Term(TMT6plex); K10(TMT6plex)	0	0.979248	6	9.15198	1.03114	6	2.35554	1.02912	6	5.01624	0.948832	6	10.2114	0.992085	6	12.3129	1.00505	6	1.68148	0	1.674e-11	61.98	7.52403e-05	2	1625.92	-1.89426	32.3974	0
ekLIAPVAEEETTIPNNk	3	8	2	P00336;Q29320	N-Term(TMT6plex); K2(TMT6plex); K18(TMT6plex)	0																			0	8.412e-16	61.98	5.82843e-05	3	2683.55	0.77734	46.3506	1
mILIQDGSQNTNVDkPLR	4	8	1	A0A286ZY30	N-Term(TMT6plex); K15(TMT6plex)	0	1.01747	4	4.28591	0.991411	4	4.04652	1.02939	4	2.76733	0.985987	4	4.74198	0.940463	4	2.63104	0.966023	4	3.97035	0	2.34e-16	61.97	8.66591e-05	3	2500.4	1.87232	46.7128	0
iIAEGANGPTTPEADkIFLER	4	5	1	A0A480K0L7	N-Term(TMT6plex); K16(TMT6plex)	0	0.928736	4	2.57211	0.897333	4	0.934788	0.921851	4	2.864	1.17692	4	3.22276	1.15656	4	0.689112	1.1186	4	6.34136	0	2.34e-16	61.97	7.20148e-05	3	2700.51	3.22211	49.0129	1
gIPHLVTHDAR	17	4	1	A0A287B771	N-Term(TMT6plex)	0	1.0299	17	9.32087	1.06831	17	5.2823	1.03209	17	10.2826	0.949738	17	7.45789	0.915396	17	10.3187	0.886287	17	8.86163	0	1.261e-06	61.96	6.90605e-05	4	1444.82	-0.0685478	22.2655	0
lDSLQDTGIDHHALLk	2	11	1	A0A480JY40	N-Term(TMT6plex); K16(TMT6plex)	0	0.969992	2	4.75936	1.00152	2	1.02428	0.984697	2	0.0240333	1.00452	2	17.3494	0.943041	2	9.68636	1.1419	2	16.1448	0	1.86e-10	61.94	8.04147e-05	4	2234.25	-0.891178	46.2511	0
kFLDGIYVSEk	2	3	1	A0A287AW71	N-Term(TMT6plex); K1(TMT6plex); K11(TMT6plex)	0	1.05666	2	1.76988	1.0839	2	2.6829	1.03078	2	3.29569	0.9187	2	1.44597	0.90632	2	10.9077	0.880299	2	4.73405	0	8.008e-12	61.93	6.58522e-05	2	1986.18	-1.91204	48.697	1
iATGHGQQGVTQVVLk	1	7	1	A0A4X1VED3	N-Term(TMT6plex); K16(TMT6plex)	0	0.936787	1		1.13087	1		0.978585	1		0.9714	1		1.04376	1		0.923924	1		0	1.788e-15	61.93	5.83501e-05	3	2094.24	-0.315735	37.5129	0
gAHAAGTAAk	3	26	1	A0A481B9M5	N-Term(TMT6plex); K10(TMT6plex)	0	1.05233	3	0.875676	1.01497	3	12.7952	0.949085	3	12.5014	0.997722	3	1.10938	1.08708	3	3.95952	0.956671	3	13.3252	0	2.434e-11	61.92	7.2688e-05	2	1312.77	0.0350477	10.6496	0
lRSDADLESETATAk	3	2	1	A0A1D8MMA5	N-Term(TMT6plex); K15(TMT6plex)	0	0.918517	3	2.22227	0.910992	3	4.05108	0.938452	3	0.0702677	1.23197	3	2.62773	1.11396	3	0.506117	1.13462	3	7.07933	0	5.283e-14	61.91	7.52712e-05	2	2065.12	-0.517396	30.3046	1
yLAPSGPSGTLk	1	4	1	A0A4X1TSZ4	N-Term(TMT6plex); K12(TMT6plex)	0	1.05434	1		0.812159	1		1.03071	1		1.10103	1		0.945232	1		1.17733	1		0	8.724e-06	61.9	8.94554e-05	2	1648.97	1.46815	42.6066	0
kAEEDAALQAk	1	8	1	A0A4X1TBD4	N-Term(TMT6plex); K1(TMT6plex); K11(TMT6plex)	0	1.3052	1		1.30752	1		1.30384	1		0.444869	1		0.451459	1		0.423038	1		0	3.305e-14	61.9	7.73817e-05	2	1861.1	-1.35386	26.6603	1
lPRPPPPEmPESLk	5	10	1	A0A480RHT6	N-Term(TMT6plex); M9(Oxidation); K14(TMT6plex)	0	0.735421	5	5.92161	0.725121	5	6.49524	0.754554	5	3.87434	1.56306	5	2.17566	1.43849	5	7.28576	1.47295	5	4.14683	0	1.451e-12	61.89	7.72688e-05	3	2062.18	-0.0204271	38.139	0
hIDMVEGDEGR	2	4	1	F1SNW8	N-Term(TMT6plex)	0	0.929418	2	15.3861	0.846351	2	4.09591	0.96686	2	14.3765	1.17357	2	26.8809	1.1222	2	19.6522	1.16781	2	5.02869	0	2.005e-05	61.88	9.08088e-06	2	1486.71	-0.879901	21.9765	0
eGQDQSQDMELVETRPSGDGTFQk	3	567	2	A0A3G5MYQ2;G0KXP4	N-Term(TMT6plex); K24(TMT6plex)	0																			0	1.143e-13	61.88	4.35234e-05	4	3140.51	-2.76058	41.5577	0
tPALVFEHVNNTDFk	2	8	1	F2Z5I5	N-Term(TMT6plex); K15(TMT6plex)	0	0.970273	2	4.54539	0.974806	2	2.02528	0.938856	2	4.2574	1.10888	2	5.1804	1.04145	2	5.61676	1.09112	2	2.85397	0	1.029e-10	61.87	7.78205e-05	2	2190.2	0.824677	48.5811	0
imLFTNDDDPHGNDSAk	1	7	1	A0A5G2QPA7	N-Term(TMT6plex); M2(Oxidation); K17(TMT6plex)	0	1.10179	1		1.13526	1		1.01979	1		0.823348	1		0.957104	1		0.771823	1		0	2.326e-11	61.86	2.72381e-05	3	2364.16	0.559382	42.5266	0
eVLPLAFLGmHEIADEEk	1	10	1	A0A0B8RVS2	N-Term(TMT6plex); M10(Oxidation); K18(TMT6plex)	0	1.06196	1		0.917944	1		1.01057	1		0.927053	1		1.08032	1		1.04352	1		0	7.344e-11	61.85	7.50774e-05	3	2515.35	-0.553102	52.3393	0
dIFAMDDkSENEPIENEAAk	1	10	1	A0A4X1VC51	N-Term(TMT6plex); K8(TMT6plex); K20(TMT6plex)	0	0.839009	1		0.849428	1		0.890317	1		1.36682	1		1.18812	1		1.25873	1		0	5.476e-16	61.84	5.56113e-05	3	2953.5	-1.23185	47.5759	1
dGVScEASNPHGNDR	1	9	1	I3L9I6	N-Term(TMT6plex); C5(Carbamidomethyl)	0	0.850181	1		0.816191	1		1.28235	1		0.83544	1		1.11449	1		1.1709	1		0	3.199e-15	61.83	3.21511e-06	3	1843.82	-0.199348	11.1837	0
qHLEITGGQIR	3	4	1	A0A480PWX7	N-Term(TMT6plex)	0	1.05719	3	3.46785	1.05813	3	4.56405	1.08291	3	7.3749	0.912717	3	12.452	0.806375	3	3.14403	0.825611	3	12.201	0	1.437e-07	61.82	8.27005e-05	3	1480.84	-1.30229	23.8256	0
sNPGGFGIAPHcLDEGTVR	1	1	1	F1SDE3	N-Term(TMT6plex); C12(Carbamidomethyl)	0	0.837208	1		0.801771	1		0.868629	1		1.29391	1		1.35497	1		1.30026	1		0	1.437e-14	61.8	3.15151e-05	3	2213.1	-0.122161	38.6645	0
akEQEAAEVk	3	3	1	K7GSE0	N-Term(TMT6plex); K2(TMT6plex); K10(TMT6plex)	0	0.844224	3	7.54792	0.841024	3	1.93887	0.826253	3	0.495579	1.2579	3	1.9096	1.30643	3	6.67305	1.29087	3	1.04355	0	3.594e-11	61.79	8.12871e-05	2	1790.06	0.234992	23.2534	1
sEVTILAPVTRPDk	4	2	1	A0A5G2R332	N-Term(TMT6plex); K14(TMT6plex)	0	1.01119	4	6.03998	1.0124	4	4.60193	1.01038	4	7.61298	0.969173	4	9.89536	1.04997	4	0.205657	0.985538	4	4.65132	0	1.224e-08	61.75	6.16213e-05	2	1984.19	1.96792	42.8153	0
eTGYVVERPSTTk	4	12	1	A0A4X1VJX8	N-Term(TMT6plex); K13(TMT6plex)	0	0.905885	4	5.24905	0.906942	4	2.99163	0.899644	4	2.63038	1.14958	4	11.635	1.17515	4	5.11188	1.17549	4	7.2589	0	8.894e-13	61.74	7.65343e-05	2	1925.07	-0.230169	26.8677	0
kPPITVDSVcLk	1	3	1	A0A481CHC0	N-Term(TMT6plex); K1(TMT6plex); C10(Carbamidomethyl); K12(TMT6plex)	0	1.08388	1		1.09635	1		1.02534	1		0.931545	1		0.825038	1		0.887982	1		0	3.869e-12	61.74	5.55334e-05	3	2044.24	-0.294844	46.1892	0
rPLAPPGAGPGAELPFFR	1	4	1	A0A287AMC7	N-Term(TMT6plex)	0	0.757572	1		0.794108	1		0.880297	1		1.56268	1		1.21655	1		1.30759	1		0	4.26e-11	61.74	8.7085e-05	3	2079.17	-2.2667	50.1454	0
lkGPQITGPSLEGDLGLk	1	1	1	A0A480Z467	N-Term(TMT6plex); K2(TMT6plex); K18(TMT6plex)	0	1.04675	1		0.961834	1		0.985858	1		1.04277	1		1.01154	1		0.988219	1		0	2.34e-16	61.74	4.0863e-05	3	2510.52	-0.137439	49.5726	1
eTITAPVPFEFTHk	5	6	1	A0A4X1SGR5	N-Term(TMT6plex); K14(TMT6plex)	0	0.933291	5	4.11153	0.900393	5	2.92189	0.8999	5	3.41965	1.18389	5	3.57792	1.14745	5	2.75201	1.17518	5	6.21603	0	3.459e-15	61.73	8.42307e-05	2	2075.16	0.680423	49.0747	0
gkDcAVIVTQk	5	8	1	A0A287AVI5	N-Term(TMT6plex); K2(TMT6plex); C4(Carbamidomethyl); K11(TMT6plex)	0	1.18036	5	0.958355	1.13954	5	8.42396	1.03897	5	1.25112	0.794746	5	1.45348	0.848244	5	10.1237	0.758206	5	20.5611	0	4.082e-14	61.71	7.70311e-05	2	1906.14	1.21618	30.9048	1
eIGSPPLDPTEHFLSEEEk	1	2	1	A0A4X1TLJ5	N-Term(TMT6plex); K19(TMT6plex)	0	1.0892	1		1.12594	1		1.06268	1		0.797196	1		0.886591	1		0.82666	1		0	2.718e-14	61.69	6.06489e-05	3	2612.35	1.85313	48.5832	0
gQHEAALEcLR	3	6	1	I6YMD1	N-Term(TMT6plex); C9(Carbamidomethyl)	0	1.07922	3	12.0749	1.19464	3	7.32517	1.26988	3	0.363014	0.618199	3	12.4952	0.784306	3	31.6905	0.905743	3	15.1013	0	2.161e-07	61.67	3.77827e-05	3	1512.78	0.0602464	21.0288	0
yDHQAEEDLR	2	8	1	A0A5G2RI25	N-Term(TMT6plex)	0	0.979628	2	10.1458	0.993077	2	0.150711	1.10513	2	0.205467	0.933544	2	14.0482	0.951437	2	2.44901	0.98811	2	3.56397	0	2.741e-09	61.66	1.51138e-05	2	1504.72	0.456636	18.3109	0
iMDPNIVGSEHYDVAR	1	7	1	A0A4X1W7K4	N-Term(TMT6plex)	0	0.9857	1		0.870278	1		0.908346	1		1.17151	1		1.09035	1		1.20834	1		0	2.213e-12	61.64	4.27402e-05	3	2045.03	0.457718	45.3618	0
hPESNTAGmDIFAk	2	2	1	A0A5G2Q8W1	N-Term(TMT6plex); M9(Oxidation); K14(TMT6plex)	0	0.889464	2	16.3374	0.927122	2	34.1229	0.940516	2	8.19195	1.07904	2	29.5704	1.24584	2	28.3982	1.0358	2	32.758	0	2.771e-12	61.63	4.6755e-05	3	1992.03	1.19339	30.4887	0
kQTALVELLk	18	12	1	A0A287AMK0	N-Term(TMT6plex); K1(TMT6plex); K10(TMT6plex)	0	0.440237	18	29.3388	0.460125	18	33.8915	0.442293	18	25.8647	2.10855	18	12.6199	2.03885	18	9.85108	1.97345	18	11.3334	0	4.47e-12	61.6	2.62204e-05	2	1830.21	1.7261	49.1466	1
vGAGAGAAPFRDVDEISPEDDQR	2	3	1	A0A287BND7	N-Term(TMT6plex)	0	0.979002	2	3.59455	0.999404	2	8.90105	1.01602	2	4.09757	0.98995	2	10.0981	0.97631	2	11.425	1.05876	2	9.42501	0	2.34e-16	61.6	3.03714e-05	3	2601.27	-1.1013	42.1119	1
kSQIFSTASDNQPTVTIk	2	4	1	A0A480UES1	N-Term(TMT6plex); K1(TMT6plex); K18(TMT6plex)	0	0.749739	2	18.7195	0.718965	2	11.3708	0.723871	2	15.5699	1.59428	2	14.0825	1.47002	2	12.6481	1.43166	2	14.7671	0	2.34e-16	61.6	7.57555e-05	3	2652.52	-0.208986	45.3974	1
cLLIHPNPESALNEEAGR	1	1	1	A0A4X1UFX2	N-Term(TMT6plex); C1(Carbamidomethyl)	0	1.01618	1		0.978502	1		0.909643	1		1.03597	1		1.04065	1		1.13054	1		0	4.109e-15	61.58	5.54282e-05	3	2249.15	-1.34798	45.2392	0
nTALHLAcSk	1	17	2	A0A480TL63;A0A480KD82	N-Term(TMT6plex); C8(Carbamidomethyl); K10(TMT6plex)	0																			0	2.856e-09	61.57	7.47132e-05	2	1572.89	-1.1789	27.6486	0
aNHPMDAEVTk	2	6	1	A0A4X1VSA7	N-Term(TMT6plex); K11(TMT6plex)	0	0.905576	2	30.1495	0.909067	2	21.2413	0.891178	2	19.9369	1.17359	2	40.9463	1.07101	2	26.977	1.17199	2	37.6319	0	1.47e-11	61.56	6.30504e-05	2	1670.89	0.175473	21.1163	0
eLQAHGADELLk	8	5	1	A0A287A1D1	N-Term(TMT6plex); K12(TMT6plex)	0	1.01586	8	3.74199	1.00536	8	3.88601	0.995479	8	3.83187	0.994602	8	5.02068	0.976198	8	12.0305	0.98149	8	4.11615	0	7.257e-15	61.56	8.52542e-05	2	1782.02	-0.658273	38.6276	0
kmNVSPDVNYEELAR	4	9	1	A0A4X1VQE9	N-Term(TMT6plex); K1(TMT6plex); M2(Oxidation)	0	0.888958	4	6.00015	0.919594	4	6.07343	0.921601	4	6.95934	1.10602	4	7.83574	1.18722	4	4.77383	1.1782	4	6.74783	0	2.302e-09	61.56	6.88108e-05	3	2239.18	0.892872	38.0784	1
tLSDYNIQk	5	10	2	P63053;A0A4X1WDC9	N-Term(TMT6plex); K9(TMT6plex)	0																			0	6.611e-09	61.55	8.37361e-05	2	1539.88	-0.767922	38.286	0
gHVTQDAPIPGSPLYTIk	1	6	1	A0A4X1THF3	N-Term(TMT6plex); K18(TMT6plex)	0	0.884803	1		0.997612	1		0.894983	1		1.15022	1		1.2567	1		1.03794	1		0	6.649e-16	61.55	9.51435e-05	3	2352.33	-0.0635735	46.8661	0
mkPPAAcAGDALDVAAPcSAVNYLR	1	9	1	A0A4X1VSV2	N-Term(TMT6plex); M1(Oxidation); K2(TMT6plex); C7(Carbamidomethyl); C18(Carbamidomethyl)	0	0.971045	1		0.923031	1		0.82251	1		1.20557	1		1.18969	1		1.16503	1		0	5.285e-09	61.54	5.79051e-05	3	3092.57	-2.47411	48.0375	0
qIFLGGVDk	1	11	2	A0A4X1TBF9;A0A480PNA9	N-Term(TMT6plex); K9(TMT6plex)	0																			0	5.653e-09	61.53	9.35789e-05	2	1434.87	0.250073	48.0745	0
tVAPMPPAQDHk	2	8	1	I3LP37	N-Term(TMT6plex); K12(TMT6plex)	0	1.04916	2	3.17317	1.04125	2	2.59721	1.10986	2	2.45497	0.930534	2	9.14054	0.85474	2	2.74078	0.867073	2	0.0253148	0	3.798e-09	61.53	9.1083e-05	3	1749.97	-0.210492	27.1806	0
eVEEEPGVHSLk	5	11	1	K9IWD4	N-Term(TMT6plex); K12(TMT6plex)	0	0.975416	5	5.87481	0.905891	5	3.18153	0.943028	5	5.34901	1.12094	5	7.19105	1.14003	5	4.33409	1.13577	5	3.28334	0	4.734e-10	61.53	8.95714e-05	3	1810.99	-0.445842	29.3141	0
gAVLVSDmSSNFLSkPVDVSk	1	8	1	A0A5G2RJV1	N-Term(TMT6plex); M8(Oxidation); K15(TMT6plex); K21(TMT6plex)	0	1.23217	1		1.20163	1		1.16359	1		0.675959	1		0.668483	1		0.573062	1		0	1.081e-15	61.52	7.42394e-05	3	2883.61	-0.742025	48.7754	0
acSSDSYEVEEDGVRk	1	12	1	A0A480WR16	N-Term(TMT6plex); C2(Carbamidomethyl); K16(TMT6plex)	0	0.97254	1		1.03339	1		0.906661	1		1.08256	1		1.04921	1		1.05883	1		0	2.847e-15	61.51	2.50743e-05	3	2289.11	0.68383	27.8441	1
aPPHELTEEEk	3	11	1	A0A4X1VH50	N-Term(TMT6plex); K11(TMT6plex)	0	1.11832	3	2.4227	1.02819	3	0.0325521	1.08319	3	0.822703	0.931322	3	16.775	0.875212	3	8.43779	0.804426	3	3.12784	0	4.965e-06	61.5	8.21571e-05	2	1737.94	-0.541705	24.087	0
gPTEQLVSPEPEVHDIER	2	8	1	A0A287AJ48	N-Term(TMT6plex)	0	0.835256	2	2.50854	0.818591	2	1.53133	0.832954	2	2.70194	1.29468	2	4.13903	1.3332	2	0.300951	1.35624	2	5.59149	0	8.238e-15	61.5	4.60519e-05	3	2261.16	1.36056	38.2134	0
qQEQAAQHQAAEASGk	2	3	1	A0A5G2R4Q5	N-Term(TMT6plex); K16(TMT6plex)	0	0.951675	2	0.0524332	1.02228	2	12.9857	0.96264	2	17.5773	1.00674	2	7.66729	1.13689	2	37.9638	0.947721	2	7.72469	0	5.532e-14	61.49	7.12416e-05	3	2140.12	0.739147	18.52	0
kPEDWDEEmDGEWEPPVIQNPEYk	2	4	1	A0A287AG29	N-Term(TMT6plex); K1(TMT6plex); M9(Oxidation); K24(TMT6plex)	0	0.857571	2	8.37324	0.845033	2	8.73202	0.813483	2	2.78215	1.45306	2	1.39394	1.23499	2	13.6272	1.23334	2	6.64956	0	2.34e-16	61.49	3.20729e-05	3	3663.77	-0.666812	48.9196	0
qHALQcIQck	4	5	1	A0A287AH53	N-Term(TMT6plex); C6(Carbamidomethyl); C9(Carbamidomethyl); K10(TMT6plex)	0	1.16406	4	1.26207	1.10798	4	3.70568	1.15931	4	4.29359	0.713871	4	9.89423	0.722882	4	7.23803	0.769537	4	7.505	0	4.088e-10	61.48	6.57517e-05	2	1743.94	-1.48505	22.8793	0
aEIPcEDEQEQEHNGPLDSk	1	15	1	A0A286ZWV2	N-Term(TMT6plex); C5(Carbamidomethyl); K20(TMT6plex)	0	1.0914	1		1.14231	1		1.17166	1		0.683687	1		0.785335	1		0.800961	1		0	5.755e-16	61.47	2.45934e-05	3	2783.33	2.90319	34.0419	0
akEELEEASQAQGAR	1	13	1	F1SUX4	N-Term(TMT6plex); K2(TMT6plex)	0	0.990365	1		1.01218	1		0.910052	1		0.987495	1		1.07178	1		1.13089	1		0	2.34e-16	61.46	8.19527e-05	3	2075.11	-0.102148	28.4175	1
kLEGNSPQGSNQGVk	2	4	1	A0A4X1UZR3	N-Term(TMT6plex); K1(TMT6plex); K15(TMT6plex)	0	1.02627	2	2.71583	1.01363	2	3.61436	0.945556	2	5.74498	1.05026	2	8.73825	1.04413	2	12.5497	0.956493	2	0.213092	0	2.34e-16	61.46	9.52781e-05	3	2230.28	0.212548	23.9285	1
eSEQELHEGAQTLEcTmR	1	5	1	A0A4X1UH61	N-Term(TMT6plex); C15(Carbamidomethyl); M17(Oxidation)	0	0.97618	1		1.04194	1		1.02986	1		0.922161	1		0.963388	1		1.0498	1		0	1.737e-11	61.46	7.28786e-06	3	2393.09	-0.813085	29.2596	0
vLIAAHGNSLR	6	3	2	B5KJG2;A0A287AJQ2	N-Term(TMT6plex)	0																			0	4.2e-07	61.45	8.19268e-05	3	1379.83	-0.160167	29.2248	0
kSAPATGGVk	3	7	1	A0A286ZRB3	N-Term(TMT6plex); K1(TMT6plex); K10(TMT6plex)	0	1.40026	3	0.418217	1.3496	3	1.72018	1.32737	3	6.13682	0.346866	3	1.7018	0.325983	3	8.42592	0.376629	3	3.62976	0	1.674e-11	61.44	6.31659e-05	3	1603.02	0.282303	20.1069	1
mkETAEAYLGk	8	3	1	A0A480UES1	N-Term(TMT6plex); K2(TMT6plex); K11(TMT6plex)	0	0.899235	8	6.62168	0.91405	8	3.57604	0.865283	8	3.01887	1.28227	8	4.34489	1.1739	8	3.92499	1.17144	8	7.59728	0	1.17e-13	61.44	8.67813e-05	2	1928.11	-0.112407	56.7598	1
kAGNFYVPAEPk	18	4	1	A0A287A8T0	N-Term(TMT6plex); K1(TMT6plex); K12(TMT6plex)	0	1.10147	18	5.59893	1.09771	18	5.79045	1.05192	18	8.16696	0.845757	18	10.5563	0.830833	18	7.73105	0.824518	18	7.66895	0	2.576e-11	61.43	8.72332e-05	2	2008.18	-0.850026	37.9789	1
tGAAPIIDVVR	1	4	1	A0A287AWS4	N-Term(TMT6plex)	0	1.15758	1		1.08718	1		1.02794	1		0.832702	1		0.826252	1		0.863074	1		0	1.94e-05	61.42	5.63545e-05	2	1340.81	0.182698	46.5617	0
dQLIHNLLk	9	11	1	D2SW96	N-Term(TMT6plex); K9(TMT6plex)	0	0.926464	9	2.57682	0.927509	9	9.49919	0.872916	9	10.0356	1.15549	9	8.2044	1.19766	9	5.49401	1.10733	9	21.8714	0	2.068e-08	61.41	5.89419e-05	2	1551.96	-0.548931	52.5248	0
eFTEAFLGcPAIHPR	1	5	1	A0A287BRX5	N-Term(TMT6plex); C9(Carbamidomethyl)	0	0.758796	1		0.716642	1		0.724159	1		1.51383	1		1.49052	1		1.5187	1		0	2.142e-13	61.36	5.77965e-05	3	1974.01	1.21899	48.8448	0
gTILISSEEGETEANNHkk	2	5	1	A0A287BJV7	N-Term(TMT6plex); K18(TMT6plex); K19(TMT6plex)	0	1.05994	2	0.536368	1.15924	2	8.13216	1.03032	2	0.66914	0.85646	2	7.73017	0.876117	2	7.33488	0.822943	2	6.16402	0	6.986e-15	61.36	8.6311e-05	3	2744.51	1.58437	32.9594	1
tDLNHENLk	6	5	1	A0A287AMP3	N-Term(TMT6plex); K9(TMT6plex)	0	0.317667	6	94.8065	0.313098	6	93.5946	0.308083	6	78.9835	2.30247	6	21.2172	2.22838	6	13.2129	2.21969	6	15.5769	0	3.659e-09	61.34	7.45532e-05	2	1541.87	0.083524	22.3052	0
kVPVSVNLQAk	3	6	2	I3LG73;A0A480W4U8	N-Term(TMT6plex); K1(TMT6plex); K11(TMT6plex)	0																			0	4.88e-12	61.34	2.02726e-05	3	1870.21	-0.757887	40.8082	1
aQPARPPPPAQLGEIGEAVAk	5	21	1	A0A480PMR1	N-Term(TMT6plex); K21(TMT6plex)	0	1.05229	5	3.04714	1.02153	5	1.43385	1.02447	5	2.01383	0.946526	5	8.09446	0.959188	5	1.49168	0.958081	5	1.47732	0	2.34e-16	61.34	7.61324e-05	3	2555.47	-0.0484772	45.9969	0
dLGLAFEIPPHmk	1	4	1	A0A4X1UBH2	N-Term(TMT6plex); M12(Oxidation); K13(TMT6plex)	0	0.992341	1		0.965398	1		1.02777	1		1.01784	1		1.02545	1		1.0134	1		0	5.067e-11	61.33	0.000100713	3	1942.08	-1.7264	49.0887	0
tLkPGTmSPEAFLQEAQVmk	2	8	1	A0A480NNU7	N-Term(TMT6plex); K3(TMT6plex); M7(Oxidation); M19(Oxidation); K20(TMT6plex)	0	1.06503	2	5.22505	1.12181	2	5.18782	1.06755	2	2.81505	0.788071	2	0.0248228	0.878642	2	0.553235	0.882119	2	4.83024	0	1.644e-09	61.33	0.000100492	3	2925.61	1.8497	48.5556	0
qEQEPAcQLPAHPR	1	5	1	A0A287ADG1	N-Term(TMT6plex); C7(Carbamidomethyl)	0	0.946061	1		0.95254	1		0.859407	1		1.12957	1		1.21552	1		1.1367	1		0	5.074e-13	61.31	3.83855e-05	3	1889.95	-0.456642	18.9547	0
aVNPFLADVDkLk	1	10	1	A0A4X1VR03	N-Term(TMT6plex); K11(TMT6plex); K13(TMT6plex)	0	1.1809	1		1.07163	1		1.02797	1		0.860324	1		0.811767	1		0.837005	1		0	8.675e-11	61.31	5.6173e-05	3	2117.3	0.73961	51.005	1
lTLFHVEQGk	2	4	1	A0A5G2QQ19	N-Term(TMT6plex); K10(TMT6plex)	0	1.09588	2	1.32037	1.13108	2	1.7549	1.05796	2	1.44902	0.858506	2	5.83791	0.798805	2	0.514951	0.837178	2	5.50481	0	6.216e-10	61.3	7.6392e-05	2	1629.97	-1.16593	47.1984	0
hHAAYVNNLNVVEEk	3	9	1	A0A480YQL4	N-Term(TMT6plex); K15(TMT6plex)	0	0.80897	3	0.88114	1.01111	3	3.66603	0.994358	3	13.6626	1.13733	3	6.38587	1.39973	3	6.93995	0.97811	3	3.87795	0	6.875e-16	61.3	8.53619e-05	4	2195.2	2.01696	32.0493	0
nQGAIQGkPPYAASAEEVAk	2	4	1	F1SUD6	N-Term(TMT6plex); K8(TMT6plex); K20(TMT6plex)	0	1.09447	2	4.50894	1.09132	2	3.90511	1.02065	2	0.76041	0.923068	2	9.36486	0.859221	2	7.09015	0.857375	2	4.54829	0	2.34e-16	61.29	7.79799e-05	3	2716.52	0.198358	37.4368	0
lAPGGHVGR	6	5	1	A0A0B8RT95	N-Term(TMT6plex)	0	1.09835	6	5.90764	1.06298	6	9.36286	1.11232	6	5.22623	0.881274	6	18.514	0.807147	6	28.1193	0.805584	6	16.2668	0	7.18e-05	61.27	0.000142124	3	1092.65	-0.899852	14.3975	0
eTPkEETPQLTGPEAGR	1	9	1	A0A480EZL3	N-Term(TMT6plex); K4(TMT6plex)	0	1.06503	1		1.02273	1		0.928746	1		1.09035	1		0.972758	1		0.938101	1		0	5.364e-15	61.26	7.54529e-05	3	2298.23	-0.357975	28.9067	1
qHDQLEAQk	3	13	1	A0A480JY40	N-Term(TMT6plex); K9(TMT6plex)	0	0.953527	3	4.20614	0.957717	3	0.873766	0.933884	3	1.57482	1.09262	3	5.07079	1.12162	3	1.24498	1.05085	3	4.73128	0	8.733e-09	61.24	7.88452e-05	2	1554.86	-1.18022	15.1299	0
eRDWTSQcGQGVGEGSSR	1	16	2	A0A4X1VQT6;A0A480T580	N-Term(TMT6plex); C8(Carbamidomethyl)	0																			0	2.34e-16	61.23	8.96493e-06	3	2225.02	-1.73197	19.097	1
aAPcGPHEATcR	1	17	1	A0A480MMB4	N-Term(TMT6plex); C4(Carbamidomethyl); C11(Carbamidomethyl)	0	0.595277	1		0.558313	1		0.631883	1		1.87337	1		1.75524	1		1.66927	1		0	9.6e-10	61.22	1.02315e-05	3	1555.73	-0.283792	11.3259	0
sEAAADREDDPNFFk	9	1	1	P42174	N-Term(TMT6plex); K15(TMT6plex)	0	0.856225	9	2.08505	0.844959	9	3.94946	0.846271	9	3.63412	1.31224	9	5.51918	1.26829	9	6.32504	1.2837	9	3.7228	0	4.017e-13	61.22	4.05107e-05	2	2170.07	-3.12272	36.4951	1
nLmIETTEDTIkk	1	6	1	A0A287AMM4	N-Term(TMT6plex); M3(Oxidation); K12(TMT6plex); K13(TMT6plex)	0	1.14747	1		1.12346	1		1.11713	1		0.788201	1		0.725811	1		0.790697	1		0	6.969e-12	61.22	9.62365e-05	3	2239.28	-0.109272	41.5821	1
eAAEGLGSHER	4	8	1	A0A4X1SUG5	N-Term(TMT6plex)	0	0.983364	4	3.1164	0.939204	4	0.783185	0.979413	4	5.34029	1.0444	4	3.46837	1.00955	4	10.801	1.1159	4	5.26002	0	5.329e-07	61.21	2.7965e-05	3	1384.7	-0.158524	12.896	0
gFTAAGVLAAHk	8	10	1	A0A5G2QE95	N-Term(TMT6plex); K12(TMT6plex)	0	0.920051	8	4.44131	0.922427	8	5.38286	0.899735	8	2.2094	1.14782	8	7.49989	1.20556	8	4.93049	1.17184	8	4.79179	0	8.739e-12	61.2	9.64152e-05	2	1600.95	-3.60128	43.2218	0
vHQVANSQDQLLDSEPR	1	4	1	A0A287B4T3	N-Term(TMT6plex)	0	0.572771	1		0.574903	1		0.595729	1		1.74527	1		1.6629	1		1.95941	1		0	3.879e-14	61.18	6.86252e-05	3	2165.12	0.986204	28.5195	0
qVLQLQASHk	2	12	1	I3LGC2	N-Term(TMT6plex); K10(TMT6plex)	0	0.938714	2	2.42806	1.04605	2	8.86898	0.951754	2	7.52479	1.0284	2	15.3736	1.03613	2	7.13441	1.06341	2	11.2348	0	2.031e-10	61.17	9.39136e-05	2	1609.98	1.90559	29.3648	0
nkDVAAEAVTGSGk	1	4	1	A0A480X5M9	N-Term(TMT6plex); K2(TMT6plex); K14(TMT6plex)	0	1.08694	1		0.984857	1		1.03665	1		0.985665	1		0.878824	1		0.963965	1		0	3.183e-13	61.15	0.000106049	3	2034.18	0.0287551	30.0726	1
tPLVSVLLEGPPHSGk	1	11	1	I3LTE8	N-Term(TMT6plex); K16(TMT6plex)	0	0.950712	1		1.03025	1		1.07614	1		1.01292	1		0.964499	1		0.942752	1		0	1.144e-12	61.15	0.00010697	3	2089.25	2.07244	50.872	0
rQAEEAVLQAR	1	2	1	F1S8A5	N-Term(TMT6plex)	0	0.788927	1		1.16921	1		0.80667	1		1.17188	1		1.12897	1		1.15589	1		0	2.682e-13	61.14	7.46057e-05	3	1499.85	1.07372	21.3486	1
kEAQELSQNAAVR	3	3	1	A0A1D8MMA5	N-Term(TMT6plex); K1(TMT6plex)	0	0.999379	3	2.73489	0.978354	3	7.48719	1.03184	3	3.32898	0.990308	3	4.18737	0.988939	3	2.58674	0.998367	3	13.6753	0	5.726e-15	61.14	0.000106717	3	1902.08	-0.223848	23.3315	1
mFDYTDDPEGPVMPGSHSVER	1	11	1	A0A480WJ69	N-Term(TMT6plex)	0	0.907046	1		0.922176	1		0.895815	1		1.17214	1		1.27282	1		1.09952	1		0	2.34e-16	61.14	7.9605e-06	3	2595.16	-2.21716	46.6821	0
aEkENPGLTQDIIMk	1	3	1	F2Z5R5	N-Term(TMT6plex); K3(TMT6plex); K15(TMT6plex)	0	1.15382	1		1.07558	1		1.11946	1		0.776948	1		0.799602	1		0.803646	1		0	2.34e-16	61.12	8.61925e-05	3	2374.36	1.12488	45.7709	1
qTSGGPVDAGPEYQQDLDRELFk	1	3	1	P13618	N-Term(TMT6plex); K23(TMT6plex)	0	0.949288	1		0.927939	1		0.925213	1		1.14739	1		1.09229	1		1.15747	1		0	3.979e-14	61.12	5.54398e-05	3	3008.52	-6.06929	48.1668	1
wQPDTEEEYEDSSGNVVNkk	1	2	1	A0A4X1VVS7	N-Term(TMT6plex); K19(TMT6plex); K20(TMT6plex)	0	0.977545	1		1.01241	1		0.935131	1		1.01546	1		1.11614	1		1.0374	1		0	5.059e-14	61.12	5.09969e-05	4	3041.53	-0.84114	41.2188	1
eAEAAMFHR	1	10	1	A0A480TIS7	N-Term(TMT6plex)	0	0.743929	1		0.781494	1		0.815131	1		1.54726	1		1.35114	1		1.36014	1		0	0.0001369	61.1	2.44518e-05	3	1290.65	-0.243358	23.4627	0
sDGAPASDSkPSSTEAAPSSk	2	1	1	A0A4X1TM42	N-Term(TMT6plex); K10(TMT6plex); K21(TMT6plex)	0	1.03698	2	0.304251	1.04185	2	1.71396	1.01439	2	2.13931	0.941237	2	0.62896	0.967369	2	9.22868	0.944491	2	0.178291	0	2.34e-16	61.1	7.07549e-05	3	2664.39	-0.459908	21.3929	0
gQNGDDLSAGGAPPPAAGGEQRPEANk	1	1	1	A0A5G2RFM4	N-Term(TMT6plex); K27(TMT6plex)	0	1.0227	1		0.950991	1		0.891739	1		1.13843	1		1.0255	1		1.11737	1		0	4.121e-16	61.1	6.69901e-05	4	3019.52	-0.787022	24.4277	0
hAEmVHTGLk	4	7	1	F1SMC0	N-Term(TMT6plex); M4(Oxidation); K10(TMT6plex)	0	1.08162	4	3.29388	1.14047	4	0.265506	1.11733	4	4.23012	0.806941	4	8.52895	0.852823	4	4.87721	0.723721	4	4.68049	0	4.594e-08	61.08	9.81026e-05	2	1596.89	0.36078	14.9172	0
kASVEQLQk	2	9	1	A0A286ZPH3	N-Term(TMT6plex); K1(TMT6plex); K9(TMT6plex)	0	1.09715	2	0.257118	1.12477	2	1.7958	1.03136	2	2.01317	0.889399	2	7.47945	0.844096	2	0.321729	0.821515	2	2.24209	0	4.41e-10	61.08	7.346e-05	2	1718.08	-0.24158	27.3518	1
tHIETVTNALk	1	18	1	A0A5G2QWT4	N-Term(TMT6plex); K11(TMT6plex)	0	1.03933	1		1.04509	1		1.04564	1		0.94042	1		0.927342	1		0.918522	1		0	1.401e-13	61.07	0.000101182	2	1685	-1.17802	33.6088	0
aGSISASGPELQGAGHSk	3	3	2	A0A480Z467;A0A4X1VKL9	N-Term(TMT6plex); K18(TMT6plex)	0																			0	7.849e-16	61.07	9.2662e-05	3	2112.15	0.67334	28.3944	0
kQEDFmTTmDANEEk	1	15	1	K9IWG6	N-Term(TMT6plex); K1(TMT6plex); M6(Oxidation); M9(Oxidation); K15(TMT6plex)	0	1.03837	1		1.06096	1		1.05172	1		0.947104	1		0.895889	1		0.903478	1		0	1.192e-14	61.06	3.18464e-05	3	2536.25	-0.512584	26.6122	1
hPEAEmAQNSVR	1	8	1	A0A480YXU7	N-Term(TMT6plex); M6(Oxidation)	0	0.798729	1		0.842129	1		0.723948	1		1.53852	1		1.44273	1		1.23644	1		0	8.557e-10	61.05	2.58735e-05	3	1613.79	-1.06513	11.1372	0
eTkPTAVEPEGGGPSSLSPSSPSPGWTETGVNER	2	1	1	F1SGK9	N-Term(TMT6plex); K3(TMT6plex)	0	1.1072	2	22.305	1.05762	2	4.73134	1.05696	2	8.33804	1.0421	1		1.20363	2	40.6969	0.826469	2	9.44414	0	1.262e-12	61.05	5.03336e-05	4	3882.93	-2.16487	44.3556	0
gDIEQNESDNRR	1	2	1	A0A287AG37	N-Term(TMT6plex)	0	0.96652	1		1.13619	1		1.08117	1		0.88654	1		0.912209	1		0.882266	1		0	7.978e-10	61.04	1.98729e-05	2	1661.8	-0.954065	11.0078	1
ekLEQAAIVk	3	8	1	A0A023PN04	N-Term(TMT6plex); K2(TMT6plex); K10(TMT6plex)	0	0.966758	3	1.69352	0.956241	3	0.129021	0.970465	3	0.518032	1.08735	3	3.00243	1.07911	3	2.32295	1.03915	3	4.42205	0	2.198e-11	61.03	5.75473e-05	2	1816.15	-0.194293	37.7038	1
tATAVAHck	8	2	1	Q29201	N-Term(TMT6plex); C8(Carbamidomethyl); K9(TMT6plex)	0	1.08794	8	13.9423	1.13717	8	15.1141	0.962815	8	15.7361	0.882966	8	20.0011	0.839179	8	25.6179	0.795221	8	23.1681	0	5.198e-09	61	9.96882e-05	2	1416.8	-0.0769655	15.9683	0
lPLAISPAVYPR	2	10	1	A0A480F3F0	N-Term(TMT6plex)	0	1.13618	2	10.9523	1.07082	2	20.9974	1.2987	2	16.5326	1.07919	2	33.4321	0.901186	1		0.98456	1		0	5.067e-05	61	6.60087e-05	3	1525.94	3.32005	51.4624	0
dDSLFSSEEDGkDR	4	7	1	A0A0U2ETC2	N-Term(TMT6plex); K12(TMT6plex)	0	0.92889	4	3.78939	0.910063	4	3.14167	0.932772	4	3.8186	1.11364	4	5.18682	1.17808	4	1.43378	1.16488	4	3.4099	0	3.112e-06	61	2.61334e-05	2	2058	-2.4271	32.3166	1
aLSYkPVcPVcQTSYGVQk	2	4	1	A0A4X1TEM9	N-Term(TMT6plex); K5(TMT6plex); C8(Carbamidomethyl); C11(Carbamidomethyl); K19(TMT6plex)	0	0.977046	2	1.53778	1.13049	2	2.90246	0.961639	2	2.92148	0.97214	2	7.70236	0.959501	2	3.30806	0.961343	2	3.72383	0	5.196e-16	61	9.68286e-05	3	2872.57	0.163836	45.36	0
eHDLVLSMR	1	11	1	A5YV76	N-Term(TMT6plex)	0	1	1		0.946634	1		1.11319	1		1.0916	1		0.887622	1		0.938893	1		0	0.0001573	60.99	4.976e-05	3	1328.72	0.0781141	33.0592	0
skDTcIVISGESGAGk	1	7	1	A0A4X1TB98	N-Term(TMT6plex); K2(TMT6plex); C5(Carbamidomethyl); K16(TMT6plex)	0	1.03193	1		1.11053	1		1.03705	1		0.844679	1		0.951891	1		0.895824	1		0	4.477e-11	60.98	9.89912e-05	3	2296.29	4.20761	33.9042	1
dAGEGLLAVQITDPEGkPk	3	19	2	A0A0B8RSX6;A0A286ZXU2	N-Term(TMT6plex); K17(TMT6plex); K19(TMT6plex)	0																			0	2.34e-16	60.98	8.84976e-05	3	2625.51	1.76323	48.4793	0
vGHSELVGEIIR	3	8	1	A0A4X1SY80	N-Term(TMT6plex)	0	0.817153	3	2.94272	0.971521	3	26.5444	0.91458	3	19.2182	0.912711	3	2.28268	1.12423	3	37.9947	0.935372	3	1.89838	0	1.626e-05	60.97	9.78997e-05	2	1537.89	0.342826	41.5973	0
ncTVFANDLNPESHk	1	5	1	A0A4X1W7D9	N-Term(TMT6plex); C2(Carbamidomethyl); K15(TMT6plex)	0	0.863468	1		0.870391	1		0.879207	1		1.19518	1		1.32429	1		1.23225	1		0	4.613e-13	60.97	5.27091e-05	3	2204.11	-1.93374	40.578	0
vEGHVFPEFk	2	11	1	A0A287AUI3	N-Term(TMT6plex); K10(TMT6plex)	0	1.09173	2	0.368601	1.08814	2	2.76743	1.0872	2	2.82643	0.864466	2	1.38543	0.811226	2	2.49978	0.853594	2	0.023035	0	1.85e-11	60.96	9.67225e-05	2	1646.93	-1.62678	46.1674	0
kLGPEGELLIR	2	2	1	A0A5G2R640	N-Term(TMT6plex); K1(TMT6plex)	0	0.950871	2	3.31242	0.985176	2	3.85913	0.993677	2	9.24037	1.04312	2	4.95139	1.02733	2	1.28904	1.08034	2	8.4377	0	0.000179	60.96	4.05248e-05	2	1683.06	0.47625	45.5291	1
kVFANPEDcSSFGk	1	1	1	P79382	N-Term(TMT6plex); K1(TMT6plex); C9(Carbamidomethyl); K14(TMT6plex)	0	0.876921	1		0.878902	1		0.867121	1		1.27265	1		1.21962	1		1.23992	1		0	6.848e-16	60.96	9.10305e-05	3	2273.22	1.89742	40.7243	1
mVIPGGIDVHTR	5	10	1	A0A4X1VCA5	N-Term(TMT6plex)	0	0.995017	5	3.42607	0.97585	5	6.42313	1.03444	5	2.9914	0.992939	5	14.6838	0.926443	5	8.93586	1.0515	5	7.43497	0	2.831e-06	60.95	9.55393e-05	3	1523.86	-0.194522	45.2318	0
hTVDDGLDIR	2	6	2	A0A4X1W3X6;F1RYI3	N-Term(TMT6plex)	0																			0	2.112e-05	60.94	5.0457e-05	2	1369.73	0.69779	24.7428	0
tGTITTFEHAHNMR	9	2	1	A0A287AWI9	N-Term(TMT6plex)	0	1.00346	9	13.1532	1.01921	9	7.55936	0.976216	9	8.73354	0.982806	9	31.1028	1.00912	9	26.0956	0.995889	9	15.3794	0	7.391e-12	60.94	4.67522e-05	3	1844.93	2.04087	26.5178	0
sLQDTAELLSLENHPAk	2	25	1	A0A480L6S0	N-Term(TMT6plex); K17(TMT6plex)	0	0.8969	2	14.5072	1.01145	2	13.3952	0.847502	2	1.60294	1.17232	2	15.611	1.19147	2	12.8862	1.08613	2	16.9283	0	2.34e-16	60.91	0.000114994	3	2324.29	0.688662	48.6818	0
qRQEELcLAR	2	5	1	F1SC80	N-Term(TMT6plex); C7(Carbamidomethyl)	0	0.590111	2	2.73452	0.565319	2	2.05726	0.546297	2	4.12735	1.9048	2	6.03008	1.76101	2	1.81053	1.77998	2	9.94624	0	5.338e-09	60.9	6.81965e-05	3	1531.82	0.382049	18.9211	1
hLVLPIALNk	2	4	1	A0A4X1THX0	N-Term(TMT6plex); K10(TMT6plex)	0	1.00992	2	5.33798	1.02709	2	12.5455	1.00589	2	3.81565	0.972244	2	11.9456	1.03455	2	5.56092	0.916955	2	26.1694	0	4.618e-08	60.9	5.5557e-05	3	1576.04	0.905992	49.9201	0
kAEAGAGSATEFQFR	2	4	1	A0A4X1T5N2	N-Term(TMT6plex); K1(TMT6plex)	0	1.05455	2	2.02367	1.01354	2	0.10307	0.974509	2	2.68874	1.00422	2	2.25662	1.00381	2	3.67522	0.943008	2	3.24733	0	2.34e-16	60.9	8.84766e-05	3	2028.09	-1.00272	31.9875	1
qMIGYNLATk	1	10	1	A0A4X1VC51	N-Term(TMT6plex); K10(TMT6plex)	0	0.869943	1		0.723476	1		0.866874	1		1.3775	1		1.24121	1		1.41826	1		0	5.062e-12	60.89	0.000103305	2	1596.92	-1.39645	46.6192	0
eTTYYDVLGVkPNATQEELk	1	2	1	A0A4X1UQS4	N-Term(TMT6plex); K11(TMT6plex); K20(TMT6plex)	0	1.04057	1		1.05367	1		1.02512	1		0.932132	1		0.938292	1		0.935519	1		0	2.34e-16	60.89	8.26925e-05	3	2985.64	0.358191	48.5964	0
eGAGHNQR	3	5	1	A0A4X1T8X5	N-Term(TMT6plex)	0	0.986314	3	4.78306	0.993157	3	7.68099	0.941783	3	10.6474	1.06326	3	7.59764	1.05672	3	7.54507	1.02931	3	16.7403	0	0.000179	60.86	2.86713e-05	3	1097.56	-1.88867	5.6632	0
dDEVQHIQAEk	4	8	1	I3LGW3	N-Term(TMT6plex); K11(TMT6plex)	0	1.08245	4	0.161272	1.11738	4	3.36256	1.06691	4	4.4939	0.882637	4	3.81867	0.83874	4	1.82897	0.790245	4	3.47318	0	5.421e-11	60.86	8.46603e-05	2	1769.94	-1.61358	25.413	0
wEALHAAEcPcGPSLLR	1	4	1	A0A4X1UQS0	N-Term(TMT6plex); C9(Carbamidomethyl); C11(Carbamidomethyl)	0	0.933917	1		0.921136	1		0.962987	1		1.18225	1		1.01705	1		1.16705	1		0	1.231e-12	60.86	4.02382e-05	3	2196.09	-0.960791	48.2007	0
aGVLAGHDNR	7	6	2	A0A0B8RZJ8;A0A481D4T2	N-Term(TMT6plex)	0																			0	2.436e-09	60.85	8.39099e-05	2	1238.68	1.0777	14.0462	0
tAAYVNAIEk	2	3	1	A0A480K0L7	N-Term(TMT6plex); K10(TMT6plex)	0	0.847008	2	8.69449	0.85283	2	7.94454	0.887011	2	20.473	1.30286	2	13.0313	1.21257	2	15.9192	1.25125	2	1.08018	0	2.242e-11	60.85	0.000102904	2	1537.9	-1.16451	39.5665	0
sESEVEEAAAIIAQRPDNPR	1	9	1	A0A480V6V1	N-Term(TMT6plex)	0	0.926553	1		0.883422	1		0.993536	1		1.1085	1		1.13335	1		1.15393	1		0	3.986e-16	60.85	7.4413e-05	3	2411.24	0.494249	47.4261	0
tGVAVNkPAEFTVDAk	11	20	2	A0A0B8RSX6;A0A286ZXU2	N-Term(TMT6plex); K7(TMT6plex); K16(TMT6plex)	0																			0	4.282e-12	60.84	9.7578e-05	2	2334.36	-2.98166	43.8298	0
vAPQNDSFGTQLPPmHQQQR	2	6	1	A0A4X1UNW5	N-Term(TMT6plex); M15(Oxidation)	0	0.890415	2	23.811	0.911265	2	5.41609	0.912621	2	11.0147	1.14734	2	9.80507	1.12761	2	21.8095	1.226	2	25.3813	0	1.07e-13	60.83	4.71255e-05	3	2524.25	-4.09206	31.1618	0
hGPLALVDk	4	10	1	A0A4X1W4B8	N-Term(TMT6plex); K9(TMT6plex)	0	1.0907	4	2.31824	1.03342	4	1.16054	1.14244	4	4.26699	0.818996	4	4.68351	0.820645	4	10.0419	0.886798	4	2.78738	0	8.111e-09	60.82	9.76972e-05	2	1407.87	0.367294	39.9122	0
kDGQLIYTPFTEDTETVGQR	1	6	1	A0A4X1TQ07	N-Term(TMT6plex); K1(TMT6plex)	0	0.883543	1		0.818627	1		0.860581	1		1.41052	1		1.14396	1		1.29042	1		0	2.34e-16	60.81	8.87525e-05	3	2756.46	4.40401	47.8107	1
qEEEAAQQGPVVVSPASDYkDk	1	1	1	A0A4X1UW02	N-Term(TMT6plex); K20(TMT6plex); K22(TMT6plex)	0	1.17948	1		1.12061	1		1.06335	1		0.807545	1		0.738539	1		0.805944	1		0	5.853e-16	60.81	9.12836e-05	3	3062.62	-0.67535	38.5736	1
gLTmLDHEQVSPEDPGAQFLIR	1	5	1	A0A5G2QPG6	N-Term(TMT6plex); M4(Oxidation)	0	0.968221	1		1.08018	1		1.06075	1		0.888224	1		0.94869	1		0.983785	1		0	3.21e-16	60.8	7.12822e-05	3	2698.37	0.940914	48.7386	0
aEDGHAVAk	4	4	1	A0A4X1VN06	N-Term(TMT6plex); K9(TMT6plex)	0	0.833658	4	4.64257	0.827469	4	3.05298	0.843843	4	3.01574	1.31941	4	3.82741	1.32705	4	2.12106	1.27804	4	0.768841	0	2.257e-09	60.78	7.74604e-05	2	1355.77	0.250084	15.0988	0
kDAHSNLLAk	4	9	1	A0A287APA1	N-Term(TMT6plex); K1(TMT6plex); K10(TMT6plex)	0	0.89687	4	8.88098	0.896994	4	10.272	0.879252	4	2.80372	1.25575	4	8.47668	1.2226	4	5.91066	1.16781	4	10.5417	0	7.984e-13	60.78	5.81162e-05	2	1784.1	-0.40955	25.036	1
kAMEAVAAQGk	3	4	2	B5KJG2;A0A287AJQ2	N-Term(TMT6plex); K1(TMT6plex); K11(TMT6plex)	0																			0	4.271e-14	60.77	9.84097e-05	2	1791.07	-1.11371	29.3355	1
lNSHMNALHQGPQANR	2	1	1	A0A0B8RVW4	N-Term(TMT6plex)	0	0.880387	2	2.63015	1.08073	2	1.00643	0.987533	2	5.80838	1.02172	2	2.85156	1.12531	2	2.9862	0.968477	2	12.6895	0	4.228e-14	60.75	6.07908e-05	4	2017.04	0.846008	18.9357	0
iLILQDSHIIEDk	2	6	1	A0A4X1TD18	N-Term(TMT6plex); K13(TMT6plex)	0	1.00806	2	18.2629	0.918053	2	10.7684	1.08759	2	11.4728	1.00426	2	14.3927	0.909376	2	16.2232	1.05312	2	8.72995	0	1.159e-09	60.74	9.31463e-05	3	1995.19	0.828851	50.279	0
aSFEVSEAGQLEPVQHR	1	11	1	A0A480LCZ2	N-Term(TMT6plex)	0	0.852004	1		0.834511	1		0.842049	1		1.2416	1		1.33816	1		1.32892	1		0	3.669e-13	60.74	6.29971e-05	3	2113.1	3.97954	38.8107	0
dGAAGVHFIYTR	5	4	1	A0A4X1U5S3	N-Term(TMT6plex)	0	0.98376	5	4.99367	1.05518	5	5.06699	0.920361	5	2.00081	1.10878	5	9.44255	1.04858	5	8.7212	1.02451	5	3.44443	0	5.082e-09	60.73	6.62276e-05	2	1535.82	-0.412544	35.0368	0
gYGYGQGAGTLSmDkGESLGIk	2	5	1	A0A4X1SHZ2	N-Term(TMT6plex); M13(Oxidation); K15(TMT6plex); K22(TMT6plex)	0	0.972784	2	8.30653	1.10197	2	2.56616	0.953791	2	6.02726	1.00027	2	6.0886	1.05096	2	0.774301	0.917485	2	4.42825	0	6.421e-16	60.73	8.92192e-05	4	2892.54	0.458807	45.6694	1
lNkPILLEGSPGVGk	1	2	1	F1RY22	N-Term(TMT6plex); K3(TMT6plex); K15(TMT6plex)	0	1.01646	1		0.980251	1		1.02244	1		1.02518	1		0.970861	1		0.997813	1		0	4.349e-16	60.71	4.46669e-05	3	2209.39	1.42736	47.9003	0
eEkPPVSSLEmQPVEEVSk	1	23	1	A0A287ASJ1	N-Term(TMT6plex); K3(TMT6plex); M11(Oxidation); K19(TMT6plex)	0	0.986154	1		1.03195	1		1.14723	1		0.815412	1		1.13337	1		0.77517	1		0	2.26e-11	60.69	0.000112609	3	2845.54	-2.66919	43.2276	0
hSQTVLNQLR	3	9	1	A0A4X1VYC4	N-Term(TMT6plex)	0	1.01429	3	4.55335	0.981156	3	20.1416	1.0217	3	13.2149	0.991517	3	21.7251	1.07838	3	38.1185	0.930401	3	23.2549	0	9.657e-10	60.68	9.9487e-05	2	1424.82	-0.41225	21.3585	0
lILGLmmPPAHYDAk	1	12	2	A0A5G2RBI3;A0A4X1TSN0	N-Term(TMT6plex); M6(Oxidation); M7(Oxidation); K15(TMT6plex)	0																			0	9.986e-13	60.68	0.000118598	3	2160.19	-1.08022	48.3387	0
mIVDPVEPHGEmk	2	6	1	A0A481BGF5	N-Term(TMT6plex); M1(Oxidation); M12(Oxidation); K13(TMT6plex)	0	0.935908	2	4.32771	0.968939	2	2.2213	0.937622	2	5.70381	1.11255	2	8.21304	1.15636	2	5.36347	1.05012	2	1.72001	0	1.461e-09	60.66	6.31375e-05	3	1972.03	-0.932959	31.6685	0
aEGPEVDVNLPkPDVDVSGPk	1	2	2	A0A480Z467;A0A4X1VKL9	N-Term(TMT6plex); K12(TMT6plex); K21(TMT6plex)	0																			0	3.019e-13	60.66	9.53935e-05	4	2849.58	-0.653382	47.8366	0
sHVMDEATALR	3	25	3	A0A480IPA8;A0A287B0Y8;A0A480M2G1	N-Term(TMT6plex)	0																			0	2.252e-11	60.65	5.52758e-05	2	1458.76	-0.36458	25.7878	0
qLLQEALAQDLHk	1	11	1	A0A0K1TQQ2	N-Term(TMT6plex); K13(TMT6plex)	0	1.07785	1		1.00658	1		1.17355	1		0.796683	1		0.818627	1		0.931389	1		0	1.231e-12	60.64	9.68693e-05	3	1965.15	0.196631	50.1414	0
rGAGDPAAcAFPEPATLPPAPVAPVGPAGLk	1	1	1	A0A4X1TWJ1	N-Term(TMT6plex); C9(Carbamidomethyl); K31(TMT6plex)	0	0.885447	1		1.0746	1		0.945499	1		1.06239	1		1.11602	1		1.02276	1		0	7.584e-12	60.63	8.23449e-05	3	3410.87	2.10645	49.8819	1
tRLEQEIATYR	6	29	4	A0A480NV65;A0A4X1UAC9;A0A4X1U7I9;A0A4X1U4Z2	N-Term(TMT6plex)	0																			0	1.113e-09	60.62	0.000108804	3	1608.89	-0.539257	36.1595	1
tcPERSPDSEEVSVSER	1	10	1	A0A287BSQ4	N-Term(TMT6plex); C2(Carbamidomethyl)	0	1.00595	1		1.01303	1		1.11222	1		0.871114	1		1.00148	1		0.911924	1		0	3.944e-14	60.61	1.69013e-05	3	2193.03	2.62146	19.9323	1
eGGVPLAPNQPAHGAQADQER	1	6	1	A0A481BYS5	N-Term(TMT6plex)	0	1.03055	1		1.14482	1		1.16179	1		0.758739	1		0.775991	1		0.859554	1		0	1.806e-14	60.61	6.24348e-05	3	2371.19	-2.63719	25.0332	0
dTSkPTPGTSLFTPSEGAASk	1	2	1	A0A4X1U3J4	N-Term(TMT6plex); K4(TMT6plex); K21(TMT6plex)	0	0.973873	1		1.11968	1		0.980615	1		0.942858	1		0.921467	1		1.02027	1		0	1.807e-15	60.61	0.000119439	3	2766.52	1.02437	42.8854	0
kIEQELTAAk	10	1	1	F1S4Z2	N-Term(TMT6plex); K1(TMT6plex); K10(TMT6plex)	0	0.990776	10	6.22307	0.938525	10	5.28646	1.02931	10	6.40463	1.03172	10	16.22	1.05047	10	6.17743	1.04788	10	12.3262	0	1.076e-12	60.6	7.769e-05	2	1818.13	-0.267796	45.7202	1
hTLLLAPAPELLPANVAGR	2	2	1	A0A4X1V181	N-Term(TMT6plex)	0	0.938755	2	20.6742	0.9257	2	24.3436	1.01663	2	5.63319	0.990701	2	29.0719	1.07588	2	40.4092	1.08101	2	16.693	0	3.985e-16	60.59	8.00951e-05	3	2182.3	1.93278	50.5322	0
yEDIcPSTHNMDVPNIk	2	6	2	A0A286ZUV8;A0A287B4A3	N-Term(TMT6plex); C5(Carbamidomethyl); K17(TMT6plex)	0																			0	3.454e-12	60.59	5.40806e-05	3	2491.24	1.20487	45.5363	0
kLPVSLESVk	4	11	2	K9IVK2;A0A4X1W0W0	N-Term(TMT6plex); K1(TMT6plex); K10(TMT6plex)	0																			0	1.641e-11	60.57	3.95966e-05	2	1787.16	0.381271	46.7482	1
vVLLHGPPGTGk	2	6	1	A0A480WRY6	N-Term(TMT6plex); K12(TMT6plex)	0	1.12718	2	5.35863	1.08272	2	10.2046	1.03348	2	6.60206	0.860579	2	3.55252	0.852808	2	14.5821	0.850465	2	4.55146	0	6.798e-09	60.56	0.000105219	3	1633.02	-1.09586	41.4327	0
kAPPLVENEEAEPGR	2	5	1	A0A287A864	N-Term(TMT6plex); K1(TMT6plex)	0	0.816449	2	18.5733	0.801346	2	21.3041	0.850014	2	25.6751	1.29214	2	25.3671	1.23404	2	27.6222	1.38517	2	24.7987	0	5.108e-16	60.56	0.000134622	3	2094.16	0.877125	29.8179	1
hFVLDEcDk	7	7	1	A0A4X1V503	N-Term(TMT6plex); C7(Carbamidomethyl); K9(TMT6plex)	0	1.08697	7	7.72703	1.0761	7	9.61694	1.08538	7	5.25598	0.841657	7	23.1837	0.893068	7	15.3003	0.897166	7	22.5784	0	5.69e-10	60.55	6.61668e-05	2	1620.84	-1.97087	35.1562	0
yLIATSEQPIAALHR	3	5	1	A0A480PTK3	N-Term(TMT6plex)	0	0.965849	3	0.605883	0.961573	3	6.41032	1.0418	3	8.65853	1.03713	3	0.519162	1.00725	3	3.40047	1.08116	3	10.7961	0	3.55e-12	60.53	9.5681e-05	3	1912.08	-1.62846	47.1783	0
aGNNMLLVGVHGPR	3	10	2	A0A0B8RSX6;A0A286ZXU2	N-Term(TMT6plex)	0																			0	1.787e-10	60.5	0.000118046	2	1663.92	-0.882818	39.1112	0
gNAMVEEGHFAAEDVk	1	24	1	A0A480YIH2	N-Term(TMT6plex); K16(TMT6plex)	0	0.974177	1		0.973508	1		1.03858	1		0.981602	1		1.02218	1		1.04967	1		0	1.584e-12	60.5	6.95621e-05	3	2162.1	2.08193	36.9853	0
tkESQATAPTPVGEAVSR	1	20	1	B5L0Y4	N-Term(TMT6plex); K2(TMT6plex)	0	1.09716	1		1.09269	1		1.10538	1		0.829575	1		0.808568	1		0.839508	1		0	2.743e-16	60.5	0.000125043	3	2287.27	-0.36572	26.3328	1
sGVPVGPENGVELSkEELIR	1	9	1	A0A5G2QKU7	N-Term(TMT6plex); K15(TMT6plex)	0	0.910282	1		0.940087	1		0.893064	1		1.17071	1		1.15746	1		1.17829	1		0	2.34e-16	60.49	0.000115415	3	2567.45	0.930614	47.8473	1
aPkPDGPGGGPGGSHmGGSYGDDR	3	3	1	G8ENL4	N-Term(TMT6plex); K3(TMT6plex); M16(Oxidation)	0	0.827778	3	19.8458	0.967822	3	6.88186	0.707072	3	11.7674	1.20521	3	40.4317	1.45285	3	22.6426	1.29734	3	16.0035	0	7.177e-07	60.49	2.67992e-05	4	2700.28	-1.15542	18.9494	0
hGVDVEVQGPHEAR	2	16	1	A0A480VIA3	N-Term(TMT6plex)	0	0.899903	2	6.05435	0.937659	2	9.34212	0.907055	2	1.18595	1.14673	2	9.87442	1.171	2	9.61887	1.17501	2	7.32243	0	1.07e-12	60.48	4.88421e-05	3	1758.91	-0.827611	16.2816	0
hLVESTNEmAPLk	1	7	1	K9J4P3	N-Term(TMT6plex); M9(Oxidation); K13(TMT6plex)	0	0.905223	1		1.13155	1		0.871977	1		1.14035	1		0.935659	1		1.11445	1		0	7.387e-12	60.47	0.000110429	3	1943.07	1.00754	28.6562	0
nADHLLHLk	2	6	1	A0A480QNY3	N-Term(TMT6plex); K9(TMT6plex)	0	1.07859	2	1.87215	1.15039	2	0.789372	1.11021	2	2.84232	0.816214	2	3.39611	0.802471	2	1.43383	0.77448	2	5.54013	0	5.868e-08	60.45	0.000116348	2	1518.92	1.20004	33.0516	0
vNcLGTEPHLANcQVQVAPAQGk	2	3	1	A0A4X1U6H8	N-Term(TMT6plex); C3(Carbamidomethyl); C13(Carbamidomethyl); K23(TMT6plex)	0	0.996068	2	0.757396	1.03507	2	9.82899	1.02959	2	2.86327	0.926613	2	1.19992	1.02945	2	3.24244	0.951962	2	10.4761	0	5.088e-16	60.43	0.000109231	3	2949.54	-0.0735506	42.1933	0
vIPEDGPAAQNPENVkR	3	8	1	A0A286ZV48	N-Term(TMT6plex); K16(TMT6plex)	0	0.969364	3	1.76251	0.931498	3	4.7443	0.941263	3	1.18724	1.12595	3	6.21936	1.12639	3	11.6744	1.05944	3	9.70869	0	2.49e-16	60.41	0.000126068	3	2292.27	0.488055	33.3222	1
kDSGQNPSQMDQFck	1	3	1	F1S747	N-Term(TMT6plex); K1(TMT6plex); C14(Carbamidomethyl); K15(TMT6plex)	0	0.988648	1		0.923612	1		0.981332	1		1.13754	1		1.03369	1		1.05801	1		0	7.114e-15	60.41	7.87075e-05	3	2457.25	2.44321	31.5956	1
aYLLQNFNEEGSTEkPSQEk	3	6	1	F1SUQ5	N-Term(TMT6plex); K15(TMT6plex); K20(TMT6plex)	0	1.09327	3	2.47048	1.09977	3	4.03694	1.05167	3	2.45067	0.837208	3	1.8016	0.897827	3	0.422459	0.835778	3	10.1203	0	2.627e-16	60.41	9.97265e-05	3	2999.6	2.97524	46.6281	0
aGAAGGPEEEAEkPVk	4	2	1	A0A287BLB5	N-Term(TMT6plex); K13(TMT6plex); K16(TMT6plex)	0	1.00635	4	0.608099	1.00869	4	3.57397	0.976536	4	3.52369	1.03739	4	3.6244	1.03384	4	0.961189	0.992038	4	10.5688	0	4.093e-15	60.39	0.000121943	3	2227.26	1.42097	27.6363	0
aLSSQHQAR	5	2	1	A0A480UES1	N-Term(TMT6plex)	0	0.916988	5	11.9712	0.846208	5	20.2006	0.899855	5	11.2008	1.13682	5	6.1302	1.2796	5	11.8833	1.12746	5	25.5787	0	1.516e-05	60.36	6.70548e-05	3	1226.68	-0.274717	8.13681	0
lQNNNVYTIAk	1	8	1	F1S182	N-Term(TMT6plex); K11(TMT6plex)	0	1.04547	1		0.915405	1		1.11433	1		0.918617	1		0.947517	1		1.02403	1		0	3.01e-10	60.36	0.000105852	2	1736.01	0.529362	43.9241	0
dLTTGYDDSQPDkk	6	5	1	M3TYI1	N-Term(TMT6plex); K13(TMT6plex); K14(TMT6plex)	0	1.08546	6	7.57616	1.08436	6	3.32709	1.06179	6	6.45275	0.873915	6	5.65279	0.878145	6	13.4363	0.812759	6	9.00782	0	3.925e-13	60.36	9.54046e-05	3	2270.21	-0.0396969	31.3399	1
tPAASEPLPSASTDQPITPkPTSR	1	6	1	A0A5G2RAU2	N-Term(TMT6plex); K20(TMT6plex)	0	0.766784	1		0.909475	1		0.997634	1		1.16233	1		1.15376	1		1.31294	1		0	3.581e-14	60.35	0.000135433	3	2907.58	-0.848763	37.4415	0
rSENEEFVEVGR	2	3	1	A0A287AKY1	N-Term(TMT6plex)	0	1.04229	2	6.76543	1.13185	2	3.19061	1.0854	2	3.3231	0.910087	2	19.8225	0.812134	2	10.5613	0.807363	2	0.282122	0	9.63e-10	60.34	3.99007e-05	2	1679.85	-3.96883	23.4314	1
aDAAEGDGDkk	7	5	1	A0A0B8RSU5	N-Term(TMT6plex); K10(TMT6plex); K11(TMT6plex)	0	1.05995	7	3.15329	1.05653	7	4.00279	1.03902	7	1.92628	0.88822	7	3.81006	0.900969	7	3.19557	0.903067	7	10.4219	0	6.505e-07	60.33	0.000123639	2	1763.98	1.50173	18.1591	1
qAQENLHDQVQEQk	2	11	1	A0A480PJS6	N-Term(TMT6plex); K14(TMT6plex)	0	1.01534	2	4.81107	0.925595	2	12.422	1.00875	2	2.68816	1.05652	2	10.9693	0.964883	2	17.314	1.08401	2	7.1105	0	1.795e-11	60.33	0.000101488	3	2153.14	2.29179	20.4264	0
vAEIEHAEk	4	5	1	F6Q936	N-Term(TMT6plex); K9(TMT6plex)	0	1.10463	4	4.54006	1.15252	4	4.62337	1.07976	4	4.77886	0.847754	4	6.03224	0.818924	4	1.52765	0.773625	4	5.16293	0	2.993e-10	60.3	9.34188e-05	2	1483.85	-0.2582	27.2282	0
kTGQAPGFSYTDANk	4	1	1	P62895	N-Term(TMT6plex); K1(TMT6plex); K15(TMT6plex)	0	0.884304	4	3.07764	0.902056	4	1.85695	0.856043	4	4.04137	1.27781	4	1.72151	1.22362	4	4.35675	1.20652	4	1.71824	0	2.34e-16	60.3	0.000118617	3	2272.25	-0.104712	32.097	1
eAEGSPAEYEkEIEELk	1	23	1	A0A480XY11	N-Term(TMT6plex); K11(TMT6plex); K17(TMT6plex)	0	1.10642	1		1.11254	1		1.07642	1		0.823887	1		0.85085	1		0.803865	1		0	1.303e-14	60.28	0.000110023	3	2638.4	-1.44788	48.4562	1
vLRPQVTAVAQQNQGEAPEPQDMk	2	16	1	A0A480I658	N-Term(TMT6plex); K24(TMT6plex)	0	1.08979	2	8.48137	1.01967	2	3.7121	1.05446	2	8.50385	0.929391	2	11.9553	0.960061	2	24.9439	0.814247	2	7.80131	0	3.822e-16	60.27	0.000125735	4	3092.66	1.64726	41.2523	0
rREDDLNDSSQQLQDSLR	1	12	1	A0A4X1UHU1	N-Term(TMT6plex)	0	0.814755	1		0.795203	1		0.79185	1		1.32151	1		1.46721	1		1.35832	1		0	9.176e-12	60.26	5.8303e-05	3	2404.2	0.688732	26.5787	2
rLVEVDSSR	1	4	1	A0A4X1VN06	N-Term(TMT6plex)	0	0.974409	1		1.03854	1		0.924448	1		1.1435	1		1.03188	1		0.970523	1		0	2.453e-08	60.25	0.000117583	3	1289.74	0.748375	18.1138	1
yEAAGTLVTLSSAPTAIk	1	2	1	F1S982	N-Term(TMT6plex); K18(TMT6plex)	0	1.15049	1		0.987079	1		1.20146	1		0.698698	1		0.834374	1		0.866276	1		0	1.475e-10	60.25	0.000103139	3	2251.3	4.24389	50.3052	0
eDPDGEHAR	2	10	1	A0A4X1VNX9	N-Term(TMT6plex)	0	0.985423	2	0.866827	1.04379	2	7.66338	1.07731	2	2.13726	0.919596	2	1.03517	0.986234	2	11.9445	0.916579	2	5.72618	0	2.226e-05	60.24	1.1828e-05	3	1254.59	-0.98264	7.62456	0
vELNHELIk	4	7	1	A0A4X1SGH3	N-Term(TMT6plex); K9(TMT6plex)	0	1.13274	4	2.51627	1.0673	4	8.56749	1.10322	4	7.13943	0.834042	4	13.4913	0.818129	4	13.2991	0.793503	4	14.8963	0	5.972e-09	60.24	9.03183e-05	2	1552.95	0.859098	38.9784	0
yMEENDQLkk	3	3	1	A0A4X1T1G4	N-Term(TMT6plex); K9(TMT6plex); K10(TMT6plex)	0	0.855285	3	5.39651	0.843499	3	5.49784	0.814647	3	0.00747527	1.37767	3	14.0602	1.2718	3	0.352363	1.29584	3	0.919566	0	4.44e-11	60.23	0.000116513	2	1985.1	-1.19721	32.1161	1
lPYDVTPEQALAHEEVR	1	9	1	A0A4X1UJ40	N-Term(TMT6plex)	0	1.05552	1		1.03101	1		1.04693	1		0.804547	1		1.08345	1		0.895029	1		0	7.836e-14	60.23	8.4836e-05	3	2196.15	0.770049	47.3844	0
mTkEEVGAPQAPGDGTLGR	2	35	1	A0A480F0Y3	N-Term(TMT6plex); M1(Oxidation); K3(TMT6plex)	0	1.05872	2	1.43138	1.04238	2	2.48565	1.06142	2	3.98962	0.926261	2	4.57632	0.927073	2	4.00065	0.870527	2	8.7219	0	3.858e-09	60.23	0.000107171	3	2388.26	-1.15704	28.9121	1
aHNLSVQVk	6	21	1	A0A4X1T0E6	N-Term(TMT6plex); K9(TMT6plex)	0	0.8978	6	4.21837	0.927427	6	2.76858	0.933198	6	4.5431	1.17477	6	3.43984	1.18827	6	3.26793	1.12003	6	6.51909	0	1.158e-09	60.22	7.08676e-05	2	1453.89	2.13511	23.6649	0
tGEYPVPLLk	3	6	1	A0A5G2RC01	N-Term(TMT6plex); K10(TMT6plex)	0	0.940974	3	3.62379	0.769861	3	4.71318	0.986117	3	6.89066	1.19483	3	12.8984	1.17022	3	13.9277	1.20566	3	0.993854	0	1.02e-06	60.22	0.000102285	2	1574.96	0.395692	49.5251	0
acAELHQNVNVk	1	5	1	I3LBB2	N-Term(TMT6plex); C2(Carbamidomethyl); K12(TMT6plex)	0	1.15656	1		1.19709	1		1.12601	1		0.750929	1		0.712641	1		0.670491	1		0	5.527e-10	60.19	0.000115916	2	1841.01	-2.0586	25.5052	0
sYSYVcGISSk	1	12	1	A0A5G2QSP9	N-Term(TMT6plex); C6(Carbamidomethyl); K11(TMT6plex)	0	1.05936	1		0.976328	1		1.17919	1		0.834333	1		0.824829	1		0.967707	1		0	2.228e-11	60.18	8.49549e-05	2	1708.89	-1.95938	38.8252	0
aSLAALPPLHVAk	3	14	1	A0A4X1W8B0	N-Term(TMT6plex); K13(TMT6plex)	0	1.08977	3	2.39764	1.13586	3	6.26035	1.10201	3	0.379344	0.92095	3	27.5786	0.777213	3	7.50716	0.834009	3	0.713884	0	2.74e-09	60.17	9.12089e-05	3	1746.11	0.464094	48.1309	0
vEVQAPDIDVHGPGGk	4	1	1	A0A480Z467	N-Term(TMT6plex); K16(TMT6plex)	0	0.934908	4	8.93022	0.943897	4	1.41081	0.969836	4	7.40659	1.06773	4	3.48966	1.1359	4	9.21157	1.08834	4	7.05662	0	6.557e-11	60.17	0.000120057	3	2076.15	0.155037	41.7653	0
kPVTDcVISVPSFFTDAER	1	6	1	A0A286ZMW4	N-Term(TMT6plex); K1(TMT6plex); C6(Carbamidomethyl)	0	1.00625	1		1.01113	1		0.903161	1		1.08313	1		0.906528	1		1.18319	1		0	1.197e-14	60.17	0.000101883	3	2626.39	-0.822336	51.0007	0
rPSPDEPmTNLELk	2	6	1	A0A4X1U076	N-Term(TMT6plex); M8(Oxidation); K14(TMT6plex)	0	1.06206	2	3.03996	1.02699	2	1.68591	1.08349	2	1.36621	0.886613	2	0.829743	0.944082	2	0.166771	0.876671	2	6.69922	0	1.275e-08	60.13	0.0001086	3	2101.14	0.11497	32.5788	0
eAFSLFDkDGDGTITTk	17	20	1	Q29376	N-Term(TMT6plex); K8(TMT6plex); K17(TMT6plex)	0	1.07453	17	6.99661	1.07642	17	2.83131	1.09475	17	2.97416	0.844607	17	8.10165	0.824227	17	6.04554	0.853271	17	10.5687	0	2.34e-16	60.12	0.000132099	2	2532.38	-1.04577	49.4706	1
vcHLGDQLEGVNTPR	2	6	1	A0A4X1WD02	N-Term(TMT6plex); C2(Carbamidomethyl)	0	1.01208	2	3.04327	0.93064	2	3.16315	1.00788	2	5.03032	0.946847	2	7.11845	1.10075	2	0.300854	1.07237	2	2.90511	0	3.092e-11	60.11	7.79017e-05	3	1923.99	0.408025	35.999	0
fVPAEMGMHTVSVk	1	16	2	A0A0B8RSX6;A0A286ZXU2	N-Term(TMT6plex); K14(TMT6plex)	0																			0	1.675e-10	60.11	0.000143226	2	1991.09	1.86426	47.6155	0
vEkEEAGGGISEEEAAQYDR	2	6	1	A0A5G2QPG6	N-Term(TMT6plex); K3(TMT6plex)	0	1.03427	2	9.58276	1.04023	2	2.72848	0.973139	2	2.50881	0.9688	2	1.88833	0.976292	2	14.8176	0.982231	2	12.0723	0	4.196e-16	60.09	6.03366e-05	3	2625.31	3.11657	31.9022	1
qLAPGmVQQmQSVcSDcNGEGEVINEkDR	1	3	1	F1RP05	N-Term(TMT6plex); M6(Oxidation); M10(Oxidation); C14(Carbamidomethyl); C17(Carbamidomethyl); K27(TMT6plex)	0	1.08845	1		0.89946	1		1.04554	1		0.977732	1		0.988992	1		1.00482	1		0	1.442e-11	60.09	2.73767e-05	4	3769.78	2.77162	35.8802	1
sLLTNLDEVkk	3	13	1	A0A287AH24	N-Term(TMT6plex); K10(TMT6plex); K11(TMT6plex)	0	1.13867	3	3.06116	1.08939	3	1.89031	1.07745	3	8.08179	0.784808	3	12.4837	0.770346	3	4.47874	0.771645	3	5.28018	0	1.61e-14	60.08	7.692e-05	2	1947.21	-0.626445	47.9219	1
rADLNQGIGEPQSPSR	1	2	1	A0A4X1W912	N-Term(TMT6plex)	0	0.852174	1		0.943894	1		0.786152	1		1.26013	1		1.33184	1		1.21612	1		0	2.545e-10	60.08	9.7733e-05	3	1954.03	-0.824222	20.8196	1
qTIAHQQQQLTNLQmAAQR	1	5	1	A0A480V4N7	N-Term(TMT6plex); M15(Oxidation)	0	0.993901	1		0.984964	1		0.975708	1		1.03891	1		0.996605	1		1.07706	1		0	2.15e-12	60.07	9.48095e-05	3	2453.29	0.788702	30.907	0
eGEEPTVYSDEEEPkDESAR	2	2	1	A0A5S6GB93	N-Term(TMT6plex); K15(TMT6plex)	0	0.735179	2	0.68702	0.735288	2	5.12974	0.780159	2	2.61678	1.46171	2	6.3384	1.44332	2	1.97599	1.51615	2	6.89336	0	1.074e-15	60.06	2.1353e-05	3	2754.3	-0.720981	27.4904	1
vALEIFQHNk	1	12	1	A0A287BI43	N-Term(TMT6plex); K10(TMT6plex)	0	0.93748	1		0.938394	1		0.943981	1		1.16319	1		1.09765	1		1.10426	1		0	1.454e-10	60.05	9.72736e-05	2	1656.98	-0.652804	48.25	0
lGEYGFQNALIVR	2	12	1	A0A287AMK0	N-Term(TMT6plex)	0	0.575623	2	22.4444	0.55212	2	23.8742	0.643232	2	18.9619	1.71454	2	15.8978	1.72817	2	5.07621	1.81702	2	19.1269	0	7.459e-10	60.05	0.000125596	2	1708.96	-1.50686	51.0785	0
sccTSVNEVIcHGIPDR	2	3	1	A0A287BQW1	N-Term(TMT6plex); C2(Carbamidomethyl); C3(Carbamidomethyl); C11(Carbamidomethyl)	0	0.870096	2	8.13855	0.946084	2	13.6377	0.91217	2	4.02267	1.16116	2	13.0324	1.23702	2	5.54765	1.11149	2	19.8989	0	2.946e-15	60.04	1.75377e-05	3	2233.04	-0.181164	36.7974	0
sNTPILVDGkDVmPEVNR	2	2	1	P08059	N-Term(TMT6plex); K10(TMT6plex); M13(Oxidation)	0	0.836892	2	11.1523	0.879646	2	19.055	0.88342	2	19.0041	1.2819	2	18.9972	1.21856	2	23.0124	1.20351	2	23.3247	0	7.445e-12	60.04	0.000112014	3	2458.34	1.51056	41.4999	1
vVVPLLGADHR	2	5	1	I3LIM4	N-Term(TMT6plex)	0	0.839941	2	3.43076	1.02188	2	21.5896	0.931533	2	5.39686	1.12297	2	3.51982	1.03387	2	26.1707	1.21139	2	2.84601	0	0.000179	60.03	0.000142065	3	1404.85	-2.54239	47.0256	0
gDAHDcFVSPVAR	3	6	1	A0A480VMB4	N-Term(TMT6plex); C6(Carbamidomethyl)	0	0.995322	3	5.29381	0.967446	3	2.6048	0.958191	3	11.6549	0.988914	3	1.45217	1.0836	3	1.03275	1.02778	3	2.47984	0	8.548e-12	60.03	3.47591e-05	2	1659.81	0.56152	25.1863	0
lTEVTVEPVLTVHPESk	4	7	1	A0A287AI71	N-Term(TMT6plex); K17(TMT6plex)	0	1.07595	4	0.472049	1.11898	4	13.5536	0.996546	4	3.59634	0.987937	4	20.6311	0.862654	4	15.8574	0.782123	4	5.44749	0	2.584e-16	60.03	0.000121657	3	2336.35	-0.340825	48.7578	0
cmLQDREDQSILcTGESGAGk	1	9	1	A0A480UP67	N-Term(TMT6plex); C1(Carbamidomethyl); M2(Oxidation); C13(Carbamidomethyl); K21(TMT6plex)	0	1.08191	1		1.12203	1		1.15237	1		0.795281	1		0.754728	1		0.811719	1		0	2.535e-09	60.03	3.72419e-05	3	2829.35	-2.37605	35.6805	1
gDLGIEIPAEk	1	21	1	A0A480TIS7	N-Term(TMT6plex); K11(TMT6plex)	0	1.05114	1		1.02169	1		1.05589	1		0.894627	1		0.904345	1		0.988826	1		0	1.622e-07	60.02	8.73468e-05	2	1599.93	-1.31373	48.3283	0
kEVVEEAENGR	4	4	1	C3VVV8	N-Term(TMT6plex); K1(TMT6plex)	0	1.17956	4	0.835008	1.12731	4	2.84044	1.0941	4	6.52837	0.778777	4	7.28808	0.760229	4	3.84018	0.751121	4	12.8335	0	9.745e-12	60.01	0.000105706	2	1717.94	-2.78363	25.4544	1
lESIASTLVSHk	1	10	1	A0A287B555	N-Term(TMT6plex); K12(TMT6plex)	0	1.10014	1		1.06406	1		1.02992	1		0.829047	1		0.787308	1		1.04676	1		0	5.569e-10	60.01	9.34346e-05	3	1743.04	0.639397	49.852	0
iVTDSDSkTEELR	2	6	1	A0A4X1TPE3	N-Term(TMT6plex); K8(TMT6plex)	0	1.11023	2	2.45102	1.15454	2	2.76819	1.14201	2	4.29678	0.739124	2	3.63684	0.750398	2	0.310735	0.775951	2	6.58801	0	0.0001014	60	0.00012515	2	1951.07	-0.374676	32.0689	1
vEHAVAEGAk	2	6	1	F1SCF6	N-Term(TMT6plex); K10(TMT6plex)	0	1.09553	2	6.34373	1.06765	2	1.35011	1.0852	2	3.42894	0.843153	2	10.277	0.835519	2	0.262402	0.87739	2	15.7413	0	8.218e-11	59.99	0.000124737	2	1468.85	-0.741628	19.5302	0
kAAVAVVPLLSEDk	1	2	1	A0A4X1V2B7	N-Term(TMT6plex); K1(TMT6plex); K14(TMT6plex)	0	0.984127	1		1.05528	1		0.970055	1		0.987977	1		1.04266	1		0.979702	1		0	4.111e-13	59.98	4.80206e-05	3	2127.34	1.76904	49.0501	1
sLGEIPIVESEIkk	4	2	1	F1S982	N-Term(TMT6plex); K13(TMT6plex); K14(TMT6plex)	0	1.16875	4	6.5502	1.1389	4	3.99748	1.12625	4	1.80357	0.755396	4	10.7715	0.717574	4	1.919	0.738022	4	10.0203	0	1.95e-06	59.98	8.17255e-05	2	2229.37	-1.04939	49.7359	1
kTEEEEEEELEETAQEk	2	4	1	I3LQS7	N-Term(TMT6plex); K1(TMT6plex); K17(TMT6plex)	0	1.03283	2	2.38957	1.03422	2	0.757958	1.02433	2	1.09926	0.896423	2	6.45332	0.955292	2	0.53762	1.00421	2	1.31479	0	3.978e-15	59.98	7.25333e-05	4	2767.39	-1.97828	40.9265	1
hADGLcHR	1	8	1	A0A480NNU7	N-Term(TMT6plex); C6(Carbamidomethyl)	0	1.10595	1		0.934085	1		0.956033	1		1.02721	1		1.00934	1		1.00535	1		0	5.982e-05	59.97	3.82634e-05	3	1194.6	-1.35235	8.19056	0
eDIHSGGGGGGSR	4	1	1	A0A5G2QSH2	N-Term(TMT6plex)	0	1.02625	4	2.80509	1.10966	4	7.40013	0.982745	4	9.08211	0.91174	4	3.90432	0.948838	4	9.65243	0.915345	4	11.6182	0	6.89e-08	59.97	2.11959e-05	2	1414.69	0.172687	8.77127	0
lDPHLVLDQLR	2	26	3	A0A480YIK9;A0A480UP67;A0A480L3S8	N-Term(TMT6plex)	0																			0	2.255e-08	59.97	0.000164432	2	1547.91	0.906817	50.3302	0
aSIHEAWTDGk	4	40	2	A0A480HAC1;A0A480HQB1	N-Term(TMT6plex); K11(TMT6plex)	0																			0	1.799e-10	59.97	9.08756e-05	2	1672.9	-2.12442	32.7403	0
eIIDLIkPDQVEGIQk	2	28	1	A0A480PGW8	N-Term(TMT6plex); K7(TMT6plex); K16(TMT6plex)	0	1.00652	2	2.99106	1.0203	2	0.58608	0.955187	2	0.526124	1.02691	2	10.4732	1.0181	2	5.4687	1.0137	2	2.30854	0	1.989e-12	59.95	5.65979e-05	3	2525.52	0.795527	50.7687	0
lREDENAEPVGTTYQk	2	9	1	A0A480V6V1	N-Term(TMT6plex); K16(TMT6plex)	0	0.996313	2	1.07287	1.03269	2	3.52478	0.977218	2	5.16699	1.0398	2	1.13653	1.00008	2	5.94132	0.973351	2	7.68057	0	1.017e-13	59.94	0.000106157	3	2308.22	-1.52685	30.1639	1
eNGGDNLPSPAGSGDkPLPDR	2	7	1	A0A5G2Q979	N-Term(TMT6plex); K16(TMT6plex)	0	1.07126	2	11.2725	1.02601	2	13.6478	1.02151	2	9.4244	0.941005	2	21.3591	0.903096	2	23.0359	0.910223	2	28.7754	0	9.006e-16	59.93	0.000102539	3	2551.32	0.724551	32.9379	0
lVTEmGTYATQSALSSSRPTk	2	1	1	F1S982	N-Term(TMT6plex); M5(Oxidation); K21(TMT6plex)	0	0.740451	2	35.0333	0.785033	2	48.8405	0.70584	2	43.2248	1.41048	2	48.6802	1.34724	2	35.315	1.38193	2	44.0332	0	2.564e-14	59.93	0.000126625	3	2702.45	0.920934	39.7895	0
eAAASGLPLMVIIHk	4	2	1	A0A481A893	N-Term(TMT6plex); K15(TMT6plex)	0	0.874243	4	9.93974	0.949613	4	4.57417	0.910179	4	0.745935	1.2039	4	16.3592	1.21113	4	9.31334	1.11576	4	0.86076	0	3.256e-10	59.91	0.000108832	3	2008.2	0.618705	51.6807	0
kASDAEGDVAALNR	3	3	1	A0A4X1V0T9	N-Term(TMT6plex); K1(TMT6plex)	0	1.12115	3	2.3004	1.10002	3	5.03896	1.0926	3	6.62523	0.829721	3	3.68118	0.798185	3	8.81885	0.837804	3	8.26551	0	9.865e-12	59.9	0.000127451	2	1875.04	4.7107	26.4986	1
eLGDHITNLHR	2	3	1	A0A4X1VGP9	N-Term(TMT6plex)	0	0.997949	2	0.874022	1.04935	2	3.01482	1.02205	2	7.30084	0.953298	2	14.184	0.963759	2	4.09971	0.969985	2	12.1748	0	2.392e-08	59.89	0.000134822	4	1533.83	0.135373	24.6953	0
lGVLHPDVITk	3	13	1	A0A4X1UBP4	N-Term(TMT6plex); K11(TMT6plex)	0	1.07054	3	6.72214	1.02024	3	0.675032	1.05151	3	9.72904	0.907985	3	14.3889	0.910626	3	12.9329	0.954192	3	21.7948	0	5.468e-07	59.89	0.000103693	2	1650.03	-2.03221	46.396	0
sNDSQQQDVSEFTHk	1	13	1	A0A480QXB2	N-Term(TMT6plex); K15(TMT6plex)	0	0.945358	1		1.00182	1		0.915649	1		1.11548	1		1.06182	1		1.10548	1		0	7.214e-11	59.89	4.76415e-05	3	2208.09	0.244973	29.2102	0
hQGVmVGmGQk	12	50	3	A0A287AAR4;A0A481CYB2;A0A480UPH3	N-Term(TMT6plex); M5(Oxidation); M8(Oxidation); K11(TMT6plex)	0																			0	1.625e-05	59.88	0.000102545	3	1661.89	0.764417	14.6674	0
eVVEQGLLkk	2	15	1	A0A480KQB2	N-Term(TMT6plex); K9(TMT6plex); K10(TMT6plex)	0	0.976102	2	3.64496	0.905815	2	9.54515	1.02949	2	4.94992	1.09446	2	2.90581	1.03019	2	5.30847	1.06431	2	4.41053	0	1.811e-10	59.88	6.24006e-05	2	1830.17	2.52819	41.4502	1
vAEkLEALSVk	2	2	1	A0A4X1ULB9	N-Term(TMT6plex); K4(TMT6plex); K11(TMT6plex)	0	1.15811	2	6.03816	1.15662	2	2.46753	1.157	2	0.677162	0.737125	2	2.13024	0.699565	2	12.2142	0.704753	2	13.5682	0	5.423e-16	59.87	7.3415e-05	2	1874.19	0.00718326	48.8313	1
aLEkPAPEEAPLSAEAQAEQLAR	1	3	1	A0A5G2QAQ2	N-Term(TMT6plex); K4(TMT6plex)	0	0.793904	1		0.808678	1		0.844938	1		1.32677	1		1.23734	1		1.49023	1		0	7.628e-11	59.87	0.00011463	4	2877.58	1.88846	46.7038	0
rEEGEAFAR	1	3	1	A0A4X1UZR8	N-Term(TMT6plex)	0	1.01883	1		0.975252	1		0.917188	1		0.999124	1		1.14062	1		1.05739	1		0	1.436e-08	59.86	6.27403e-05	3	1293.67	-0.670493	14.7836	1
lEAAHTLEDcASR	2	8	1	A0A5G2R6R5	N-Term(TMT6plex); C10(Carbamidomethyl)	0	0.995116	2	7.80623	1.04211	2	5.12202	1.02088	2	0.990189	0.90166	2	5.27652	1.03439	2	5.45711	0.97279	2	16.1244	0	1.323e-09	59.86	5.27225e-05	2	1701.86	8.53779	29.8029	0
rDDNSAANNSANEkER	2	5	1	A0A4X1TU60	N-Term(TMT6plex); K14(TMT6plex)	0	0.972204	2	7.01781	0.981559	2	7.82971	0.949145	2	0.226491	0.987767	2	14.0075	1.13631	2	0.41055	1.07371	2	12.2346	0	2.426e-11	59.86	6.72844e-05	4	2249.13	0.190688	11.412	2
eFPDVLEcTVSHAVEk	2	2	1	A0A287AA47	N-Term(TMT6plex); C8(Carbamidomethyl); K16(TMT6plex)	0	1.09061	2	5.07824	1.01977	2	1.22623	1.07306	2	5.30387	0.885709	2	0.197382	0.959437	2	8.6749	0.840307	2	7.57817	0	4.737e-11	59.86	0.000106013	2	2318.21	-2.03834	50.7684	0
lGQGIGPIHLNEIQcTGNEk	1	3	1	A0A5G2R482	N-Term(TMT6plex); C15(Carbamidomethyl); K20(TMT6plex)	0	0.92309	1		0.867183	1		0.956682	1		1.15557	1		1.14379	1		1.20189	1		0	2.34e-16	59.86	0.000126203	3	2636.42	0.0195684	47.9498	0
eDAEEDHER	1	6	1	A0A480TZP1	N-Term(TMT6plex)	0	0.779325	1		0.782172	1		0.785511	1		1.3896	1		1.4223	1		1.43473	1		0	7.721e-06	59.84	3.5276e-06	3	1358.6	-0.438782	7.69271	0
sHLDNIDFk	2	10	1	A0A480QF57	N-Term(TMT6plex); K9(TMT6plex)	0	0.977372	2	20.749	0.937193	2	21.9071	0.995751	2	17.4634	1.06313	2	28.6229	0.957466	2	35.4609	1.0391	2	44.0143	0	1.409e-09	59.84	0.000122895	2	1546.86	-0.343239	37.1379	0
aGVTcIVLPAENkk	3	5	1	A0A4X1VLD0	N-Term(TMT6plex); C5(Carbamidomethyl); K13(TMT6plex); K14(TMT6plex)	0	0.995618	3	0.870992	0.998854	3	0.983644	1.00474	3	0.537596	1.07354	3	4.44516	1.02786	3	2.59526	0.95151	3	0.305414	0	5.751e-16	59.83	0.000103108	3	2187.32	2.22118	45.417	1
lLEAHEEQNVDSYTEAVk	1	5	1	A0A4X1W2W5	N-Term(TMT6plex); K18(TMT6plex)	0	0.830201	1		0.874341	1		0.830728	1		1.29788	1		1.35001	1		1.24857	1		0	7.553e-16	59.82	0.000102668	3	2533.32	1.44692	45.0449	0
eQIkEEGEEk	5	7	1	A0A4X1UV89	N-Term(TMT6plex); K4(TMT6plex); K10(TMT6plex)	0	1.14509	5	5.44296	1.12404	5	2.48131	1.05828	5	1.89552	0.821924	5	7.47005	0.798761	5	3.99903	0.84371	5	8.75849	0	1.924e-13	59.8	0.000149478	2	1906.07	-0.790183	24.3944	1
ekEILQLNTVSSSIk	1	2	1	A0A4X1SQC7	N-Term(TMT6plex); K2(TMT6plex); K15(TMT6plex)	0	0.96283	1		0.914753	1		0.958578	1		1.20519	1		1.08957	1		1.04262	1		0	7.53e-16	59.8	8.40844e-05	3	2376.43	-0.625447	47.8173	1
qASAADYEETVkk	2	9	1	A0A480X1N8	N-Term(TMT6plex); K12(TMT6plex); K13(TMT6plex)	0	1.04384	2	2.57274	1.03895	2	6.1862	0.994873	2	2.08996	0.996695	2	3.06781	0.908554	2	4.77617	0.974589	2	5.91694	0	2.34e-16	59.79	0.000135706	3	2127.19	0.736766	31.0355	1
lVDMGVLLPGHR	1	11	1	A0A4X1UY03	N-Term(TMT6plex)	0	1.01257	1		1.08209	1		0.898305	1		1.05793	1		1.0511	1		0.934018	1		0	3.252e-08	59.78	0.000140227	3	1535.89	-0.340579	50.4659	0
fSALQQAVPTESTDNRR	2	18	1	A0A4X1URV2	N-Term(TMT6plex)	0	1.00442	2	12.4056	0.919129	2	7.31444	0.942778	2	18.1857	1.00065	2	19.0791	1.15627	2	17.9613	1.07066	2	26.093	0	1.91e-08	59.78	0.00010304	2	2149.12	2.01099	38.9184	1
cFTcNVNHPATTTk	1	7	1	A0A4X1SW08	N-Term(TMT6plex); C1(Carbamidomethyl); C4(Carbamidomethyl); K14(TMT6plex)	0	1.00089	1		0.916703	1		0.996193	1		0.9754	1		1.15743	1		1.0603	1		0	4.372e-12	59.74	5.85525e-05	3	2109.06	-1.63738	26.6425	0
lEPENPPPYEEAmNVSLkk	1	9	1	A0A5G2QA41	N-Term(TMT6plex); M13(Oxidation); K18(TMT6plex); K19(TMT6plex)	0	0.913726	1		0.812869	1		1.00643	1		1.20915	1		1.28367	1		1.04093	1		0	2.695e-10	59.74	0.000122732	4	2888.57	0.893611	46.4398	1
fETVHQIHQQDk	1	5	1	A0A481D027	N-Term(TMT6plex); K12(TMT6plex)	0	1.04713	1		1.05416	1		1.05074	1		0.93095	1		0.926818	1		0.888053	1		0	3.955e-12	59.73	0.00010966	4	1968.07	-2.56444	23.5171	0
vGVGTcGIADkPMTQYQDTSk	1	4	1	A0A286ZR12	N-Term(TMT6plex); C6(Carbamidomethyl); K11(TMT6plex); K21(TMT6plex)	0	1.07815	1		1.13142	1		1.02997	1		0.817293	1		0.907168	1		0.856882	1		0	6.011e-16	59.73	0.000108968	3	2943.55	-1.5514	43.6078	0
mVmIQDGPLPTGADkPLR	2	12	1	F8UV46	N-Term(TMT6plex); M3(Oxidation); K15(TMT6plex)	0	0.895254	2	4.58067	0.852549	2	8.7668	0.891308	2	10.8855	1.22707	2	9.32448	1.20301	2	6.3331	1.25312	2	16.422	0	2.396e-08	59.71	0.000142131	3	2413.34	3.16247	46.8061	0
dNIQGITkPAIR	30	2	1	A0A481CZK5	N-Term(TMT6plex); K8(TMT6plex)	0	0.853184	30	8.7456	0.866882	30	7.51036	0.842066	30	6.52219	1.27789	30	7.51013	1.2825	30	14.8626	1.22154	30	7.27695	0	5.085e-12	59.7	9.44009e-05	2	1784.08	0.484599	36.3016	0
rAPLVVEQVR	1	2	1	A0A287AYY7	N-Term(TMT6plex)	0	1.07479	1		1.05076	1		0.975253	1		0.86737	1		0.979429	1		0.99436	1		0	1.232e-12	59.69	7.42127e-05	3	1395.86	-0.529255	25.5473	1
gDFGPTLGLLRPAPEPEAEGSAVk	1	10	1	C6H124	N-Term(TMT6plex); K24(TMT6plex)	0	1.17614	1		1.14731	1		1.10692	1		0.771344	1		0.726403	1		0.729527	1		0	2.612e-11	59.68	0.000131598	3	2866.58	1.38506	49.5725	0
tAIHEVmEQGR	3	3	1	A0A4X1TI61	N-Term(TMT6plex); M7(Oxidation)	0	0.958137	3	7.76299	0.983056	3	7.28786	0.997936	3	14.7521	1.01377	3	6.13116	0.951087	3	4.53152	1.04984	3	8.96554	0	1.972e-08	59.67	5.96118e-05	2	1515.78	-0.177017	15.644	0
dcADHAVLPmDGATLAEVmR	1	12	1	A0A4X1UE46	N-Term(TMT6plex); C2(Carbamidomethyl); M10(Oxidation); M19(Oxidation)	0	0.925161	1		0.964546	1		0.980765	1		0.92089	1		1.27026	1		1.08014	1		0	1.628e-13	59.63	2.11797e-05	3	2433.14	-0.363889	38.4365	0
gVQYLNEIk	1	2	1	A0A287AWI9	N-Term(TMT6plex); K9(TMT6plex)	0	1.12352	1		0.963868	1		1.15476	1		0.868934	1		0.814549	1		0.896509	1		0	6.964e-11	59.62	0.00014156	2	1521.9	-0.0229757	46.4511	0
gEGGTTNPHIFPEGSEPk	4	6	1	A0A481B752	N-Term(TMT6plex); K18(TMT6plex)	0	1.03379	4	1.57345	1.1066	4	3.37532	1.04737	4	0.456087	0.922606	4	5.06007	0.903059	4	4.88015	0.85077	4	0.924709	0	4.592e-14	59.62	7.65645e-05	2	2312.19	-0.0860782	33.6776	0
vAPQNDSFGTQLPPMHQQQR	2	6	1	A0A4X1UNW5	N-Term(TMT6plex)	0	0.637865	2	36.3952	0.790073	2	31.5504	0.696217	2	33.5456	1.60298	2	44.2892	1.4149	2	15.2149	1.44459	2	28.4584	0	1.823e-14	59.61	9.45725e-05	3	2508.27	2.639	36.6437	0
hGATHVFASk	1	16	2	A0A4X1VHH1;A0A480TAZ5	N-Term(TMT6plex); K10(TMT6plex)	0																			0	8.028e-10	59.59	0.00012122	2	1512.87	0.447537	16.0423	0
aSGkEEEAAVQVPR	2	25	1	A0A480YG88	N-Term(TMT6plex); K4(TMT6plex)	0	0.870054	2	0.430692	0.913649	2	10.7925	0.8694	2	3.36465	1.25438	2	6.0272	1.17036	2	0.409688	1.23752	2	14.1053	0	2.004e-08	59.59	0.000128419	2	1929.08	1.62903	27.1046	1
gLSQNLFNNPDHQk	1	3	1	I3L5C1	N-Term(TMT6plex); K14(TMT6plex)	0	0.741991	1		0.863526	1		0.783962	1		1.38698	1		1.47646	1		1.30391	1		0	3.613e-12	59.57	0.000118247	3	2070.11	0.707664	36.4492	0
ncHLNENIk	3	3	1	A0A4X1T1T4	N-Term(TMT6plex); C2(Carbamidomethyl); K9(TMT6plex)	0	1.14652	3	4.06722	1.01594	3	6.57078	1.06537	3	1.0424	0.92605	3	1.92049	0.867283	3	9.26849	0.803687	3	8.58659	0	1.909e-09	59.56	0.000153765	2	1599.87	-0.0287024	20.4916	0
gLmELHmVLPAPDTDEk	1	11	1	A0A5G2R8A8	N-Term(TMT6plex); M3(Oxidation); M7(Oxidation); K17(TMT6plex)	0	1.04058	1		1.03881	1		1.08083	1		0.823626	1		0.908909	1		0.995156	1		0	3.297e-14	59.56	0.000110109	3	2386.24	0.080108	46.7975	0
vEEkPPPAPTIATkPVR	2	17	1	A0A480YPR2	N-Term(TMT6plex); K4(TMT6plex); K14(TMT6plex)	0	0.932985	2	24.2763	0.894001	2	10.0475	0.87563	2	11.5777	1.15474	2	36.7689	1.161	2	16.4739	1.19189	2	13.9742	0	2.833e-13	59.56	5.81531e-05	4	2517.54	1.16167	35.7795	0
gVIQVYDLGHDGQGmNR	1	9	1	A0A5G2QKF1	N-Term(TMT6plex); M15(Oxidation)	0	0.840096	1		0.878478	1		0.836577	1		1.21343	1		1.35259	1		1.2923	1		0	2.782e-09	59.54	5.03059e-05	3	2104.04	-3.90741	37.4717	0
kGEPGPPDADSPLcLPYk	3	7	1	I3LGC2	N-Term(TMT6plex); K1(TMT6plex); C14(Carbamidomethyl); K18(TMT6plex)	0	1.15741	3	0.22544	1.16834	3	2.24435	1.0711	3	2.30002	0.777791	3	10.6425	0.763843	3	1.19751	0.70775	3	4.47527	0	2.34e-16	59.53	0.000161684	3	2628.43	0.926623	47.1586	1
mALIGLGVSHPVLk	2	6	1	A0A480IQC6	N-Term(TMT6plex); M1(Oxidation); K14(TMT6plex)	0	0.814955	2	0.971764	0.737196	2	3.62606	0.761142	2	1.53024	1.53812	2	6.33551	1.45452	2	4.06673	1.31889	2	7.18402	0	3.303e-12	59.52	8.41556e-05	3	1909.17	-0.312715	47.752	0
nkFDVDAADEk	3	4	1	A0A4X1V3C7	N-Term(TMT6plex); K2(TMT6plex); K11(TMT6plex)	0	1.05024	3	0.617702	1.02066	3	5.01316	1.01752	3	2.29663	0.974102	3	4.27612	0.875572	3	0.376861	0.901759	3	7.68786	0	8.426e-13	59.52	0.000127434	2	1939.07	0.369934	32.8673	1
kAQELYMEQk	2	5	1	A0A480VM58	N-Term(TMT6plex); K1(TMT6plex); K10(TMT6plex)	0	1.06527	2	5.11651	1.05752	2	16.4977	1.05352	2	2.74809	0.924161	2	14.409	0.888682	2	19.6619	0.854239	2	20.7878	0	5.418e-11	59.51	0.000140601	2	1955.12	-1.93467	31.5496	1
qAVTNPNNTFYATk	1	6	1	F1RGJ3	N-Term(TMT6plex); K14(TMT6plex)	0	0.93116	1		0.7807	1		1.04156	1		1.26033	1		1.04622	1		1.18423	1		0	6.884e-12	59.5	0.000114053	2	2027.09	-0.971548	36.296	0
iHFPLATYAPVISAEk	6	38	1	A0A4X1UGK1	N-Term(TMT6plex); K16(TMT6plex)	0	1.01493	6	1.74772	1.04443	6	5.7571	0.93326	6	3.04801	1.01422	6	4.04584	1.07028	6	6.64895	0.970454	6	9.88355	0	1.941e-08	59.5	0.000143506	2	2215.29	0.856738	51.1973	0
rTEEGPTLSYGR	4	7	1	A0A4X1VBM4	N-Term(TMT6plex)	0	1.23884	4	5.92759	1.2055	4	2.31814	1.18684	4	4.05073	0.635387	4	11.4026	0.726711	4	4.13507	0.53717	4	14.0531	0	5.022e-11	59.49	0.000101608	3	1594.84	-0.564693	19.4853	1
lTPYEVDELRR	4	6	1	A0A4X1VQX8	N-Term(TMT6plex)	0	1.02768	4	7.23554	1.05952	4	4.06431	0.986651	4	8.0462	0.956937	4	13.6844	0.91192	4	16.5233	0.961836	4	3.91641	0	0.000179	59.49	0.00015767	2	1619.89	-1.09201	40.6277	1
sSGSSYPSLLQcLk	2	4	1	P00761	N-Term(TMT6plex); C12(Carbamidomethyl); K14(TMT6plex)	0	1.4625	2	4.76837	1.23247	2	1.7841	1.50739	2	1.45857	0.251122	2	31.7304	0.258026	2	0.370874	0.273169	2	17.8114	0	3.338e-09	59.46	0.000127452	2	1985.07	-3.14774	49.9432	0
rGVAcTQPR	2	2	1	A0A4X1VCA4	N-Term(TMT6plex); C5(Carbamidomethyl)	0	1.03553	2	6.91257	0.999115	2	4.04643	1.10497	2	9.26901	0.916867	2	10.4975	0.972025	2	11.2985	0.860446	2	22.4596	0	1.015e-08	59.45	9.46599e-05	3	1273.7	-0.404674	9.5172	1
lLEVEHPAAk	7	6	1	A0A4X1VW06	N-Term(TMT6plex); K10(TMT6plex)	0	0.981446	7	11.489	1.05679	7	12.7217	1.07677	7	10.239	0.937775	7	24.719	0.894824	7	15.9688	0.895909	7	14.9299	0	1.258e-10	59.45	0.000140004	2	1564.95	-0.479928	35.5118	0
dLANLEVPHELPTk	2	5	1	A0A480N1G0	N-Term(TMT6plex); K14(TMT6plex)	0	1.14363	2	2.75764	1.17199	2	4.97782	1.13631	2	5.86306	0.732201	2	2.4996	0.782123	2	2.06357	0.667236	2	11.4506	0	3.488e-11	59.45	0.000161001	4	2034.17	0.940312	47.7244	0
iINEPTAAAIAYGLDkk	3	12	2	A0A480ECX1;A0A4X1UED9	N-Term(TMT6plex); K16(TMT6plex); K17(TMT6plex)	0																			0	2.34e-16	59.45	7.49107e-05	3	2475.48	1.00312	50.7386	1
aTVEDEkLQGk	3	9	1	A0A480ECX1	N-Term(TMT6plex); K7(TMT6plex); K11(TMT6plex)	0	1.3728	3	9.60071	1.34471	3	4.82132	1.37477	3	1.2406	0.3336	3	65.1036	0.323862	3	74.4909	0.334205	3	66.6558	0	6.157e-14	59.43	0.000146465	2	1905.13	1.00255	29.9347	1
nkPTEVLEESSEEk	1	32	1	A0A4X1U219	N-Term(TMT6plex); K2(TMT6plex); K14(TMT6plex)	0	1.03846	1		1.06757	1		1.0774	1		0.913172	1		0.863592	1		0.908247	1		0	4.532e-14	59.43	0.00015878	3	2306.27	-0.451175	35.501	0
eAVAMESYAk	1	5	1	F6Q936	N-Term(TMT6plex); K10(TMT6plex)	0	1.11356	1		0.982834	1		1.29074	1		0.768455	1		0.738765	1		0.801007	1		0	1.474e-12	59.42	8.17158e-05	2	1556.84	-0.61453	36.5194	0
kPPLAAALGEAEPPGAVEAGDLPk	2	2	1	A0A480QNH9	N-Term(TMT6plex); K1(TMT6plex); K24(TMT6plex)	0	1.02988	2	2.08238	0.991484	2	0.278759	1.08859	2	2.28261	0.897273	2	8.13838	0.94819	2	5.45634	0.975758	2	1.98191	0	2.067e-15	59.42	0.000108859	3	2985.72	0.591904	49.7522	0
sHGGEDAFR	1	1	1	A0A287AVJ4	N-Term(TMT6plex)	0	1.07463	1		1.11257	1		1.1919	1		0.657667	1		0.923711	1		0.740958	1		0	1.335e-05	59.39	2.59505e-05	2	1204.59	-1.31356	12.4133	0
aVHEDIVAVELLPk	1	4	1	A0A287B3H4	N-Term(TMT6plex); K14(TMT6plex)	0	0.979241	1		1.02207	1		1.02181	1		0.921866	1		0.957397	1		1.10203	1		0	4.477e-11	59.39	0.000122503	3	1991.19	0.0470847	49.6026	0
eRQPDGTPGGAGAAVAPAAGQGSHIQQk	1	5	1	A0A287BEL4	N-Term(TMT6plex); K28(TMT6plex)	0	0.951278	1		1.07881	1		1.06037	1		0.896168	1		1.04506	1		0.916657	1		0	1.67e-13	59.38	0.000130629	4	3114.65	1.03464	23.0078	1
kLSSETYNQAk	2	16	2	A0A480MED4;F1S0R7	N-Term(TMT6plex); K1(TMT6plex); K11(TMT6plex)	0																			0	4.419e-13	59.37	0.000134745	2	1956.14	-0.836238	24.93	1
kPDSGLTLQESSIPGLR	1	3	1	A0A287B1P7	N-Term(TMT6plex); K1(TMT6plex)	0	1.08946	1		1.03839	1		1.07245	1		0.858134	1		0.886869	1		0.911066	1		0	3.967e-13	59.37	0.000134398	3	2256.3	2.41933	46.6625	0
skVDEAVAVLQAHQAk	6	2	1	F2Z557	N-Term(TMT6plex); K2(TMT6plex); K16(TMT6plex)	0	1.05729	6	1.46069	1.04011	6	4.44699	1.02828	6	2.56758	0.968349	6	2.68389	0.91622	6	4.81118	0.915623	6	5.15366	0	1.623e-14	59.37	9.40497e-05	4	2381.41	-1.03749	46.608	1
vIPSPFEHADVVTTTTHk	1	5	1	A0A5G2R9A2	N-Term(TMT6plex); K18(TMT6plex)	0	0.694027	1		0.938031	1		0.722247	1		1.39065	1		1.61357	1		1.22902	1		0	2.933e-10	59.37	0.000154746	4	2437.35	-1.17797	46.3635	0
fLIVAHDDGR	7	4	1	A0A4X1TSZ4	N-Term(TMT6plex)	0	0.871195	7	7.05552	0.918006	7	21.9595	0.94695	7	18.0965	1.16469	7	22.7389	1.139	7	26.9483	1.17019	7	29.7331	0	2.189e-05	59.36	9.40348e-05	3	1371.76	-0.778211	40.9592	0
eAGELkPEEEITVGPVQk	4	2	1	F1S982	N-Term(TMT6plex); K6(TMT6plex); K18(TMT6plex)	0	1.1636	4	2.80303	1.0952	4	2.2348	1.1109	4	3.11121	0.764098	4	4.66192	0.757797	4	4.08423	0.758131	4	3.45436	0	2.34e-16	59.35	0.000126308	3	2640.51	-0.198361	45.9309	0
vSSDNVADLHDk	3	1	1	A0A480WQB6	N-Term(TMT6plex); K12(TMT6plex)	0	1.03017	3	9.01182	1.11908	3	3.60215	1.04537	3	5.61218	0.920966	3	9.0441	0.899907	3	4.42891	0.869302	3	0.333414	0	4.036e-11	59.32	0.000114728	2	1757.94	0.389145	27.3583	0
sNTkPAPGGTAPLPPWk	3	10	1	A0A480VMZ2	N-Term(TMT6plex); K4(TMT6plex); K17(TMT6plex)	0	0.720527	3	8.63293	0.893704	3	18.2207	0.864309	3	10.0258	1.42448	3	10.941	1.29415	3	20.6272	1.27853	3	28.7689	0	2.933e-14	59.32	0.000137416	3	2406.41	1.18034	42.3519	0
vLPTHDASk	5	20	2	A0A0B8RSX6;A0A286ZXU2	N-Term(TMT6plex); K9(TMT6plex)	0																			0	8.602e-05	59.31	0.000102802	2	1425.85	0.756426	21.9013	0
vVDLAPLHLDAR	1	3	1	A0A5G2RBJ0	N-Term(TMT6plex)	0	1.09346	1		1.04939	1		1.17282	1		0.911248	1		0.777785	1		0.752882	1		0	1.181e-08	59.3	0.00020079	3	1547.91	-0.567264	49.1323	0
aREDQPGPVDNLVk	1	5	1	A0A4X1VV82	N-Term(TMT6plex); K14(TMT6plex)	0	1.03372	1		1.02134	1		0.939643	1		0.999546	1		0.987932	1		1.05091	1		0	4.974e-11	59.3	0.000143455	3	1996.12	-1.41075	31.1839	1
hPQPGAVELAAk	2	16	2	A0A4X1TMT2;A0A480XWW5	N-Term(TMT6plex); K12(TMT6plex)	0																			0	1.446e-09	59.29	0.000155738	2	1675.99	0.82882	26.797	0
gATRPNGPNTGNk	1	1	1	Q06AU6	N-Term(TMT6plex); K13(TMT6plex)	0	1.01354	1		1.01014	1		1.03416	1		0.9884	1		0.975964	1		0.957038	1		0	6.125e-09	59.29	0.000128771	3	1741.97	-0.790287	12.9546	0
tkENVNATENcISAVGk	6	6	1	A0A480JZT4	N-Term(TMT6plex); K2(TMT6plex); C11(Carbamidomethyl); K17(TMT6plex)	0	1.1377	6	7.539	1.08517	6	7.39349	1.04303	6	12.7876	0.765859	6	19.7959	0.775032	6	21.782	0.778701	6	15.5072	0	2.34e-16	59.29	0.000161862	3	2522.38	-0.340459	34.4924	1
rLEQEDSAR	2	5	1	A0A4X1SKP7	N-Term(TMT6plex)	0	0.968301	2	4.94855	0.965912	2	6.18631	0.907097	2	4.08189	1.21516	2	7.81131	1.08764	2	1.68465	1.01944	2	1.84513	0	0.0001076	59.27	8.04468e-05	3	1332.71	-0.221074	11.5719	1
hQQEQEAEGAAAPTDPEmVTLPLEPSSTmGQVGR	1	3	1	A0A0B8RT71	N-Term(TMT6plex); M18(Oxidation); M29(Oxidation)	0	0.918048	1		0.988651	1		0.94287	1		1.40364	1		1.25787	1		0.658572	1		0	4.603e-16	59.27	2.84521e-05	3	3852.81	-1.8586	44.3605	0
sGGGYGGDR	4	4	1	A0A5G2RGR9	N-Term(TMT6plex)	0	1.02968	4	4.66374	1.08396	4	7.594	1.05246	4	15.4834	0.885478	4	6.61108	0.91679	4	13.8915	0.83514	4	6.97316	0	1.899e-06	59.26	1.55336e-05	2	1054.51	-0.946083	9.38876	0
mTNYDVEHTIk	2	10	2	A0A5G2RBI3;A0A4X1TSN0	N-Term(TMT6plex); K11(TMT6plex)	0																			0	8.208e-12	59.24	0.000114359	2	1808.96	-1.29197	34.3597	0
kEPGVPASASTVSYGELER	1	4	1	A0A4X1VXH2	N-Term(TMT6plex); K1(TMT6plex)	0	0.696169	1		0.759182	1		0.671923	1		1.4956	1		1.61318	1		1.54744	1		0	3.117e-16	59.24	0.000178031	3	2435.32	0.733871	36.9564	1
gLSEETTEETLkESFDGSIR	1	8	1	F1SMV6	N-Term(TMT6plex); K12(TMT6plex)	0	1.0437	1		1.0519	1		0.978376	1		0.95988	1		1.01659	1		0.916245	1		0	2.34e-16	59.21	0.000117611	3	2686.39	1.96701	48.9989	1
tkNQLQEIMk	6	4	1	F1SEN1	N-Term(TMT6plex); K2(TMT6plex); K10(TMT6plex)	0	1.07868	6	4.12162	1.08061	6	3.13536	1.07191	6	0.592702	0.908574	6	3.4921	0.844871	6	2.38807	0.848421	6	1.6758	0	2.916e-12	59.2	0.000128943	2	1920.15	-1.09227	39.3974	1
yLEGTScIAGVLVPAkDEPGR	1	4	1	A0A480M2G1	N-Term(TMT6plex); C7(Carbamidomethyl); K16(TMT6plex)	0	0.923091	1		0.894483	1		1.14145	1		0.922658	1		1.08068	1		1.10052	1		0	2.34e-16	59.2	0.000136337	3	2690.46	1.09901	49.4572	1
lVTPHGESEQIGVIPSk	1	10	1	A0A5G2QMQ7	N-Term(TMT6plex); K17(TMT6plex)	0	0.804267	1		0.947678	1		0.906481	1		1.16199	1		1.23664	1		1.26217	1		0	2.424e-09	59.13	0.000153519	3	2249.31	8.78608	45.2617	0
vImVTGDHPITAk	4	49	1	I7HD36	N-Term(TMT6plex); M3(Oxidation); K13(TMT6plex)	0	0.914538	4	13.2626	0.916915	4	16.906	0.920153	4	12.5228	1.16278	4	19.566	1.14331	4	20.6507	1.12322	4	22.7911	0	3.638e-07	59.12	0.000150444	3	1856.07	0.481456	37.2605	0
eAkPDELMDSk	5	3	1	A0A4X1VRS0	N-Term(TMT6plex); K3(TMT6plex); K11(TMT6plex)	0	0.845906	5	8.18276	0.845543	5	4.51909	0.849374	5	1.59368	1.28298	5	5.93428	1.29885	5	9.56744	1.31556	5	3.62888	0	8.385e-05	59.12	0.00014775	2	1950.09	1.58218	34.9394	0
qFAEMYVAk	2	2	1	A0A287AWI9	N-Term(TMT6plex); K9(TMT6plex)	0	1.08757	2	2.22255	0.963313	2	6.59303	1.10683	2	16.4286	0.936017	2	9.58305	0.922341	2	15.9365	0.859016	2	3.36631	0	5.362e-10	59.11	0.000143917	2	1544.86	1.04575	47.03	0
aSPSPQPSSQPLQIHR	1	5	1	A0A4X1SRZ5	N-Term(TMT6plex)	0	0.845241	1		1.10236	1		0.869013	1		1.12968	1		1.15026	1		1.08507	1		0	6.312e-08	59.11	0.000131213	3	1959.06	-1.15021	25.866	0
lkEQGQAPITPQQGQALAk	2	3	1	A0A4X1V621	N-Term(TMT6plex); K2(TMT6plex); K19(TMT6plex)	0	1.05394	2	0.726134	1.00072	2	0.64063	0.99608	2	3.51242	1.02151	2	2.22268	0.972744	2	9.36113	0.939482	2	5.07335	0	2.34e-16	59.11	8.0029e-05	3	2693.59	-1.28278	38.6403	1
aAGEPIkEGDNDYFTcITk	2	4	1	A0A4X1VAD8	N-Term(TMT6plex); K7(TMT6plex); C16(Carbamidomethyl); K19(TMT6plex)	0	1.14911	2	7.43602	1.14984	2	5.34724	1.08641	2	5.13639	0.763772	2	19.396	0.738714	2	15.9878	0.787311	2	14.357	0	2.62e-16	59.11	0.000134282	3	2816.47	0.068251	46.7403	1
kDAFADAVQR	2	8	1	A0A286ZY30	N-Term(TMT6plex); K1(TMT6plex)	0	0.999911	2	1.25768	0.953717	2	3.73193	0.918388	2	5.1446	1.09532	2	5.84615	1.08878	2	9.37602	1.08055	2	3.14228	0	6.789e-09	59.1	0.000159135	2	1578.9	-0.564677	29.9593	1
dLkPSNILYVDESGNPEcLR	1	17	1	A0A4X1VKP0	N-Term(TMT6plex); K3(TMT6plex); C18(Carbamidomethyl)	0	1.14095	1		1.12817	1		1.14355	1		0.750103	1		0.746438	1		0.76248	1		0	2.34e-16	59.1	0.000133484	3	2777.46	0.792052	48.0508	0
[truncated: 17,057 more rows]
